# Supplementary material for: The transcriptional corepressor CTBP-1 acts with the SOX family transcription factor EGL-13 to maintain AIA interneuron cell identity in Caenorhabditis elegans
Source: eLife. 2022 Feb 4;11:e74557. doi: 10.7554/eLife.74557 (PMC8816384; doi:10.7554/eLife.74557)
Supplement: Figure 1—source data 1. [file elife-74557-fig1-data1.zip]

Archive with 31 entries (20 files):
- Saul_et_al_2022_Figure 1/
- Saul_et_al_2022_Figure 1/Fig 1_supplement_Fig S2/
- Saul_et_al_2022_Figure 1/Fig 1_supplement_Fig S2/Fig 1_S2B_heat shock counts.xlsx
- __MACOSX/
- __MACOSX/Saul_et_al_2022_Figure 1/
- __MACOSX/Saul_et_al_2022_Figure 1/Fig 1_supplement_Fig S2/
- __MACOSX/Saul_et_al_2022_Figure 1/Fig 1_supplement_Fig S2/._Fig 1_S2B_heat shock counts.xlsx
- Saul_et_al_2022_Figure 1/Fig 1_supplement_Fig S2/Fig 1_S2A_nIs175 misexpression counts.xlsx
- __MACOSX/Saul_et_al_2022_Figure 1/Fig 1_supplement_Fig S2/._Fig 1_S2A_nIs175 misexpression counts.xlsx
- Saul_et_al_2022_Figure 1/Fig 1_supplement_Fig S2/Fig 1_S2.ai
- __MACOSX/Saul_et_al_2022_Figure 1/Fig 1_supplement_Fig S2/._Fig 1_S2.ai
- Saul_et_al_2022_Figure 1/.DS_Store
- __MACOSX/Saul_et_al_2022_Figure 1/._.DS_Store
- Saul_et_al_2022_Figure 1/Fig 1_supplement_Fig S1/
- Saul_et_al_2022_Figure 1/Fig 1_supplement_Fig S1/.DS_Store
- __MACOSX/Saul_et_al_2022_Figure 1/Fig 1_supplement_Fig S1/
- __MACOSX/Saul_et_al_2022_Figure 1/Fig 1_supplement_Fig S1/._.DS_Store
- Saul_et_al_2022_Figure 1/Fig 1_supplement_Fig S1/Fig 1_S1.ai
- __MACOSX/Saul_et_al_2022_Figure 1/Fig 1_supplement_Fig S1/._Fig 1_S1.ai
- Saul_et_al_2022_Figure 1/Fig 1_supplement_Fig S1/Fig 1_S1D_tm5512 results.xlsx
- __MACOSX/Saul_et_al_2022_Figure 1/Fig 1_supplement_Fig S1/._Fig 1_S1D_tm5512 results.xlsx
- Saul_et_al_2022_Figure 1/Fig 1/
- Saul_et_al_2022_Figure 1/Fig 1/.DS_Store
- __MACOSX/Saul_et_al_2022_Figure 1/Fig 1/
- __MACOSX/Saul_et_al_2022_Figure 1/Fig 1/._.DS_Store
- Saul_et_al_2022_Figure 1/Fig 1/Fig 1.ai
- __MACOSX/Saul_et_al_2022_Figure 1/Fig 1/._Fig 1.ai
- Saul_et_al_2022_Figure 1/Fig 1/Fig 1E-graph_misexpression over time/
- Saul_et_al_2022_Figure 1/Fig 1/Fig 1E-graph_misexpression over time/ctbp-1_Penetrance.pzfx
- __MACOSX/Saul_et_al_2022_Figure 1/Fig 1/Fig 1E-graph_misexpression over time/
- __MACOSX/Saul_et_al_2022_Figure 1/Fig 1/Fig 1E-graph_misexpression over time/._ctbp-1_Penetrance.pzfx
