# Supplementary material for: The transcriptional corepressor CTBP-1 acts with the SOX family transcription factor EGL-13 to maintain AIA interneuron cell identity in Caenorhabditis elegans
Source: eLife. 2022 Feb 4;11:e74557. doi: 10.7554/eLife.74557 (PMC8816384; doi:10.7554/eLife.74557)
Supplement: Figure 1—source data 1. [file elife-74557-fig1-data1.zip › Saul_et_al_2022_Figure 1/Fig 1_supplement_Fig S2/Fig 1_S2B_heat shock counts.xlsx]

## Sheet: Sheet1
nIs175 reporter expression in the AIAs of ctbp-1(n4784); nEx[Phsp::ctbp-1(+)] worms								Paper Figure S2B
Stage	ON in AIA	OFF in AIA	% ON in AIA	n
L1	8	92	8	100
L4	99	1	99	100
D1A no HS	100	0	100	100
D1A w/ HS	8	92	8	100
