# Supplementary material for: The transcriptional corepressor CTBP-1 acts with the SOX family transcription factor EGL-13 to maintain AIA interneuron cell identity in Caenorhabditis elegans
Source: eLife. 2022 Feb 4;11:e74557. doi: 10.7554/eLife.74557 (PMC8816384; doi:10.7554/eLife.74557)
Supplement: Figure 1—source data 1. [file elife-74557-fig1-data1.zip › Saul_et_al_2022_Figure 1/Fig 1_supplement_Fig S2/Fig 1_S2A_nIs175 misexpression counts.xlsx]

## Sheet: Sheet1
nIs175 expression in AIAs of L4 worms						Paper Figure S2A
strain	ON in AIA	OFF in AIA	% ON in AIA	n
Wild type	0	100	0	100
ctbp-1(n4784)	98	2	98	100
ctbp-1(n4808)	98	2	98	100
ctbp-1(n4784)+nEx2346[ctbp-1(+)]	12	88	12	100
ctbp-1(n4784)+nEx2347[ctbp-1(+)]	4	96	4	100
ctbp-1(n4784)+nIs743[PAIA::ctbp-1(+)]	0	100	0	100
