# Supplementary material for: The transcriptional corepressor CTBP-1 acts with the SOX family transcription factor EGL-13 to maintain AIA interneuron cell identity in Caenorhabditis elegans
Source: eLife. 2022 Feb 4;11:e74557. doi: 10.7554/eLife.74557 (PMC8816384; doi:10.7554/eLife.74557)
Supplement: Figure 1—source data 1. [file elife-74557-fig1-data1.zip › Saul_et_al_2022_Figure 1/Fig 1_supplement_Fig S1/Fig 1_S1D_tm5512 results.xlsx]

## Sheet: Sheet1
nIs175 expression in the AIAs of ctbp-1(tm5512) mutants						Paper figure S1D
strain	stage	OFF in AIAs	ON in AIAs	% ON
tm5512	L1	99	1	1
	L4	2	98	98
