# Supplementary material for: The transcriptional corepressor CTBP-1 acts with the SOX family transcription factor EGL-13 to maintain AIA interneuron cell identity in Caenorhabditis elegans
Source: eLife. 2022 Feb 4;11:e74557. doi: 10.7554/eLife.74557 (PMC8816384; doi:10.7554/eLife.74557)
Supplement: Figure 2—source data 1. [file elife-74557-fig2-data1.zip]

Archive with 179 entries (128 files):
- Saul_et_al_2022_Figure 2/
- Saul_et_al_2022_Figure 2/.DS_Store
- __MACOSX/
- __MACOSX/Saul_et_al_2022_Figure 2/
- __MACOSX/Saul_et_al_2022_Figure 2/._.DS_Store
- Saul_et_al_2022_Figure 2/Fig 2/
- Saul_et_al_2022_Figure 2/Fig 2/.DS_Store
- __MACOSX/Saul_et_al_2022_Figure 2/Fig 2/
- __MACOSX/Saul_et_al_2022_Figure 2/Fig 2/._.DS_Store
- Saul_et_al_2022_Figure 2/Fig 2/Fig 2A_images/
- Saul_et_al_2022_Figure 2/Fig 2/Fig 2A_images/ayIs4/
- Saul_et_al_2022_Figure 2/Fig 2/Fig 2A_images/ayIs4/ctbp-1/
- Saul_et_al_2022_Figure 2/Fig 2/Fig 2A_images/ayIs4/ctbp-1/Snap-1498.czi
- Saul_et_al_2022_Figure 2/Fig 2/Fig 2A_images/ayIs4/ctbp-1/Snap-1496.czi
- Saul_et_al_2022_Figure 2/Fig 2/Fig 2A_images/ayIs4/ctbp-1/Snap-1497.czi
- Saul_et_al_2022_Figure 2/Fig 2/Fig 2A_images/ayIs4/wild type/
- Saul_et_al_2022_Figure 2/Fig 2/Fig 2A_images/ayIs4/wild type/Snap-1658.czi
- Saul_et_al_2022_Figure 2/Fig 2/Fig 2A_images/ayIs4/wild type/Snap-1657.czi
- Saul_et_al_2022_Figure 2/Fig 2/Fig 2A_images/ayIs4/wild type/Snap-1656.czi
- Saul_et_al_2022_Figure 2/Fig 2/Fig 2A_images/ayIs4/wild type/Snap-1655.czi
- Saul_et_al_2022_Figure 2/Fig 2/Fig 2A_images/.DS_Store
- __MACOSX/Saul_et_al_2022_Figure 2/Fig 2/Fig 2A_images/
- __MACOSX/Saul_et_al_2022_Figure 2/Fig 2/Fig 2A_images/._.DS_Store
- Saul_et_al_2022_Figure 2/Fig 2/Fig 2A_images/nIs491/
- Saul_et_al_2022_Figure 2/Fig 2/Fig 2A_images/nIs491/ctbp-1/
- Saul_et_al_2022_Figure 2/Fig 2/Fig 2A_images/nIs491/ctbp-1/Snap-1384.czi
- Saul_et_al_2022_Figure 2/Fig 2/Fig 2A_images/nIs491/ctbp-1/Snap-1382.czi
- Saul_et_al_2022_Figure 2/Fig 2/Fig 2A_images/nIs491/ctbp-1/Snap-1383.czi
- Saul_et_al_2022_Figure 2/Fig 2/Fig 2A_images/nIs491/wild type/
- Saul_et_al_2022_Figure 2/Fig 2/Fig 2A_images/nIs491/wild type/Snap-1645.czi
- Saul_et_al_2022_Figure 2/Fig 2/Fig 2A_images/nIs491/wild type/Snap-1644.czi
- Saul_et_al_2022_Figure 2/Fig 2/Fig 2A_images/nIs491/wild type/Snap-1646.czi
- Saul_et_al_2022_Figure 2/Fig 2/Fig 2A_images/ynIs80/
- Saul_et_al_2022_Figure 2/Fig 2/Fig 2A_images/ynIs80/ctbp-1/
- Saul_et_al_2022_Figure 2/Fig 2/Fig 2A_images/ynIs80/ctbp-1/Snap-1491.czi
- Saul_et_al_2022_Figure 2/Fig 2/Fig 2A_images/ynIs80/ctbp-1/Snap-1492.czi
- Saul_et_al_2022_Figure 2/Fig 2/Fig 2A_images/ynIs80/ctbp-1/Experiment-194.czi
- Saul_et_al_2022_Figure 2/Fig 2/Fig 2A_images/ynIs80/.DS_Store
- __MACOSX/Saul_et_al_2022_Figure 2/Fig 2/Fig 2A_images/ynIs80/
- __MACOSX/Saul_et_al_2022_Figure 2/Fig 2/Fig 2A_images/ynIs80/._.DS_Store
- Saul_et_al_2022_Figure 2/Fig 2/Fig 2A_images/ynIs80/wild type/
- Saul_et_al_2022_Figure 2/Fig 2/Fig 2A_images/ynIs80/wild type/Snap-1643.czi
- Saul_et_al_2022_Figure 2/Fig 2/Fig 2A_images/ynIs80/wild type/Snap-1642.czi
- Saul_et_al_2022_Figure 2/Fig 2/Fig 2A_images/ynIs80/wild type/Snap-1641.czi
- Saul_et_al_2022_Figure 2/Fig 2/Fig 2A_images/ctIs43/
- Saul_et_al_2022_Figure 2/Fig 2/Fig 2A_images/ctIs43/ctbp-1/
- Saul_et_al_2022_Figure 2/Fig 2/Fig 2A_images/ctIs43/ctbp-1/Snap-1388.czi
- Saul_et_al_2022_Figure 2/Fig 2/Fig 2A_images/ctIs43/ctbp-1/Snap-1387.czi
- Saul_et_al_2022_Figure 2/Fig 2/Fig 2A_images/ctIs43/wild type/
- Saul_et_al_2022_Figure 2/Fig 2/Fig 2A_images/ctIs43/wild type/Snap-1937.czi
- Saul_et_al_2022_Figure 2/Fig 2/Fig 2A_images/ctIs43/wild type/Snap-1936.czi
- Saul_et_al_2022_Figure 2/Fig 2/Fig 2A_images/ctIs43/wild type/Snap-1934.czi
- Saul_et_al_2022_Figure 2/Fig 2/Fig 2A_images/ctIs43/wild type/Snap-1935.czi
- Saul_et_al_2022_Figure 2/Fig 2/Fig 2.ai
- __MACOSX/Saul_et_al_2022_Figure 2/Fig 2/._Fig 2.ai
- Saul_et_al_2022_Figure 2/Fig 2/Fig 2B_images/
- Saul_et_al_2022_Figure 2/Fig 2/Fig 2B_images/nIs843/
- Saul_et_al_2022_Figure 2/Fig 2/Fig 2B_images/nIs843/ctbp-1/
- Saul_et_al_2022_Figure 2/Fig 2/Fig 2B_images/nIs843/ctbp-1/Snap-123.czi
- Saul_et_al_2022_Figure 2/Fig 2/Fig 2B_images/nIs843/ctbp-1/Snap-122.czi
- Saul_et_al_2022_Figure 2/Fig 2/Fig 2B_images/nIs843/ctbp-1/Snap-117.czi
- Saul_et_al_2022_Figure 2/Fig 2/Fig 2B_images/nIs843/ctbp-1/Experiment-132.czi
- Saul_et_al_2022_Figure 2/Fig 2/Fig 2B_images/nIs843/.DS_Store
- __MACOSX/Saul_et_al_2022_Figure 2/Fig 2/Fig 2B_images/
- __MACOSX/Saul_et_al_2022_Figure 2/Fig 2/Fig 2B_images/nIs843/
- __MACOSX/Saul_et_al_2022_Figure 2/Fig 2/Fig 2B_images/nIs843/._.DS_Store
- Saul_et_al_2022_Figure 2/Fig 2/Fig 2B_images/nIs843/wild type/
- Saul_et_al_2022_Figure 2/Fig 2/Fig 2B_images/nIs843/wild type/Snap-1488.czi
- Saul_et_al_2022_Figure 2/Fig 2/Fig 2B_images/nIs843/wild type/Snap-1489.czi
- Saul_et_al_2022_Figure 2/Fig 2/Fig 2B_images/nIs843/wild type/Snap-1487.czi
- Saul_et_al_2022_Figure 2/Fig 2/Fig 2B_images/.DS_Store
- __MACOSX/Saul_et_al_2022_Figure 2/Fig 2/Fig 2B_images/._.DS_Store
- Saul_et_al_2022_Figure 2/Fig 2/Fig 2B_images/peIs1716/
- Saul_et_al_2022_Figure 2/Fig 2/Fig 2B_images/peIs1716/ctbp-1/
- Saul_et_al_2022_Figure 2/Fig 2/Fig 2B_images/peIs1716/ctbp-1/Snap-1922.czi
- Saul_et_al_2022_Figure 2/Fig 2/Fig 2B_images/peIs1716/ctbp-1/Snap-1920.czi
- Saul_et_al_2022_Figure 2/Fig 2/Fig 2B_images/peIs1716/ctbp-1/Snap-1905.czi
- Saul_et_al_2022_Figure 2/Fig 2/Fig 2B_images/peIs1716/wild type/
- Saul_et_al_2022_Figure 2/Fig 2/Fig 2B_images/peIs1716/wild type/Snap-1890.czi
- Saul_et_al_2022_Figure 2/Fig 2/Fig 2B_images/peIs1716/wild type/Snap-1895.czi
- Saul_et_al_2022_Figure 2/Fig 2/Fig 2B_images/peIs1716/wild type/Snap-1888.czi
- Saul_et_al_2022_Figure 2/Fig 2/Fig 2B_images/otIs317/
- Saul_et_al_2022_Figure 2/Fig 2/Fig 2B_images/otIs317/ctbp-1/
- Saul_et_al_2022_Figure 2/Fig 2/Fig 2B_images/otIs317/ctbp-1/.DS_Store
- __MACOSX/Saul_et_al_2022_Figure 2/Fig 2/Fig 2B_images/otIs317/
- __MACOSX/Saul_et_al_2022_Figure 2/Fig 2/Fig 2B_images/otIs317/ctbp-1/
- __MACOSX/Saul_et_al_2022_Figure 2/Fig 2/Fig 2B_images/otIs317/ctbp-1/._.DS_Store
- Saul_et_al_2022_Figure 2/Fig 2/Fig 2B_images/otIs317/ctbp-1/Snap-255.czi
- Saul_et_al_2022_Figure 2/Fig 2/Fig 2B_images/otIs317/ctbp-1/Snap-256.czi
- Saul_et_al_2022_Figure 2/Fig 2/Fig 2B_images/otIs317/ctbp-1/Snap-263.czi
- Saul_et_al_2022_Figure 2/Fig 2/Fig 2B_images/otIs317/ctbp-1/Snap-262.czi
- Saul_et_al_2022_Figure 2/Fig 2/Fig 2B_images/otIs317/ctbp-1/Snap-265.czi
- Saul_et_al_2022_Figure 2/Fig 2/Fig 2B_images/otIs317/ctbp-1/Snap-264.czi
- Saul_et_al_2022_Figure 2/Fig 2/Fig 2B_images/otIs317/.DS_Store
- __MACOSX/Saul_et_al_2022_Figure 2/Fig 2/Fig 2B_images/otIs317/._.DS_Store
- Saul_et_al_2022_Figure 2/Fig 2/Fig 2B_images/otIs326/
- Saul_et_al_2022_Figure 2/Fig 2/Fig 2B_images/otIs326/ctbp-1/
- Saul_et_al_2022_Figure 2/Fig 2/Fig 2B_images/otIs326/ctbp-1/.DS_Store
- __MACOSX/Saul_et_al_2022_Figure 2/Fig 2/Fig 2B_images/otIs326/
- __MACOSX/Saul_et_al_2022_Figure 2/Fig 2/Fig 2B_images/otIs326/ctbp-1/
- __MACOSX/Saul_et_al_2022_Figure 2/Fig 2/Fig 2B_images/otIs326/ctbp-1/._.DS_Store
- Saul_et_al_2022_Figure 2/Fig 2/Fig 2B_images/otIs326/ctbp-1/Snap-253.czi
- Saul_et_al_2022_Figure 2/Fig 2/Fig 2B_images/otIs326/ctbp-1/Snap-252.czi
- Saul_et_al_2022_Figure 2/Fig 2/Fig 2B_images/otIs326/ctbp-1/Snap-250.czi
- Saul_et_al_2022_Figure 2/Fig 2/Fig 2B_images/otIs326/ctbp-1/Snap-251.czi
- Saul_et_al_2022_Figure 2/Fig 2/Fig 2B_images/otIs326/ctbp-1/Snap-248.czi
- Saul_et_al_2022_Figure 2/Fig 2/Fig 2B_images/otIs326/ctbp-1/Snap-249.czi
- Saul_et_al_2022_Figure 2/Fig 2/Fig 2B_images/otIs326/wild type/
- Saul_et_al_2022_Figure 2/Fig 2/Fig 2B_images/otIs326/wild type/Snap-223.czi
- Saul_et_al_2022_Figure 2/Fig 2/Fig 2B_images/otIs326/wild type/Snap-220.czi
- Saul_et_al_2022_Figure 2/Fig 2/Fig 2B_images/otIs326/wild type/Snap-224.czi
- Saul_et_al_2022_Figure 2/Fig 2/Fig 2B_images/otIs326/wild type/.DS_Store
- __MACOSX/Saul_et_al_2022_Figure 2/Fig 2/Fig 2B_images/otIs326/wild type/
- __MACOSX/Saul_et_al_2022_Figure 2/Fig 2/Fig 2B_images/otIs326/wild type/._.DS_Store
- Saul_et_al_2022_Figure 2/Fig 2/Fig 2B_images/otIs326/wild type/Snap-225.czi
- Saul_et_al_2022_Figure 2/Fig 2/Fig 2B_images/otIs326/wild type/Snap-211.czi
- Saul_et_al_2022_Figure 2/Fig 2/Fig 2B_images/otIs326/wild type/Snap-210.czi
- Saul_et_al_2022_Figure 2/Fig 2/Fig 2B_images/otIs326/wild type/Snap-206.czi
- Saul_et_al_2022_Figure 2/Fig 2/Fig 2B_images/otIs326/wild type/Snap-207.czi
- Saul_et_al_2022_Figure 2/Fig 2/Fig 2B_images/otIs317;otIs379/
- Saul_et_al_2022_Figure 2/Fig 2/Fig 2B_images/otIs317;otIs379/ctbp-1/
- Saul_et_al_2022_Figure 2/Fig 2/Fig 2B_images/otIs317;otIs379/ctbp-1/Snap-98.czi
- Saul_et_al_2022_Figure 2/Fig 2/Fig 2B_images/otIs317;otIs379/ctbp-1/Snap-99.czi
- Saul_et_al_2022_Figure 2/Fig 2/Fig 2B_images/otIs317;otIs379/ctbp-1/.DS_Store
- __MACOSX/Saul_et_al_2022_Figure 2/Fig 2/Fig 2B_images/otIs317;otIs379/
- __MACOSX/Saul_et_al_2022_Figure 2/Fig 2/Fig 2B_images/otIs317;otIs379/ctbp-1/
- __MACOSX/Saul_et_al_2022_Figure 2/Fig 2/Fig 2B_images/otIs317;otIs379/ctbp-1/._.DS_Store
- Saul_et_al_2022_Figure 2/Fig 2/Fig 2B_images/otIs317;otIs379/ctbp-1/Snap-89.czi
- Saul_et_al_2022_Figure 2/Fig 2/Fig 2B_images/otIs317;otIs379/ctbp-1/Snap-88.czi
- Saul_et_al_2022_Figure 2/Fig 2/Fig 2B_images/otIs317;otIs379/ctbp-1/Snap-117.czi
- Saul_et_al_2022_Figure 2/Fig 2/Fig 2B_images/otIs317;otIs379/ctbp-1/Snap-101.czi
- Saul_et_al_2022_Figure 2/Fig 2/Fig 2B_images/otIs317;otIs379/ctbp-1/Snap-100.czi
- Saul_et_al_2022_Figure 2/Fig 2/Fig 2B_images/otIs317;otIs379/ctbp-1/Snap-104.czi
- Saul_et_al_2022_Figure 2/Fig 2/Fig 2B_images/otIs317;otIs379/ctbp-1/Snap-105.czi
- Saul_et_al_2022_Figure 2/Fig 2/Fig 2B_images/otIs317;otIs379/ctbp-1/Snap-161.czi
- Saul_et_al_2022_Figure 2/Fig 2/Fig 2B_images/otIs317;otIs379/ctbp-1/Snap-160.czi
- Saul_et_al_2022_Figure 2/Fig 2/Fig 2B_images/otIs317;otIs379/ctbp-1/Snap-90.czi
- Saul_et_al_2022_Figure 2/Fig 2/Fig 2B_images/otIs317;otIs379/ctbp-1/Snap-92.czi
- Saul_et_al_2022_Figure 2/Fig 2/Fig 2B_images/otIs317;otIs379/ctbp-1/Snap-162.czi
- Saul_et_al_2022_Figure 2/Fig 2/Fig 2B_images/otIs317;otIs379/ctbp-1/Snap-163.czi
- Saul_et_al_2022_Figure 2/Fig 2/Fig 2B_images/otIs317;otIs379/ctbp-1/Snap-87.czi
- Saul_et_al_2022_Figure 2/Fig 2/Fig 2B_images/otIs317;otIs379/ctbp-1/Snap-167.czi
- Saul_et_al_2022_Figure 2/Fig 2/Fig 2B_images/otIs317;otIs379/ctbp-1/Snap-166.czi
- Saul_et_al_2022_Figure 2/Fig 2/Fig 2B_images/otIs317;otIs379/ctbp-1/Snap-164.czi
- Saul_et_al_2022_Figure 2/Fig 2/Fig 2B_images/otIs317;otIs379/ctbp-1/Snap-165.czi
- Saul_et_al_2022_Figure 2/Fig 2/Fig 2B_images/otIs317;otIs379/.DS_Store
- __MACOSX/Saul_et_al_2022_Figure 2/Fig 2/Fig 2B_images/otIs317;otIs379/._.DS_Store
- Saul_et_al_2022_Figure 2/Fig 2/Fig 2B_images/otIs317;otIs379/wild type/
- Saul_et_al_2022_Figure 2/Fig 2/Fig 2B_images/otIs317;otIs379/wild type/Snap-194.czi
- Saul_et_al_2022_Figure 2/Fig 2/Fig 2B_images/otIs317;otIs379/wild type/Snap-180.czi
- Saul_et_al_2022_Figure 2/Fig 2/Fig 2B_images/otIs317;otIs379/wild type/.DS_Store
- __MACOSX/Saul_et_al_2022_Figure 2/Fig 2/Fig 2B_images/otIs317;otIs379/wild type/
- __MACOSX/Saul_et_al_2022_Figure 2/Fig 2/Fig 2B_images/otIs317;otIs379/wild type/._.DS_Store
- Saul_et_al_2022_Figure 2/Fig 2/Fig 2B_images/otIs317;otIs379/wild type/Snap-193.czi
- Saul_et_al_2022_Figure 2/Fig 2/Fig 2B_images/otIs317;otIs379/wild type/Snap-203.czi
- Saul_et_al_2022_Figure 2/Fig 2/Fig 2B_images/otIs317;otIs379/wild type/Snap-188.czi
- Saul_et_al_2022_Figure 2/Fig 2/Fig 2B_images/otIs317;otIs379/wild type/Snap-205.czi
- Saul_et_al_2022_Figure 2/Fig 2/Fig 2B_images/otIs317;otIs379/wild type/Snap-198.czi
- Saul_et_al_2022_Figure 2/Fig 2/Fig 2B_images/otIs317;otIs379/wild type/Snap-204.czi
- Saul_et_al_2022_Figure 2/Fig 2/Fig 2B_images/otIs379/
- Saul_et_al_2022_Figure 2/Fig 2/Fig 2B_images/otIs379/ctbp-1/
- Saul_et_al_2022_Figure 2/Fig 2/Fig 2B_images/otIs379/ctbp-1/.DS_Store
- __MACOSX/Saul_et_al_2022_Figure 2/Fig 2/Fig 2B_images/otIs379/
- __MACOSX/Saul_et_al_2022_Figure 2/Fig 2/Fig 2B_images/otIs379/ctbp-1/
- __MACOSX/Saul_et_al_2022_Figure 2/Fig 2/Fig 2B_images/otIs379/ctbp-1/._.DS_Store
- Saul_et_al_2022_Figure 2/Fig 2/Fig 2B_images/otIs379/ctbp-1/Snap-268.czi
- Saul_et_al_2022_Figure 2/Fig 2/Fig 2B_images/otIs379/ctbp-1/Snap-274.czi
- Saul_et_al_2022_Figure 2/Fig 2/Fig 2B_images/otIs379/ctbp-1/Snap-272.czi
- Saul_et_al_2022_Figure 2/Fig 2/Fig 2B_images/otIs379/ctbp-1/Snap-273.czi
- Saul_et_al_2022_Figure 2/Fig 2/Fig 2B_images/otIs379/ctbp-1/Snap-267.czi
- Saul_et_al_2022_Figure 2/Fig 2/Fig 2B_images/otIs379/ctbp-1/Snap-271.czi
- Saul_et_al_2022_Figure 2/Fig 2/Fig 2B_images/otIs379/.DS_Store
- __MACOSX/Saul_et_al_2022_Figure 2/Fig 2/Fig 2B_images/otIs379/._.DS_Store
- Saul_et_al_2022_Figure 2/Fig 2_supplement_Fig S1/
- Saul_et_al_2022_Figure 2/Fig 2_supplement_Fig S1/Fig 2_S1A-B_reporter expression.xlsx
- __MACOSX/Saul_et_al_2022_Figure 2/Fig 2_supplement_Fig S1/
- __MACOSX/Saul_et_al_2022_Figure 2/Fig 2_supplement_Fig S1/._Fig 2_S1A-B_reporter expression.xlsx
- Saul_et_al_2022_Figure 2/Fig 2_supplement_Fig S1/Fig 2_S1.ai
- __MACOSX/Saul_et_al_2022_Figure 2/Fig 2_supplement_Fig S1/._Fig 2_S1.ai
