# Supplementary material for: The transcriptional corepressor CTBP-1 acts with the SOX family transcription factor EGL-13 to maintain AIA interneuron cell identity in Caenorhabditis elegans
Source: eLife. 2022 Feb 4;11:e74557. doi: 10.7554/eLife.74557 (PMC8816384; doi:10.7554/eLife.74557)
Supplement: Figure 3—source data 1. [file elife-74557-fig3-data1.zip]

Archive with 63 entries (52 files):
- Saul_et_al_2022_Figure 3/
- Saul_et_al_2022_Figure 3/.DS_Store
- __MACOSX/
- __MACOSX/Saul_et_al_2022_Figure 3/
- __MACOSX/Saul_et_al_2022_Figure 3/._.DS_Store
- Saul_et_al_2022_Figure 3/Fig 3_supplement_Fig S2/
- Saul_et_al_2022_Figure 3/Fig 3_supplement_Fig S2/Fig 3_S2A-C_heat shock results.xlsx
- __MACOSX/Saul_et_al_2022_Figure 3/Fig 3_supplement_Fig S2/
- __MACOSX/Saul_et_al_2022_Figure 3/Fig 3_supplement_Fig S2/._Fig 3_S2A-C_heat shock results.xlsx
- Saul_et_al_2022_Figure 3/Fig 3_supplement_Fig S2/.DS_Store
- __MACOSX/Saul_et_al_2022_Figure 3/Fig 3_supplement_Fig S2/._.DS_Store
- Saul_et_al_2022_Figure 3/Fig 3_supplement_Fig S2/Fig 3_S2.ai
- __MACOSX/Saul_et_al_2022_Figure 3/Fig 3_supplement_Fig S2/._Fig 3_S2.ai
- Saul_et_al_2022_Figure 3/Fig 3_supplement_Fig S2/Fig 3_S2A-C_heat shock results.pzfx
- __MACOSX/Saul_et_al_2022_Figure 3/Fig 3_supplement_Fig S2/._Fig 3_S2A-C_heat shock results.pzfx
- Saul_et_al_2022_Figure 3/Fig 3/
- Saul_et_al_2022_Figure 3/Fig 3/Fig 3J-K_Heat Shock projections.xlsx
- __MACOSX/Saul_et_al_2022_Figure 3/Fig 3/
- __MACOSX/Saul_et_al_2022_Figure 3/Fig 3/._Fig 3J-K_Heat Shock projections.xlsx
- Saul_et_al_2022_Figure 3/Fig 3/Fig 3D_AIA lengths.xlsx
- __MACOSX/Saul_et_al_2022_Figure 3/Fig 3/._Fig 3D_AIA lengths.xlsx
- Saul_et_al_2022_Figure 3/Fig 3/.DS_Store
- __MACOSX/Saul_et_al_2022_Figure 3/Fig 3/._.DS_Store
- Saul_et_al_2022_Figure 3/Fig 3/Fig 3L_Heat Shock lengths.xlsx
- __MACOSX/Saul_et_al_2022_Figure 3/Fig 3/._Fig 3L_Heat Shock lengths.xlsx
- Saul_et_al_2022_Figure 3/Fig 3/Fig 3B-C_AIA projections.pzfx
- __MACOSX/Saul_et_al_2022_Figure 3/Fig 3/._Fig 3B-C_AIA projections.pzfx
- Saul_et_al_2022_Figure 3/Fig 3/Fig 3F-G_nIs743 projections.xlsx
- __MACOSX/Saul_et_al_2022_Figure 3/Fig 3/._Fig 3F-G_nIs743 projections.xlsx
- Saul_et_al_2022_Figure 3/Fig 3/Fig 3H_nIs743 lengths.pzfx
- __MACOSX/Saul_et_al_2022_Figure 3/Fig 3/._Fig 3H_nIs743 lengths.pzfx
- Saul_et_al_2022_Figure 3/Fig 3/Fig 3.ai
- __MACOSX/Saul_et_al_2022_Figure 3/Fig 3/._Fig 3.ai
- Saul_et_al_2022_Figure 3/Fig 3/Fig 3H_nIs743 lengths.xlsx
- __MACOSX/Saul_et_al_2022_Figure 3/Fig 3/._Fig 3H_nIs743 lengths.xlsx
- Saul_et_al_2022_Figure 3/Fig 3/Fig 3F-G_nIs743 projections.pzfx
- __MACOSX/Saul_et_al_2022_Figure 3/Fig 3/._Fig 3F-G_nIs743 projections.pzfx
- Saul_et_al_2022_Figure 3/Fig 3/Fig 3B-C_AIA projections.xlsx
- __MACOSX/Saul_et_al_2022_Figure 3/Fig 3/._Fig 3B-C_AIA projections.xlsx
- Saul_et_al_2022_Figure 3/Fig 3/Fig 3L_Heat Shock lengths.pzfx
- __MACOSX/Saul_et_al_2022_Figure 3/Fig 3/._Fig 3L_Heat Shock lengths.pzfx
- Saul_et_al_2022_Figure 3/Fig 3/Fig 3D_AIA lengths.pzfx
- __MACOSX/Saul_et_al_2022_Figure 3/Fig 3/._Fig 3D_AIA lengths.pzfx
- Saul_et_al_2022_Figure 3/Fig 3/Fig 3J-K_Heat Shock projections.pzfx
- __MACOSX/Saul_et_al_2022_Figure 3/Fig 3/._Fig 3J-K_Heat Shock projections.pzfx
- Saul_et_al_2022_Figure 3/Fig 3_supplement_Fig S1/
- Saul_et_al_2022_Figure 3/Fig 3_supplement_Fig S1/.DS_Store
- __MACOSX/Saul_et_al_2022_Figure 3/Fig 3_supplement_Fig S1/
- __MACOSX/Saul_et_al_2022_Figure 3/Fig 3_supplement_Fig S1/._.DS_Store
- Saul_et_al_2022_Figure 3/Fig 3_supplement_Fig S1/Fig 3_S1.ai
- __MACOSX/Saul_et_al_2022_Figure 3/Fig 3_supplement_Fig S1/._Fig 3_S1.ai
- Saul_et_al_2022_Figure 3/Fig 3_supplement_Fig S1/Fig 3_S1A_AIA Area.pzfx
- __MACOSX/Saul_et_al_2022_Figure 3/Fig 3_supplement_Fig S1/._Fig 3_S1A_AIA Area.pzfx
- Saul_et_al_2022_Figure 3/Fig 3_supplement_Fig S1/Fig 3_S1A_AIA Area.xlsx
- __MACOSX/Saul_et_al_2022_Figure 3/Fig 3_supplement_Fig S1/._Fig 3_S1A_AIA Area.xlsx
- Saul_et_al_2022_Figure 3/Fig 3_supplement_Fig S1/Fig 3_S1B_blinded scoring/
- Saul_et_al_2022_Figure 3/Fig 3_supplement_Fig S1/Fig 3_S1B_blinded scoring/.DS_Store
- __MACOSX/Saul_et_al_2022_Figure 3/Fig 3_supplement_Fig S1/Fig 3_S1B_blinded scoring/
- __MACOSX/Saul_et_al_2022_Figure 3/Fig 3_supplement_Fig S1/Fig 3_S1B_blinded scoring/._.DS_Store
- Saul_et_al_2022_Figure 3/Fig 3_supplement_Fig S1/Fig 3_S1B_blinded scoring/Fig S4B_blinded scoring results.xlsx
- __MACOSX/Saul_et_al_2022_Figure 3/Fig 3_supplement_Fig S1/Fig 3_S1B_blinded scoring/._Fig S4B_blinded scoring results.xlsx
- Saul_et_al_2022_Figure 3/Fig 3_supplement_Fig S1/Fig 3_S1B_blinded scoring/Fig S4B_blinded scoring results.pzfx
- __MACOSX/Saul_et_al_2022_Figure 3/Fig 3_supplement_Fig S1/Fig 3_S1B_blinded scoring/._Fig S4B_blinded scoring results.pzfx
