# Supplementary material for: The transcriptional corepressor CTBP-1 acts with the SOX family transcription factor EGL-13 to maintain AIA interneuron cell identity in Caenorhabditis elegans
Source: eLife. 2022 Feb 4;11:e74557. doi: 10.7554/eLife.74557 (PMC8816384; doi:10.7554/eLife.74557)
Supplement: Figure 4—source data 1. [file elife-74557-fig4-data1.zip]

Archive with 33 entries (26 files):
- Saul_et_al_2022_Figure 4/
- Saul_et_al_2022_Figure 4/.DS_Store
- __MACOSX/
- __MACOSX/Saul_et_al_2022_Figure 4/
- __MACOSX/Saul_et_al_2022_Figure 4/._.DS_Store
- Saul_et_al_2022_Figure 4/Fig 4/
- Saul_et_al_2022_Figure 4/Fig 4/Fig 4D-E_L4s_butanone adaptation.pzfx
- __MACOSX/Saul_et_al_2022_Figure 4/Fig 4/
- __MACOSX/Saul_et_al_2022_Figure 4/Fig 4/._Fig 4D-E_L4s_butanone adaptation.pzfx
- Saul_et_al_2022_Figure 4/Fig 4/Fig 4B-C_L1s_butanone adaptation.pzfx
- __MACOSX/Saul_et_al_2022_Figure 4/Fig 4/._Fig 4B-C_L1s_butanone adaptation.pzfx
- Saul_et_al_2022_Figure 4/Fig 4/Fig 4F-G_Heat shock_butanone adaptation.xlsx
- __MACOSX/Saul_et_al_2022_Figure 4/Fig 4/._Fig 4F-G_Heat shock_butanone adaptation.xlsx
- Saul_et_al_2022_Figure 4/Fig 4/Fig 4.ai
- __MACOSX/Saul_et_al_2022_Figure 4/Fig 4/._Fig 4.ai
- Saul_et_al_2022_Figure 4/Fig 4/Fig 4F-G_Heat shock_butanone adaptation.pzfx
- __MACOSX/Saul_et_al_2022_Figure 4/Fig 4/._Fig 4F-G_Heat shock_butanone adaptation.pzfx
- Saul_et_al_2022_Figure 4/Fig 4/Fig 4B-C_L1s_butanone adaptation.xlsx
- __MACOSX/Saul_et_al_2022_Figure 4/Fig 4/._Fig 4B-C_L1s_butanone adaptation.xlsx
- Saul_et_al_2022_Figure 4/Fig 4/Fig 4D-E_L4s_butanone adaptation.xlsx
- __MACOSX/Saul_et_al_2022_Figure 4/Fig 4/._Fig 4D-E_L4s_butanone adaptation.xlsx
- Saul_et_al_2022_Figure 4/Fig 4_supplement_Fig S1/
- Saul_et_al_2022_Figure 4/Fig 4_supplement_Fig S1/Fig 4_S1B_isoamyl alcohol_chemotaxis.xlsx
- __MACOSX/Saul_et_al_2022_Figure 4/Fig 4_supplement_Fig S1/
- __MACOSX/Saul_et_al_2022_Figure 4/Fig 4_supplement_Fig S1/._Fig 4_S1B_isoamyl alcohol_chemotaxis.xlsx
- Saul_et_al_2022_Figure 4/Fig 4_supplement_Fig S1/Fig 4_S1A_diacetyl_chemotaxis.pzfx
- __MACOSX/Saul_et_al_2022_Figure 4/Fig 4_supplement_Fig S1/._Fig 4_S1A_diacetyl_chemotaxis.pzfx
- Saul_et_al_2022_Figure 4/Fig 4_supplement_Fig S1/Fig 4_S1.ai
- __MACOSX/Saul_et_al_2022_Figure 4/Fig 4_supplement_Fig S1/._Fig 4_S1.ai
- Saul_et_al_2022_Figure 4/Fig 4_supplement_Fig S1/Fig 4_S1A_diacetyl_chemotaxis.xlsx
- __MACOSX/Saul_et_al_2022_Figure 4/Fig 4_supplement_Fig S1/._Fig 4_S1A_diacetyl_chemotaxis.xlsx
- Saul_et_al_2022_Figure 4/Fig 4_supplement_Fig S1/Fig 4_S1B_isoamyl alcohol_chemotaxis.pzfx
- __MACOSX/Saul_et_al_2022_Figure 4/Fig 4_supplement_Fig S1/._Fig 4_S1B_isoamyl alcohol_chemotaxis.pzfx
