# Supplementary material for: The transcriptional corepressor CTBP-1 acts with the SOX family transcription factor EGL-13 to maintain AIA interneuron cell identity in Caenorhabditis elegans
Source: eLife. 2022 Feb 4;11:e74557. doi: 10.7554/eLife.74557 (PMC8816384; doi:10.7554/eLife.74557)
Supplement: Figure 5—source data 1. [file elife-74557-fig5-data1.zip]

Archive with 525 entries (451 files):
- Saul_et_al_2022_Figure 5/
- Saul_et_al_2022_Figure 5/.DS_Store
- __MACOSX/
- __MACOSX/Saul_et_al_2022_Figure 5/
- __MACOSX/Saul_et_al_2022_Figure 5/._.DS_Store
- Saul_et_al_2022_Figure 5/Fig 5/
- Saul_et_al_2022_Figure 5/Fig 5/Fig 5D_sra-11 expression.xlsx
- __MACOSX/Saul_et_al_2022_Figure 5/Fig 5/
- __MACOSX/Saul_et_al_2022_Figure 5/Fig 5/._Fig 5D_sra-11 expression.xlsx
- Saul_et_al_2022_Figure 5/Fig 5/.DS_Store
- __MACOSX/Saul_et_al_2022_Figure 5/Fig 5/._.DS_Store
- Saul_et_al_2022_Figure 5/Fig 5/Fig 5.ai
- __MACOSX/Saul_et_al_2022_Figure 5/Fig 5/._Fig 5.ai
- Saul_et_al_2022_Figure 5/Fig 5/Fig 5F_glr-2 expression.pzfx
- __MACOSX/Saul_et_al_2022_Figure 5/Fig 5/._Fig 5F_glr-2 expression.pzfx
- Saul_et_al_2022_Figure 5/Fig 5/Fig 5B_acbp-6 expression.xlsx
- __MACOSX/Saul_et_al_2022_Figure 5/Fig 5/._Fig 5B_acbp-6 expression.xlsx
- Saul_et_al_2022_Figure 5/Fig 5/Fig 5B_acbp-6 expression.pzfx
- __MACOSX/Saul_et_al_2022_Figure 5/Fig 5/._Fig 5B_acbp-6 expression.pzfx
- Saul_et_al_2022_Figure 5/Fig 5/Fig 5E_images/
- Saul_et_al_2022_Figure 5/Fig 5/Fig 5E_images/.DS_Store
- __MACOSX/Saul_et_al_2022_Figure 5/Fig 5/Fig 5E_images/
- __MACOSX/Saul_et_al_2022_Figure 5/Fig 5/Fig 5E_images/._.DS_Store
- Saul_et_al_2022_Figure 5/Fig 5/Fig 5E_images/nIs348;ctbp-1(n4784);ivEx138/
- Saul_et_al_2022_Figure 5/Fig 5/Fig 5E_images/nIs348;ctbp-1(n4784);ivEx138/L4/
- Saul_et_al_2022_Figure 5/Fig 5/Fig 5E_images/nIs348;ctbp-1(n4784);ivEx138/L4/Snap-2122.czi
- Saul_et_al_2022_Figure 5/Fig 5/Fig 5E_images/nIs348;ctbp-1(n4784);ivEx138/L4/Snap-2123.czi
- Saul_et_al_2022_Figure 5/Fig 5/Fig 5E_images/nIs348;ctbp-1(n4784);ivEx138/L4/Snap-2121.czi
- Saul_et_al_2022_Figure 5/Fig 5/Fig 5E_images/nIs348;ctbp-1(n4784);ivEx138/L4/Snap-2120.czi
- Saul_et_al_2022_Figure 5/Fig 5/Fig 5E_images/nIs348;ctbp-1(n4784);ivEx138/L4/Snap-2124.czi
- Saul_et_al_2022_Figure 5/Fig 5/Fig 5E_images/nIs348;ctbp-1(n4784);ivEx138/L1/
- Saul_et_al_2022_Figure 5/Fig 5/Fig 5E_images/nIs348;ctbp-1(n4784);ivEx138/L1/Snap-2122.czi
- Saul_et_al_2022_Figure 5/Fig 5/Fig 5E_images/nIs348;ctbp-1(n4784);ivEx138/L1/Snap-2121.czi
- Saul_et_al_2022_Figure 5/Fig 5/Fig 5E_images/nIs348;ctbp-1(n4784);ivEx138/L1/Snap-2120.czi
- Saul_et_al_2022_Figure 5/Fig 5/Fig 5E_images/nIs843;ivEx138/
- Saul_et_al_2022_Figure 5/Fig 5/Fig 5E_images/nIs843;ivEx138/L4/
- Saul_et_al_2022_Figure 5/Fig 5/Fig 5E_images/nIs843;ivEx138/L4/Snap-2118.czi
- Saul_et_al_2022_Figure 5/Fig 5/Fig 5E_images/nIs843;ivEx138/L4/Snap-2119.czi
- Saul_et_al_2022_Figure 5/Fig 5/Fig 5E_images/nIs843;ivEx138/L4/Snap-2117.czi
- Saul_et_al_2022_Figure 5/Fig 5/Fig 5E_images/nIs843;ivEx138/L1/
- Saul_et_al_2022_Figure 5/Fig 5/Fig 5E_images/nIs843;ivEx138/L1/Snap-2120.czi
- Saul_et_al_2022_Figure 5/Fig 5/Fig 5E_images/nIs843;ivEx138/L1/Snap-2118.czi
- Saul_et_al_2022_Figure 5/Fig 5/Fig 5E_images/nIs843;ivEx138/L1/Snap-2119.czi
- Saul_et_al_2022_Figure 5/Fig 5/Fig 5E_images/nIs843;ivEx138/L1/Snap-2117.czi
- Saul_et_al_2022_Figure 5/Fig 5/Fig 5F_glr-2 expression.xlsx
- __MACOSX/Saul_et_al_2022_Figure 5/Fig 5/._Fig 5F_glr-2 expression.xlsx
- Saul_et_al_2022_Figure 5/Fig 5/Fig 5C_images/
- Saul_et_al_2022_Figure 5/Fig 5/Fig 5C_images/nIs348;ctbp-1(n4784);otIs123/
- Saul_et_al_2022_Figure 5/Fig 5/Fig 5C_images/nIs348;ctbp-1(n4784);otIs123/L4/
- Saul_et_al_2022_Figure 5/Fig 5/Fig 5C_images/nIs348;ctbp-1(n4784);otIs123/L4/Snap-371.tiff_files/
- Saul_et_al_2022_Figure 5/Fig 5/Fig 5C_images/nIs348;ctbp-1(n4784);otIs123/L4/Snap-371.tiff_files/Snap-371_h0b0t0z0c0x0-512y0-512.tiff
- Saul_et_al_2022_Figure 5/Fig 5/Fig 5C_images/nIs348;ctbp-1(n4784);otIs123/L4/Snap-371.tiff_files/Snap-371_h0b0t0z0c0x0-512y0-512.tiff_metadata.xml
- Saul_et_al_2022_Figure 5/Fig 5/Fig 5C_images/nIs348;ctbp-1(n4784);otIs123/L4/Snap-371.tiff_files/Snap-371_h0b0t0z0c1x0-512y0-512.tiff_metadata.xml
- Saul_et_al_2022_Figure 5/Fig 5/Fig 5C_images/nIs348;ctbp-1(n4784);otIs123/L4/Snap-371.tiff_files/Snap-371_h0b0t0z0c1x0-512y0-512.tiff
- Saul_et_al_2022_Figure 5/Fig 5/Fig 5C_images/nIs348;ctbp-1(n4784);otIs123/L4/Snap-371.tiff_files/Snap-371_h0b0t0z0c2x0-512y0-512.tiff
- Saul_et_al_2022_Figure 5/Fig 5/Fig 5C_images/nIs348;ctbp-1(n4784);otIs123/L4/Snap-371.tiff_files/Snap-371_h0b0t0z0c2x0-512y0-512.tiff_metadata.xml
- Saul_et_al_2022_Figure 5/Fig 5/Fig 5C_images/nIs348;ctbp-1(n4784);otIs123/L4/Snap-380.czi
- Saul_et_al_2022_Figure 5/Fig 5/Fig 5C_images/nIs348;ctbp-1(n4784);otIs123/L4/Snap-378.tiff_metadata.xml
- Saul_et_al_2022_Figure 5/Fig 5/Fig 5C_images/nIs348;ctbp-1(n4784);otIs123/L4/Snap-380.tiff_metadata.xml
- Saul_et_al_2022_Figure 5/Fig 5/Fig 5C_images/nIs348;ctbp-1(n4784);otIs123/L4/Snap-376.tiff
- Saul_et_al_2022_Figure 5/Fig 5/Fig 5C_images/nIs348;ctbp-1(n4784);otIs123/L4/Snap-379.tiff_files/
- Saul_et_al_2022_Figure 5/Fig 5/Fig 5C_images/nIs348;ctbp-1(n4784);otIs123/L4/Snap-379.tiff_files/Snap-379_h0b0t0z0c2x0-512y0-512.tiff
- Saul_et_al_2022_Figure 5/Fig 5/Fig 5C_images/nIs348;ctbp-1(n4784);otIs123/L4/Snap-379.tiff_files/Snap-379_h0b0t0z0c0x0-512y0-512.tiff_metadata.xml
- Saul_et_al_2022_Figure 5/Fig 5/Fig 5C_images/nIs348;ctbp-1(n4784);otIs123/L4/Snap-379.tiff_files/Snap-379_h0b0t0z0c1x0-512y0-512.tiff_metadata.xml
- Saul_et_al_2022_Figure 5/Fig 5/Fig 5C_images/nIs348;ctbp-1(n4784);otIs123/L4/Snap-379.tiff_files/Snap-379_h0b0t0z0c0x0-512y0-512.tiff
- Saul_et_al_2022_Figure 5/Fig 5/Fig 5C_images/nIs348;ctbp-1(n4784);otIs123/L4/Snap-379.tiff_files/Snap-379_h0b0t0z0c2x0-512y0-512.tiff_metadata.xml
- Saul_et_al_2022_Figure 5/Fig 5/Fig 5C_images/nIs348;ctbp-1(n4784);otIs123/L4/Snap-379.tiff_files/Snap-379_h0b0t0z0c1x0-512y0-512.tiff
- Saul_et_al_2022_Figure 5/Fig 5/Fig 5C_images/nIs348;ctbp-1(n4784);otIs123/L4/Snap-378.czi
- Saul_et_al_2022_Figure 5/Fig 5/Fig 5C_images/nIs348;ctbp-1(n4784);otIs123/L4/Snap-379.tiff_metadata.xml
- Saul_et_al_2022_Figure 5/Fig 5/Fig 5C_images/nIs348;ctbp-1(n4784);otIs123/L4/Snap-379.czi
- Saul_et_al_2022_Figure 5/Fig 5/Fig 5C_images/nIs348;ctbp-1(n4784);otIs123/L4/Snap-377.tiff
- Saul_et_al_2022_Figure 5/Fig 5/Fig 5C_images/nIs348;ctbp-1(n4784);otIs123/L4/Snap-370.tiff
- Saul_et_al_2022_Figure 5/Fig 5/Fig 5C_images/nIs348;ctbp-1(n4784);otIs123/L4/Snap-373.tiff_files/
- Saul_et_al_2022_Figure 5/Fig 5/Fig 5C_images/nIs348;ctbp-1(n4784);otIs123/L4/Snap-373.tiff_files/Snap-373_h0b0t0z0c2x0-512y0-512.tiff
- Saul_et_al_2022_Figure 5/Fig 5/Fig 5C_images/nIs348;ctbp-1(n4784);otIs123/L4/Snap-373.tiff_files/Snap-373_h0b0t0z0c2x0-512y0-512.tiff_metadata.xml
- Saul_et_al_2022_Figure 5/Fig 5/Fig 5C_images/nIs348;ctbp-1(n4784);otIs123/L4/Snap-373.tiff_files/Snap-373_h0b0t0z0c1x0-512y0-512.tiff_metadata.xml
- Saul_et_al_2022_Figure 5/Fig 5/Fig 5C_images/nIs348;ctbp-1(n4784);otIs123/L4/Snap-373.tiff_files/Snap-373_h0b0t0z0c0x0-512y0-512.tiff
- Saul_et_al_2022_Figure 5/Fig 5/Fig 5C_images/nIs348;ctbp-1(n4784);otIs123/L4/Snap-373.tiff_files/Snap-373_h0b0t0z0c0x0-512y0-512.tiff_metadata.xml
- Saul_et_al_2022_Figure 5/Fig 5/Fig 5C_images/nIs348;ctbp-1(n4784);otIs123/L4/Snap-373.tiff_files/Snap-373_h0b0t0z0c1x0-512y0-512.tiff
- Saul_et_al_2022_Figure 5/Fig 5/Fig 5C_images/nIs348;ctbp-1(n4784);otIs123/L4/Snap-371.tiff
- Saul_et_al_2022_Figure 5/Fig 5/Fig 5C_images/nIs348;ctbp-1(n4784);otIs123/L4/Snap-376.tiff_files/
- Saul_et_al_2022_Figure 5/Fig 5/Fig 5C_images/nIs348;ctbp-1(n4784);otIs123/L4/Snap-376.tiff_files/Snap-376_h0b0t0z0c2x0-512y0-512.tiff
- Saul_et_al_2022_Figure 5/Fig 5/Fig 5C_images/nIs348;ctbp-1(n4784);otIs123/L4/Snap-376.tiff_files/Snap-376_h0b0t0z0c1x0-512y0-512.tiff_metadata.xml
- Saul_et_al_2022_Figure 5/Fig 5/Fig 5C_images/nIs348;ctbp-1(n4784);otIs123/L4/Snap-376.tiff_files/Snap-376_h0b0t0z0c0x0-512y0-512.tiff_metadata.xml
- Saul_et_al_2022_Figure 5/Fig 5/Fig 5C_images/nIs348;ctbp-1(n4784);otIs123/L4/Snap-376.tiff_files/Snap-376_h0b0t0z0c0x0-512y0-512.tiff
- Saul_et_al_2022_Figure 5/Fig 5/Fig 5C_images/nIs348;ctbp-1(n4784);otIs123/L4/Snap-376.tiff_files/Snap-376_h0b0t0z0c2x0-512y0-512.tiff_metadata.xml
- Saul_et_al_2022_Figure 5/Fig 5/Fig 5C_images/nIs348;ctbp-1(n4784);otIs123/L4/Snap-376.tiff_files/Snap-376_h0b0t0z0c1x0-512y0-512.tiff
- Saul_et_al_2022_Figure 5/Fig 5/Fig 5C_images/nIs348;ctbp-1(n4784);otIs123/L4/Snap-378.tiff_files/
- Saul_et_al_2022_Figure 5/Fig 5/Fig 5C_images/nIs348;ctbp-1(n4784);otIs123/L4/Snap-378.tiff_files/Snap-378_h0b0t0z0c2x0-512y0-512.tiff_metadata.xml
- Saul_et_al_2022_Figure 5/Fig 5/Fig 5C_images/nIs348;ctbp-1(n4784);otIs123/L4/Snap-378.tiff_files/Snap-378_h0b0t0z0c2x0-512y0-512.tiff
- Saul_et_al_2022_Figure 5/Fig 5/Fig 5C_images/nIs348;ctbp-1(n4784);otIs123/L4/Snap-378.tiff_files/Snap-378_h0b0t0z0c0x0-512y0-512.tiff_metadata.xml
- Saul_et_al_2022_Figure 5/Fig 5/Fig 5C_images/nIs348;ctbp-1(n4784);otIs123/L4/Snap-378.tiff_files/Snap-378_h0b0t0z0c1x0-512y0-512.tiff
- Saul_et_al_2022_Figure 5/Fig 5/Fig 5C_images/nIs348;ctbp-1(n4784);otIs123/L4/Snap-378.tiff_files/Snap-378_h0b0t0z0c1x0-512y0-512.tiff_metadata.xml
- Saul_et_al_2022_Figure 5/Fig 5/Fig 5C_images/nIs348;ctbp-1(n4784);otIs123/L4/Snap-378.tiff_files/Snap-378_h0b0t0z0c0x0-512y0-512.tiff
- Saul_et_al_2022_Figure 5/Fig 5/Fig 5C_images/nIs348;ctbp-1(n4784);otIs123/L4/Snap-372.tiff
- Saul_et_al_2022_Figure 5/Fig 5/Fig 5C_images/nIs348;ctbp-1(n4784);otIs123/L4/Snap-377.tiff_metadata.xml
- Saul_et_al_2022_Figure 5/Fig 5/Fig 5C_images/nIs348;ctbp-1(n4784);otIs123/L4/Snap-375.tiff_files/
- Saul_et_al_2022_Figure 5/Fig 5/Fig 5C_images/nIs348;ctbp-1(n4784);otIs123/L4/Snap-375.tiff_files/Snap-375_h0b0t0z0c0x0-512y0-512.tiff_metadata.xml
- Saul_et_al_2022_Figure 5/Fig 5/Fig 5C_images/nIs348;ctbp-1(n4784);otIs123/L4/Snap-375.tiff_files/Snap-375_h0b0t0z0c1x0-512y0-512.tiff
- Saul_et_al_2022_Figure 5/Fig 5/Fig 5C_images/nIs348;ctbp-1(n4784);otIs123/L4/Snap-375.tiff_files/Snap-375_h0b0t0z0c0x0-512y0-512.tiff
- Saul_et_al_2022_Figure 5/Fig 5/Fig 5C_images/nIs348;ctbp-1(n4784);otIs123/L4/Snap-375.tiff_files/Snap-375_h0b0t0z0c1x0-512y0-512.tiff_metadata.xml
- Saul_et_al_2022_Figure 5/Fig 5/Fig 5C_images/nIs348;ctbp-1(n4784);otIs123/L4/Snap-375.tiff_files/Snap-375_h0b0t0z0c2x0-512y0-512.tiff_metadata.xml
- Saul_et_al_2022_Figure 5/Fig 5/Fig 5C_images/nIs348;ctbp-1(n4784);otIs123/L4/Snap-375.tiff_files/Snap-375_h0b0t0z0c2x0-512y0-512.tiff
- Saul_et_al_2022_Figure 5/Fig 5/Fig 5C_images/nIs348;ctbp-1(n4784);otIs123/L4/Snap-372.tiff_metadata.xml
- Saul_et_al_2022_Figure 5/Fig 5/Fig 5C_images/nIs348;ctbp-1(n4784);otIs123/L4/Snap-370.tiff_files/
- Saul_et_al_2022_Figure 5/Fig 5/Fig 5C_images/nIs348;ctbp-1(n4784);otIs123/L4/Snap-370.tiff_files/Snap-370_h0b0t0z0c2x0-512y0-512.tiff_metadata.xml
- Saul_et_al_2022_Figure 5/Fig 5/Fig 5C_images/nIs348;ctbp-1(n4784);otIs123/L4/Snap-370.tiff_files/Snap-370_h0b0t0z0c1x0-512y0-512.tiff
- Saul_et_al_2022_Figure 5/Fig 5/Fig 5C_images/nIs348;ctbp-1(n4784);otIs123/L4/Snap-370.tiff_files/Snap-370_h0b0t0z0c0x0-512y0-512.tiff
- Saul_et_al_2022_Figure 5/Fig 5/Fig 5C_images/nIs348;ctbp-1(n4784);otIs123/L4/Snap-370.tiff_files/Snap-370_h0b0t0z0c0x0-512y0-512.tiff_metadata.xml
- Saul_et_al_2022_Figure 5/Fig 5/Fig 5C_images/nIs348;ctbp-1(n4784);otIs123/L4/Snap-370.tiff_files/Snap-370_h0b0t0z0c2x0-512y0-512.tiff
- Saul_et_al_2022_Figure 5/Fig 5/Fig 5C_images/nIs348;ctbp-1(n4784);otIs123/L4/Snap-370.tiff_files/Snap-370_h0b0t0z0c1x0-512y0-512.tiff_metadata.xml
- Saul_et_al_2022_Figure 5/Fig 5/Fig 5C_images/nIs348;ctbp-1(n4784);otIs123/L4/Snap-376.tiff_metadata.xml
- Saul_et_al_2022_Figure 5/Fig 5/Fig 5C_images/nIs348;ctbp-1(n4784);otIs123/L4/Snap-373.tiff
- Saul_et_al_2022_Figure 5/Fig 5/Fig 5C_images/nIs348;ctbp-1(n4784);otIs123/L4/Snap-373.tiff_metadata.xml
- Saul_et_al_2022_Figure 5/Fig 5/Fig 5C_images/nIs348;ctbp-1(n4784);otIs123/L4/Snap-377.czi
- Saul_et_al_2022_Figure 5/Fig 5/Fig 5C_images/nIs348;ctbp-1(n4784);otIs123/L4/Snap-376.czi
- Saul_et_al_2022_Figure 5/Fig 5/Fig 5C_images/nIs348;ctbp-1(n4784);otIs123/L4/Snap-378.tiff
- Saul_et_al_2022_Figure 5/Fig 5/Fig 5C_images/nIs348;ctbp-1(n4784);otIs123/L4/Snap-375.tiff_metadata.xml
- Saul_et_al_2022_Figure 5/Fig 5/Fig 5C_images/nIs348;ctbp-1(n4784);otIs123/L4/Snap-375.czi
- Saul_et_al_2022_Figure 5/Fig 5/Fig 5C_images/nIs348;ctbp-1(n4784);otIs123/L4/Snap-377.tiff_files/
- Saul_et_al_2022_Figure 5/Fig 5/Fig 5C_images/nIs348;ctbp-1(n4784);otIs123/L4/Snap-377.tiff_files/Snap-377_h0b0t0z0c2x0-512y0-512.tiff_metadata.xml
- Saul_et_al_2022_Figure 5/Fig 5/Fig 5C_images/nIs348;ctbp-1(n4784);otIs123/L4/Snap-377.tiff_files/Snap-377_h0b0t0z0c2x0-512y0-512.tiff
- Saul_et_al_2022_Figure 5/Fig 5/Fig 5C_images/nIs348;ctbp-1(n4784);otIs123/L4/Snap-377.tiff_files/Snap-377_h0b0t0z0c1x0-512y0-512.tiff_metadata.xml
- Saul_et_al_2022_Figure 5/Fig 5/Fig 5C_images/nIs348;ctbp-1(n4784);otIs123/L4/Snap-377.tiff_files/Snap-377_h0b0t0z0c1x0-512y0-512.tiff
- Saul_et_al_2022_Figure 5/Fig 5/Fig 5C_images/nIs348;ctbp-1(n4784);otIs123/L4/Snap-377.tiff_files/Snap-377_h0b0t0z0c0x0-512y0-512.tiff_metadata.xml
- Saul_et_al_2022_Figure 5/Fig 5/Fig 5C_images/nIs348;ctbp-1(n4784);otIs123/L4/Snap-377.tiff_files/Snap-377_h0b0t0z0c0x0-512y0-512.tiff
- Saul_et_al_2022_Figure 5/Fig 5/Fig 5C_images/nIs348;ctbp-1(n4784);otIs123/L4/Snap-370.tiff_metadata.xml
- Saul_et_al_2022_Figure 5/Fig 5/Fig 5C_images/nIs348;ctbp-1(n4784);otIs123/L4/Snap-375.tiff
- Saul_et_al_2022_Figure 5/Fig 5/Fig 5C_images/nIs348;ctbp-1(n4784);otIs123/L4/Snap-371.czi
- Saul_et_al_2022_Figure 5/Fig 5/Fig 5C_images/nIs348;ctbp-1(n4784);otIs123/L4/Snap-370.czi
- Saul_et_al_2022_Figure 5/Fig 5/Fig 5C_images/nIs348;ctbp-1(n4784);otIs123/L4/Snap-372.tiff_files/
- Saul_et_al_2022_Figure 5/Fig 5/Fig 5C_images/nIs348;ctbp-1(n4784);otIs123/L4/Snap-372.tiff_files/Snap-372_h0b0t0z0c1x0-512y0-512.tiff_metadata.xml
- Saul_et_al_2022_Figure 5/Fig 5/Fig 5C_images/nIs348;ctbp-1(n4784);otIs123/L4/Snap-372.tiff_files/Snap-372_h0b0t0z0c2x0-512y0-512.tiff
- Saul_et_al_2022_Figure 5/Fig 5/Fig 5C_images/nIs348;ctbp-1(n4784);otIs123/L4/Snap-372.tiff_files/Snap-372_h0b0t0z0c0x0-512y0-512.tiff_metadata.xml
- Saul_et_al_2022_Figure 5/Fig 5/Fig 5C_images/nIs348;ctbp-1(n4784);otIs123/L4/Snap-372.tiff_files/Snap-372_h0b0t0z0c1x0-512y0-512.tiff
- Saul_et_al_2022_Figure 5/Fig 5/Fig 5C_images/nIs348;ctbp-1(n4784);otIs123/L4/Snap-372.tiff_files/Snap-372_h0b0t0z0c2x0-512y0-512.tiff_metadata.xml
- Saul_et_al_2022_Figure 5/Fig 5/Fig 5C_images/nIs348;ctbp-1(n4784);otIs123/L4/Snap-372.tiff_files/Snap-372_h0b0t0z0c0x0-512y0-512.tiff
- Saul_et_al_2022_Figure 5/Fig 5/Fig 5C_images/nIs348;ctbp-1(n4784);otIs123/L4/Snap-379.tiff
- Saul_et_al_2022_Figure 5/Fig 5/Fig 5C_images/nIs348;ctbp-1(n4784);otIs123/L4/Snap-380.tiff
- Saul_et_al_2022_Figure 5/Fig 5/Fig 5C_images/nIs348;ctbp-1(n4784);otIs123/L4/Snap-372.czi
- Saul_et_al_2022_Figure 5/Fig 5/Fig 5C_images/nIs348;ctbp-1(n4784);otIs123/L4/Snap-373.czi
- Saul_et_al_2022_Figure 5/Fig 5/Fig 5C_images/nIs348;ctbp-1(n4784);otIs123/L4/Snap-371.tiff_metadata.xml
- Saul_et_al_2022_Figure 5/Fig 5/Fig 5C_images/nIs348;ctbp-1(n4784);otIs123/L4/Snap-380.tiff_files/
- Saul_et_al_2022_Figure 5/Fig 5/Fig 5C_images/nIs348;ctbp-1(n4784);otIs123/L4/Snap-380.tiff_files/Snap-380_h0b0t0z0c2x0-512y0-512.tiff
- Saul_et_al_2022_Figure 5/Fig 5/Fig 5C_images/nIs348;ctbp-1(n4784);otIs123/L4/Snap-380.tiff_files/Snap-380_h0b0t0z0c2x0-512y0-512.tiff_metadata.xml
- Saul_et_al_2022_Figure 5/Fig 5/Fig 5C_images/nIs348;ctbp-1(n4784);otIs123/L4/Snap-380.tiff_files/Snap-380_h0b0t0z0c0x0-512y0-512.tiff
- Saul_et_al_2022_Figure 5/Fig 5/Fig 5C_images/nIs348;ctbp-1(n4784);otIs123/L4/Snap-380.tiff_files/Snap-380_h0b0t0z0c1x0-512y0-512.tiff_metadata.xml
- Saul_et_al_2022_Figure 5/Fig 5/Fig 5C_images/nIs348;ctbp-1(n4784);otIs123/L4/Snap-380.tiff_files/Snap-380_h0b0t0z0c0x0-512y0-512.tiff_metadata.xml
- Saul_et_al_2022_Figure 5/Fig 5/Fig 5C_images/nIs348;ctbp-1(n4784);otIs123/L4/Snap-380.tiff_files/Snap-380_h0b0t0z0c1x0-512y0-512.tiff
- Saul_et_al_2022_Figure 5/Fig 5/Fig 5C_images/nIs348;ctbp-1(n4784);otIs123/L1/
- Saul_et_al_2022_Figure 5/Fig 5/Fig 5C_images/nIs348;ctbp-1(n4784);otIs123/L1/Snap-350.tiff_metadata.xml
- Saul_et_al_2022_Figure 5/Fig 5/Fig 5C_images/nIs348;ctbp-1(n4784);otIs123/L1/Snap-361.tiff_metadata.xml
- Saul_et_al_2022_Figure 5/Fig 5/Fig 5C_images/nIs348;ctbp-1(n4784);otIs123/L1/Snap-355.czi
- Saul_et_al_2022_Figure 5/Fig 5/Fig 5C_images/nIs348;ctbp-1(n4784);otIs123/L1/Snap-369.czi
- Saul_et_al_2022_Figure 5/Fig 5/Fig 5C_images/nIs348;ctbp-1(n4784);otIs123/L1/Snap-354.czi
- Saul_et_al_2022_Figure 5/Fig 5/Fig 5C_images/nIs348;ctbp-1(n4784);otIs123/L1/Snap-355.tiff_metadata.xml
- Saul_et_al_2022_Figure 5/Fig 5/Fig 5C_images/nIs348;ctbp-1(n4784);otIs123/L1/Snap-350.czi
- Saul_et_al_2022_Figure 5/Fig 5/Fig 5C_images/nIs348;ctbp-1(n4784);otIs123/L1/Snap-365.tiff_metadata.xml
- Saul_et_al_2022_Figure 5/Fig 5/Fig 5C_images/nIs348;ctbp-1(n4784);otIs123/L1/Snap-365.tiff_files/
- Saul_et_al_2022_Figure 5/Fig 5/Fig 5C_images/nIs348;ctbp-1(n4784);otIs123/L1/Snap-365.tiff_files/Snap-365_h0b0t0z0c0x0-512y0-512.tiff_metadata.xml
- Saul_et_al_2022_Figure 5/Fig 5/Fig 5C_images/nIs348;ctbp-1(n4784);otIs123/L1/Snap-365.tiff_files/Snap-365_h0b0t0z0c2x0-512y0-512.tiff
- Saul_et_al_2022_Figure 5/Fig 5/Fig 5C_images/nIs348;ctbp-1(n4784);otIs123/L1/Snap-365.tiff_files/Snap-365_h0b0t0z0c1x0-512y0-512.tiff_metadata.xml
- Saul_et_al_2022_Figure 5/Fig 5/Fig 5C_images/nIs348;ctbp-1(n4784);otIs123/L1/Snap-365.tiff_files/Snap-365_h0b0t0z0c2x0-512y0-512.tiff_metadata.xml
- Saul_et_al_2022_Figure 5/Fig 5/Fig 5C_images/nIs348;ctbp-1(n4784);otIs123/L1/Snap-365.tiff_files/Snap-365_h0b0t0z0c0x0-512y0-512.tiff
- Saul_et_al_2022_Figure 5/Fig 5/Fig 5C_images/nIs348;ctbp-1(n4784);otIs123/L1/Snap-365.tiff_files/Snap-365_h0b0t0z0c1x0-512y0-512.tiff
- Saul_et_al_2022_Figure 5/Fig 5/Fig 5C_images/nIs348;ctbp-1(n4784);otIs123/L1/Snap-345.czi
- Saul_et_al_2022_Figure 5/Fig 5/Fig 5C_images/nIs348;ctbp-1(n4784);otIs123/L1/Snap-361.tiff
- Saul_et_al_2022_Figure 5/Fig 5/Fig 5C_images/nIs348;ctbp-1(n4784);otIs123/L1/Snap-348.tiff_metadata.xml
- Saul_et_al_2022_Figure 5/Fig 5/Fig 5C_images/nIs348;ctbp-1(n4784);otIs123/L1/Snap-347.czi
- Saul_et_al_2022_Figure 5/Fig 5/Fig 5C_images/nIs348;ctbp-1(n4784);otIs123/L1/Snap-354.tiff_metadata.xml
- Saul_et_al_2022_Figure 5/Fig 5/Fig 5C_images/nIs348;ctbp-1(n4784);otIs123/L1/Snap-358.tiff_files/
- Saul_et_al_2022_Figure 5/Fig 5/Fig 5C_images/nIs348;ctbp-1(n4784);otIs123/L1/Snap-358.tiff_files/Snap-358_h0b0t0z0c0x0-512y0-512.tiff
- Saul_et_al_2022_Figure 5/Fig 5/Fig 5C_images/nIs348;ctbp-1(n4784);otIs123/L1/Snap-358.tiff_files/Snap-358_h0b0t0z0c0x0-512y0-512.tiff_metadata.xml
- Saul_et_al_2022_Figure 5/Fig 5/Fig 5C_images/nIs348;ctbp-1(n4784);otIs123/L1/Snap-358.tiff_files/Snap-358_h0b0t0z0c1x0-512y0-512.tiff_metadata.xml
- Saul_et_al_2022_Figure 5/Fig 5/Fig 5C_images/nIs348;ctbp-1(n4784);otIs123/L1/Snap-358.tiff_files/Snap-358_h0b0t0z0c1x0-512y0-512.tiff
- Saul_et_al_2022_Figure 5/Fig 5/Fig 5C_images/nIs348;ctbp-1(n4784);otIs123/L1/Snap-358.tiff_files/Snap-358_h0b0t0z0c2x0-512y0-512.tiff
- Saul_et_al_2022_Figure 5/Fig 5/Fig 5C_images/nIs348;ctbp-1(n4784);otIs123/L1/Snap-358.tiff_files/Snap-358_h0b0t0z0c2x0-512y0-512.tiff_metadata.xml
- Saul_et_al_2022_Figure 5/Fig 5/Fig 5C_images/nIs348;ctbp-1(n4784);otIs123/L1/Snap-363.tiff_metadata.xml
- Saul_et_al_2022_Figure 5/Fig 5/Fig 5C_images/nIs348;ctbp-1(n4784);otIs123/L1/Snap-355.tiff_files/
- Saul_et_al_2022_Figure 5/Fig 5/Fig 5C_images/nIs348;ctbp-1(n4784);otIs123/L1/Snap-355.tiff_files/Snap-355_h0b0t0z0c2x0-512y0-512.tiff
- Saul_et_al_2022_Figure 5/Fig 5/Fig 5C_images/nIs348;ctbp-1(n4784);otIs123/L1/Snap-355.tiff_files/Snap-355_h0b0t0z0c2x0-512y0-512.tiff_metadata.xml
- Saul_et_al_2022_Figure 5/Fig 5/Fig 5C_images/nIs348;ctbp-1(n4784);otIs123/L1/Snap-355.tiff_files/Snap-355_h0b0t0z0c0x0-512y0-512.tiff_metadata.xml
- Saul_et_al_2022_Figure 5/Fig 5/Fig 5C_images/nIs348;ctbp-1(n4784);otIs123/L1/Snap-355.tiff_files/Snap-355_h0b0t0z0c0x0-512y0-512.tiff
- Saul_et_al_2022_Figure 5/Fig 5/Fig 5C_images/nIs348;ctbp-1(n4784);otIs123/L1/Snap-355.tiff_files/Snap-355_h0b0t0z0c1x0-512y0-512.tiff
- Saul_et_al_2022_Figure 5/Fig 5/Fig 5C_images/nIs348;ctbp-1(n4784);otIs123/L1/Snap-355.tiff_files/Snap-355_h0b0t0z0c1x0-512y0-512.tiff_metadata.xml
- Saul_et_al_2022_Figure 5/Fig 5/Fig 5C_images/nIs348;ctbp-1(n4784);otIs123/L1/Snap-362.tiff_files/
- Saul_et_al_2022_Figure 5/Fig 5/Fig 5C_images/nIs348;ctbp-1(n4784);otIs123/L1/Snap-362.tiff_files/Snap-362_h0b0t0z0c0x0-512y0-512.tiff
- Saul_et_al_2022_Figure 5/Fig 5/Fig 5C_images/nIs348;ctbp-1(n4784);otIs123/L1/Snap-362.tiff_files/Snap-362_h0b0t0z0c1x0-512y0-512.tiff_metadata.xml
- Saul_et_al_2022_Figure 5/Fig 5/Fig 5C_images/nIs348;ctbp-1(n4784);otIs123/L1/Snap-362.tiff_files/Snap-362_h0b0t0z0c1x0-512y0-512.tiff
- Saul_et_al_2022_Figure 5/Fig 5/Fig 5C_images/nIs348;ctbp-1(n4784);otIs123/L1/Snap-362.tiff_files/Snap-362_h0b0t0z0c0x0-512y0-512.tiff_metadata.xml
- Saul_et_al_2022_Figure 5/Fig 5/Fig 5C_images/nIs348;ctbp-1(n4784);otIs123/L1/Snap-362.tiff_files/Snap-362_h0b0t0z0c2x0-512y0-512.tiff
- Saul_et_al_2022_Figure 5/Fig 5/Fig 5C_images/nIs348;ctbp-1(n4784);otIs123/L1/Snap-362.tiff_files/Snap-362_h0b0t0z0c2x0-512y0-512.tiff_metadata.xml
- Saul_et_al_2022_Figure 5/Fig 5/Fig 5C_images/nIs348;ctbp-1(n4784);otIs123/L1/Snap-350.tiff
- Saul_et_al_2022_Figure 5/Fig 5/Fig 5C_images/nIs348;ctbp-1(n4784);otIs123/L1/Snap-350.tiff_files/
- Saul_et_al_2022_Figure 5/Fig 5/Fig 5C_images/nIs348;ctbp-1(n4784);otIs123/L1/Snap-350.tiff_files/Snap-350_h0b0t0z0c2x0-512y0-512.tiff
- Saul_et_al_2022_Figure 5/Fig 5/Fig 5C_images/nIs348;ctbp-1(n4784);otIs123/L1/Snap-350.tiff_files/Snap-350_h0b0t0z0c0x0-512y0-512.tiff_metadata.xml
- Saul_et_al_2022_Figure 5/Fig 5/Fig 5C_images/nIs348;ctbp-1(n4784);otIs123/L1/Snap-350.tiff_files/Snap-350_h0b0t0z0c1x0-512y0-512.tiff_metadata.xml
- Saul_et_al_2022_Figure 5/Fig 5/Fig 5C_images/nIs348;ctbp-1(n4784);otIs123/L1/Snap-350.tiff_files/Snap-350_h0b0t0z0c0x0-512y0-512.tiff
- Saul_et_al_2022_Figure 5/Fig 5/Fig 5C_images/nIs348;ctbp-1(n4784);otIs123/L1/Snap-350.tiff_files/Snap-350_h0b0t0z0c2x0-512y0-512.tiff_metadata.xml
- Saul_et_al_2022_Figure 5/Fig 5/Fig 5C_images/nIs348;ctbp-1(n4784);otIs123/L1/Snap-350.tiff_files/Snap-350_h0b0t0z0c1x0-512y0-512.tiff
- Saul_et_al_2022_Figure 5/Fig 5/Fig 5C_images/nIs348;ctbp-1(n4784);otIs123/L1/Snap-347.tiff
- Saul_et_al_2022_Figure 5/Fig 5/Fig 5C_images/nIs348;ctbp-1(n4784);otIs123/L1/Snap-362.tiff_metadata.xml
- Saul_et_al_2022_Figure 5/Fig 5/Fig 5C_images/nIs348;ctbp-1(n4784);otIs123/L1/Snap-348.tiff
- Saul_et_al_2022_Figure 5/Fig 5/Fig 5C_images/nIs348;ctbp-1(n4784);otIs123/L1/Snap-369.tiff_files/
- Saul_et_al_2022_Figure 5/Fig 5/Fig 5C_images/nIs348;ctbp-1(n4784);otIs123/L1/Snap-369.tiff_files/Snap-369_h0b0t0z0c1x0-512y0-512.tiff
- Saul_et_al_2022_Figure 5/Fig 5/Fig 5C_images/nIs348;ctbp-1(n4784);otIs123/L1/Snap-369.tiff_files/Snap-369_h0b0t0z0c0x0-512y0-512.tiff_metadata.xml
- Saul_et_al_2022_Figure 5/Fig 5/Fig 5C_images/nIs348;ctbp-1(n4784);otIs123/L1/Snap-369.tiff_files/Snap-369_h0b0t0z0c1x0-512y0-512.tiff_metadata.xml
- Saul_et_al_2022_Figure 5/Fig 5/Fig 5C_images/nIs348;ctbp-1(n4784);otIs123/L1/Snap-369.tiff_files/Snap-369_h0b0t0z0c0x0-512y0-512.tiff
- Saul_et_al_2022_Figure 5/Fig 5/Fig 5C_images/nIs348;ctbp-1(n4784);otIs123/L1/Snap-369.tiff_files/Snap-369_h0b0t0z0c2x0-512y0-512.tiff_metadata.xml
- Saul_et_al_2022_Figure 5/Fig 5/Fig 5C_images/nIs348;ctbp-1(n4784);otIs123/L1/Snap-369.tiff_files/Snap-369_h0b0t0z0c2x0-512y0-512.tiff
- Saul_et_al_2022_Figure 5/Fig 5/Fig 5C_images/nIs348;ctbp-1(n4784);otIs123/L1/Snap-369.tiff
- Saul_et_al_2022_Figure 5/Fig 5/Fig 5C_images/nIs348;ctbp-1(n4784);otIs123/L1/Snap-347.tiff_files/
- Saul_et_al_2022_Figure 5/Fig 5/Fig 5C_images/nIs348;ctbp-1(n4784);otIs123/L1/Snap-347.tiff_files/Snap-347_h0b0t0z0c1x0-512y0-512.tiff_metadata.xml
- Saul_et_al_2022_Figure 5/Fig 5/Fig 5C_images/nIs348;ctbp-1(n4784);otIs123/L1/Snap-347.tiff_files/Snap-347_h0b0t0z0c2x0-512y0-512.tiff
- Saul_et_al_2022_Figure 5/Fig 5/Fig 5C_images/nIs348;ctbp-1(n4784);otIs123/L1/Snap-347.tiff_files/Snap-347_h0b0t0z0c0x0-512y0-512.tiff_metadata.xml
- Saul_et_al_2022_Figure 5/Fig 5/Fig 5C_images/nIs348;ctbp-1(n4784);otIs123/L1/Snap-347.tiff_files/Snap-347_h0b0t0z0c1x0-512y0-512.tiff
- Saul_et_al_2022_Figure 5/Fig 5/Fig 5C_images/nIs348;ctbp-1(n4784);otIs123/L1/Snap-347.tiff_files/Snap-347_h0b0t0z0c0x0-512y0-512.tiff
- Saul_et_al_2022_Figure 5/Fig 5/Fig 5C_images/nIs348;ctbp-1(n4784);otIs123/L1/Snap-347.tiff_files/Snap-347_h0b0t0z0c2x0-512y0-512.tiff_metadata.xml
- Saul_et_al_2022_Figure 5/Fig 5/Fig 5C_images/nIs348;ctbp-1(n4784);otIs123/L1/Snap-345.tiff
- Saul_et_al_2022_Figure 5/Fig 5/Fig 5C_images/nIs348;ctbp-1(n4784);otIs123/L1/Snap-365.tiff
- Saul_et_al_2022_Figure 5/Fig 5/Fig 5C_images/nIs348;ctbp-1(n4784);otIs123/L1/Snap-347.tiff_metadata.xml
- Saul_et_al_2022_Figure 5/Fig 5/Fig 5C_images/nIs348;ctbp-1(n4784);otIs123/L1/Snap-361.tiff_files/
- Saul_et_al_2022_Figure 5/Fig 5/Fig 5C_images/nIs348;ctbp-1(n4784);otIs123/L1/Snap-361.tiff_files/Snap-361_h0b0t0z0c0x0-512y0-512.tiff_metadata.xml
- Saul_et_al_2022_Figure 5/Fig 5/Fig 5C_images/nIs348;ctbp-1(n4784);otIs123/L1/Snap-361.tiff_files/Snap-361_h0b0t0z0c1x0-512y0-512.tiff_metadata.xml
- Saul_et_al_2022_Figure 5/Fig 5/Fig 5C_images/nIs348;ctbp-1(n4784);otIs123/L1/Snap-361.tiff_files/Snap-361_h0b0t0z0c2x0-512y0-512.tiff
- Saul_et_al_2022_Figure 5/Fig 5/Fig 5C_images/nIs348;ctbp-1(n4784);otIs123/L1/Snap-361.tiff_files/Snap-361_h0b0t0z0c1x0-512y0-512.tiff
- Saul_et_al_2022_Figure 5/Fig 5/Fig 5C_images/nIs348;ctbp-1(n4784);otIs123/L1/Snap-361.tiff_files/Snap-361_h0b0t0z0c2x0-512y0-512.tiff_metadata.xml
- Saul_et_al_2022_Figure 5/Fig 5/Fig 5C_images/nIs348;ctbp-1(n4784);otIs123/L1/Snap-361.tiff_files/Snap-361_h0b0t0z0c0x0-512y0-512.tiff
- Saul_et_al_2022_Figure 5/Fig 5/Fig 5C_images/nIs348;ctbp-1(n4784);otIs123/L1/Snap-369.tiff_metadata.xml
- Saul_et_al_2022_Figure 5/Fig 5/Fig 5C_images/nIs348;ctbp-1(n4784);otIs123/L1/Snap-354.tiff
- Saul_et_al_2022_Figure 5/Fig 5/Fig 5C_images/nIs348;ctbp-1(n4784);otIs123/L1/Snap-363.czi
- Saul_et_al_2022_Figure 5/Fig 5/Fig 5C_images/nIs348;ctbp-1(n4784);otIs123/L1/Snap-362.czi
- Saul_et_al_2022_Figure 5/Fig 5/Fig 5C_images/nIs348;ctbp-1(n4784);otIs123/L1/Snap-358.tiff
- Saul_et_al_2022_Figure 5/Fig 5/Fig 5C_images/nIs348;ctbp-1(n4784);otIs123/L1/Snap-348.czi
- Saul_et_al_2022_Figure 5/Fig 5/Fig 5C_images/nIs348;ctbp-1(n4784);otIs123/L1/Snap-361.czi
- Saul_et_al_2022_Figure 5/Fig 5/Fig 5C_images/nIs348;ctbp-1(n4784);otIs123/L1/Snap-362.tiff
- Saul_et_al_2022_Figure 5/Fig 5/Fig 5C_images/nIs348;ctbp-1(n4784);otIs123/L1/Snap-358.tiff_metadata.xml
- Saul_et_al_2022_Figure 5/Fig 5/Fig 5C_images/nIs348;ctbp-1(n4784);otIs123/L1/Snap-363.tiff
- Saul_et_al_2022_Figure 5/Fig 5/Fig 5C_images/nIs348;ctbp-1(n4784);otIs123/L1/Snap-365.czi
- Saul_et_al_2022_Figure 5/Fig 5/Fig 5C_images/nIs348;ctbp-1(n4784);otIs123/L1/Snap-358.czi
- Saul_et_al_2022_Figure 5/Fig 5/Fig 5C_images/nIs348;ctbp-1(n4784);otIs123/L1/Snap-345.tiff_files/
- Saul_et_al_2022_Figure 5/Fig 5/Fig 5C_images/nIs348;ctbp-1(n4784);otIs123/L1/Snap-345.tiff_files/Snap-345_h0b0t0z0c2x0-512y0-512.tiff_metadata.xml
- Saul_et_al_2022_Figure 5/Fig 5/Fig 5C_images/nIs348;ctbp-1(n4784);otIs123/L1/Snap-345.tiff_files/Snap-345_h0b0t0z0c1x0-512y0-512.tiff
- Saul_et_al_2022_Figure 5/Fig 5/Fig 5C_images/nIs348;ctbp-1(n4784);otIs123/L1/Snap-345.tiff_files/Snap-345_h0b0t0z0c0x0-512y0-512.tiff
- Saul_et_al_2022_Figure 5/Fig 5/Fig 5C_images/nIs348;ctbp-1(n4784);otIs123/L1/Snap-345.tiff_files/Snap-345_h0b0t0z0c0x0-512y0-512.tiff_metadata.xml
- Saul_et_al_2022_Figure 5/Fig 5/Fig 5C_images/nIs348;ctbp-1(n4784);otIs123/L1/Snap-345.tiff_files/Snap-345_h0b0t0z0c1x0-512y0-512.tiff_metadata.xml
- Saul_et_al_2022_Figure 5/Fig 5/Fig 5C_images/nIs348;ctbp-1(n4784);otIs123/L1/Snap-345.tiff_files/Snap-345_h0b0t0z0c2x0-512y0-512.tiff
- Saul_et_al_2022_Figure 5/Fig 5/Fig 5C_images/nIs348;ctbp-1(n4784);otIs123/L1/Snap-354.tiff_files/
- Saul_et_al_2022_Figure 5/Fig 5/Fig 5C_images/nIs348;ctbp-1(n4784);otIs123/L1/Snap-354.tiff_files/Snap-354_h0b0t0z0c0x0-512y0-512.tiff_metadata.xml
- Saul_et_al_2022_Figure 5/Fig 5/Fig 5C_images/nIs348;ctbp-1(n4784);otIs123/L1/Snap-354.tiff_files/Snap-354_h0b0t0z0c2x0-512y0-512.tiff
- Saul_et_al_2022_Figure 5/Fig 5/Fig 5C_images/nIs348;ctbp-1(n4784);otIs123/L1/Snap-354.tiff_files/Snap-354_h0b0t0z0c1x0-512y0-512.tiff_metadata.xml
- Saul_et_al_2022_Figure 5/Fig 5/Fig 5C_images/nIs348;ctbp-1(n4784);otIs123/L1/Snap-354.tiff_files/Snap-354_h0b0t0z0c1x0-512y0-512.tiff
- Saul_et_al_2022_Figure 5/Fig 5/Fig 5C_images/nIs348;ctbp-1(n4784);otIs123/L1/Snap-354.tiff_files/Snap-354_h0b0t0z0c2x0-512y0-512.tiff_metadata.xml
- Saul_et_al_2022_Figure 5/Fig 5/Fig 5C_images/nIs348;ctbp-1(n4784);otIs123/L1/Snap-354.tiff_files/Snap-354_h0b0t0z0c0x0-512y0-512.tiff
- Saul_et_al_2022_Figure 5/Fig 5/Fig 5C_images/nIs348;ctbp-1(n4784);otIs123/L1/Snap-363.tiff_files/
- Saul_et_al_2022_Figure 5/Fig 5/Fig 5C_images/nIs348;ctbp-1(n4784);otIs123/L1/Snap-363.tiff_files/Snap-363_h0b0t0z0c1x0-512y0-512.tiff
- Saul_et_al_2022_Figure 5/Fig 5/Fig 5C_images/nIs348;ctbp-1(n4784);otIs123/L1/Snap-363.tiff_files/Snap-363_h0b0t0z0c0x0-512y0-512.tiff
- Saul_et_al_2022_Figure 5/Fig 5/Fig 5C_images/nIs348;ctbp-1(n4784);otIs123/L1/Snap-363.tiff_files/Snap-363_h0b0t0z0c2x0-512y0-512.tiff_metadata.xml
- Saul_et_al_2022_Figure 5/Fig 5/Fig 5C_images/nIs348;ctbp-1(n4784);otIs123/L1/Snap-363.tiff_files/Snap-363_h0b0t0z0c1x0-512y0-512.tiff_metadata.xml
- Saul_et_al_2022_Figure 5/Fig 5/Fig 5C_images/nIs348;ctbp-1(n4784);otIs123/L1/Snap-363.tiff_files/Snap-363_h0b0t0z0c2x0-512y0-512.tiff
- Saul_et_al_2022_Figure 5/Fig 5/Fig 5C_images/nIs348;ctbp-1(n4784);otIs123/L1/Snap-363.tiff_files/Snap-363_h0b0t0z0c0x0-512y0-512.tiff_metadata.xml
- Saul_et_al_2022_Figure 5/Fig 5/Fig 5C_images/nIs348;ctbp-1(n4784);otIs123/L1/Snap-345.tiff_metadata.xml
- Saul_et_al_2022_Figure 5/Fig 5/Fig 5C_images/nIs348;ctbp-1(n4784);otIs123/L1/Snap-348.tiff_files/
- Saul_et_al_2022_Figure 5/Fig 5/Fig 5C_images/nIs348;ctbp-1(n4784);otIs123/L1/Snap-348.tiff_files/Snap-348_h0b0t0z0c0x0-512y0-512.tiff_metadata.xml
- Saul_et_al_2022_Figure 5/Fig 5/Fig 5C_images/nIs348;ctbp-1(n4784);otIs123/L1/Snap-348.tiff_files/Snap-348_h0b0t0z0c1x0-512y0-512.tiff_metadata.xml
- Saul_et_al_2022_Figure 5/Fig 5/Fig 5C_images/nIs348;ctbp-1(n4784);otIs123/L1/Snap-348.tiff_files/Snap-348_h0b0t0z0c2x0-512y0-512.tiff
- Saul_et_al_2022_Figure 5/Fig 5/Fig 5C_images/nIs348;ctbp-1(n4784);otIs123/L1/Snap-348.tiff_files/Snap-348_h0b0t0z0c1x0-512y0-512.tiff
- Saul_et_al_2022_Figure 5/Fig 5/Fig 5C_images/nIs348;ctbp-1(n4784);otIs123/L1/Snap-348.tiff_files/Snap-348_h0b0t0z0c2x0-512y0-512.tiff_metadata.xml
- Saul_et_al_2022_Figure 5/Fig 5/Fig 5C_images/nIs348;ctbp-1(n4784);otIs123/L1/Snap-348.tiff_files/Snap-348_h0b0t0z0c0x0-512y0-512.tiff
- Saul_et_al_2022_Figure 5/Fig 5/Fig 5C_images/nIs348;ctbp-1(n4784);otIs123/L1/Snap-355.tiff
- Saul_et_al_2022_Figure 5/Fig 5/Fig 5C_images/nIs843;otIs123/
- Saul_et_al_2022_Figure 5/Fig 5/Fig 5C_images/nIs843;otIs123/L4/
- Saul_et_al_2022_Figure 5/Fig 5/Fig 5C_images/nIs843;otIs123/L4/Snap-342.czi
- Saul_et_al_2022_Figure 5/Fig 5/Fig 5C_images/nIs843;otIs123/L4/Snap-340.tiff
- Saul_et_al_2022_Figure 5/Fig 5/Fig 5C_images/nIs843;otIs123/L4/Snap-336.tiff_metadata.xml
- Saul_et_al_2022_Figure 5/Fig 5/Fig 5C_images/nIs843;otIs123/L4/Snap-338.tiff_files/
- Saul_et_al_2022_Figure 5/Fig 5/Fig 5C_images/nIs843;otIs123/L4/Snap-338.tiff_files/Snap-338_h0b0t0z0c0x0-512y0-512.tiff_metadata.xml
- Saul_et_al_2022_Figure 5/Fig 5/Fig 5C_images/nIs843;otIs123/L4/Snap-338.tiff_files/Snap-338_h0b0t0z0c1x0-512y0-512.tiff
- Saul_et_al_2022_Figure 5/Fig 5/Fig 5C_images/nIs843;otIs123/L4/Snap-338.tiff_files/Snap-338_h0b0t0z0c0x0-512y0-512.tiff
- Saul_et_al_2022_Figure 5/Fig 5/Fig 5C_images/nIs843;otIs123/L4/Snap-338.tiff_files/Snap-338_h0b0t0z0c1x0-512y0-512.tiff_metadata.xml
- Saul_et_al_2022_Figure 5/Fig 5/Fig 5C_images/nIs843;otIs123/L4/Snap-338.tiff_files/Snap-338_h0b0t0z0c2x0-512y0-512.tiff_metadata.xml
- Saul_et_al_2022_Figure 5/Fig 5/Fig 5C_images/nIs843;otIs123/L4/Snap-338.tiff_files/Snap-338_h0b0t0z0c2x0-512y0-512.tiff
- Saul_et_al_2022_Figure 5/Fig 5/Fig 5C_images/nIs843;otIs123/L4/Snap-337.tiff
- Saul_et_al_2022_Figure 5/Fig 5/Fig 5C_images/nIs843;otIs123/L4/Snap-340.czi
- Saul_et_al_2022_Figure 5/Fig 5/Fig 5C_images/nIs843;otIs123/L4/Snap-344.czi
- Saul_et_al_2022_Figure 5/Fig 5/Fig 5C_images/nIs843;otIs123/L4/Snap-336.tiff
- __MACOSX/Saul_et_al_2022_Figure 5/Fig 5/Fig 5C_images/
- __MACOSX/Saul_et_al_2022_Figure 5/Fig 5/Fig 5C_images/nIs843;otIs123/
- __MACOSX/Saul_et_al_2022_Figure 5/Fig 5/Fig 5C_images/nIs843;otIs123/L4/
- __MACOSX/Saul_et_al_2022_Figure 5/Fig 5/Fig 5C_images/nIs843;otIs123/L4/._Snap-336.tiff
- Saul_et_al_2022_Figure 5/Fig 5/Fig 5C_images/nIs843;otIs123/L4/Snap-337.tiff_metadata.xml
- Saul_et_al_2022_Figure 5/Fig 5/Fig 5C_images/nIs843;otIs123/L4/Snap-332.tiff_metadata.xml
- Saul_et_al_2022_Figure 5/Fig 5/Fig 5C_images/nIs843;otIs123/L4/Snap-331.tiff
- Saul_et_al_2022_Figure 5/Fig 5/Fig 5C_images/nIs843;otIs123/L4/Snap-334.tiff_metadata.xml
- Saul_et_al_2022_Figure 5/Fig 5/Fig 5C_images/nIs843;otIs123/L4/Snap-334.czi
- Saul_et_al_2022_Figure 5/Fig 5/Fig 5C_images/nIs843;otIs123/L4/Snap-344.tiff_files/
- Saul_et_al_2022_Figure 5/Fig 5/Fig 5C_images/nIs843;otIs123/L4/Snap-344.tiff_files/Snap-344_h0b0t0z0c0x0-512y0-512.tiff
- Saul_et_al_2022_Figure 5/Fig 5/Fig 5C_images/nIs843;otIs123/L4/Snap-344.tiff_files/Snap-344_h0b0t0z0c0x0-512y0-512.tiff_metadata.xml
- Saul_et_al_2022_Figure 5/Fig 5/Fig 5C_images/nIs843;otIs123/L4/Snap-344.tiff_files/Snap-344_h0b0t0z0c1x0-512y0-512.tiff
- Saul_et_al_2022_Figure 5/Fig 5/Fig 5C_images/nIs843;otIs123/L4/Snap-344.tiff_files/Snap-344_h0b0t0z0c1x0-512y0-512.tiff_metadata.xml
[truncated: 225 more entries]
