# Supplementary material for: The transcriptional corepressor CTBP-1 acts with the SOX family transcription factor EGL-13 to maintain AIA interneuron cell identity in Caenorhabditis elegans
Source: eLife. 2022 Feb 4;11:e74557. doi: 10.7554/eLife.74557 (PMC8816384; doi:10.7554/eLife.74557)
Supplement: Figure 5—source data 1. [file elife-74557-fig5-data1.zip › Saul_et_al_2022_Figure 5/Fig 5/Fig 5D_sra-11 expression.xlsx]

## Sheet: Sheet1
otIs123[sra-11::gfp] expression							Paper figure 5D
strain	stage	repeat	OFF in AIAs	ON in AIAs	% ON
wt	L1	1	100	0	0
		2	95	5	5
		3	95	5	5
	L4	1	1	99	99
		2	0	100	100
		3	0	100	100
ctbp-1	L1	1	100	0	0
		2	100	0	0
		3	100	0	0
	L4	1	96	4	4
		2	93	7	7
		3	93	7	7
