# Supplementary material for: The transcriptional corepressor CTBP-1 acts with the SOX family transcription factor EGL-13 to maintain AIA interneuron cell identity in Caenorhabditis elegans
Source: eLife. 2022 Feb 4;11:e74557. doi: 10.7554/eLife.74557 (PMC8816384; doi:10.7554/eLife.74557)
Supplement: Figure 5—source data 1. [file elife-74557-fig5-data1.zip › Saul_et_al_2022_Figure 5/Fig 5/Fig 5B_acbp-6 expression.xlsx]

## Sheet: Sheet1
nEx3081[acbp-6::gfp] expression							Paper Figure 5B
strain	stage	repeat	OFF in AIAs	ON in AIAs	% ON
wt	L1	1	50	0	0
		2	50	0	0
		3	52	0	0
	L4	1	50	0	0
		2	48	2	4
		3	52	0	0
ctbp-1	L1	1	50	0	0
		2	50	0	0
		3	49	1	2
	L4	1	19	31	62
		2	20	30	60
		3	19	31	62
