# Supplementary material for: The transcriptional corepressor CTBP-1 acts with the SOX family transcription factor EGL-13 to maintain AIA interneuron cell identity in Caenorhabditis elegans
Source: eLife. 2022 Feb 4;11:e74557. doi: 10.7554/eLife.74557 (PMC8816384; doi:10.7554/eLife.74557)
Supplement: Figure 5—source data 1. [file elife-74557-fig5-data1.zip › Saul_et_al_2022_Figure 5/Fig 5/Fig 5F_glr-2 expression.xlsx]

## Sheet: Sheet1
ivEx138[glr-2::gfp] expression							Paper Figure 5F
strain	stage	repeat	OFF in AIAs	ON in AIAs	% ON
wt	L1	1	5	45	90
		2	0	51	100
		3	2	48	96
	L4	1	0	50	100
		2	0	50	100
		3	0	52	100
ctbp-1	L1	1	46	4	8
		2	49	1	2
		3	48	2	4
	L4	1	50	0	0
		2	50	0	0
		3	52	0	0
