# Supplementary material for: The transcriptional corepressor CTBP-1 acts with the SOX family transcription factor EGL-13 to maintain AIA interneuron cell identity in Caenorhabditis elegans
Source: eLife. 2022 Feb 4;11:e74557. doi: 10.7554/eLife.74557 (PMC8816384; doi:10.7554/eLife.74557)
Supplement: Figure 5—source data 1. [file elife-74557-fig5-data1.zip › Saul_et_al_2022_Figure 5/Fig 5/Fig 5C_images/nIs348;ctbp-1(n4784);otIs123/L4/Snap-372.tiff_metadata.xml]

<?xml version="1.0" encoding="utf-8"?>
<ImageMetadata>
  <Experiment Version="1.1">
    <RunMode>OptimizeBeforePerformEnabled,ValidateAndAdaptBeforePerformEnabled,MultipleFilesEnabled</RunMode>
    <BeforeHardwareSetting></BeforeHardwareSetting>
    <AfterHardwareSetting></AfterHardwareSetting>
    <ExperimentBlockIndex>0</ExperimentBlockIndex>
    <IsSegmented>false</IsSegmented>
    <IsStandardMode>true</IsStandardMode>
    <ImageTransferMode>MemoryMappedAndFileStream</ImageTransferMode>
    <AutoSave IsActivated="false" EnableSingleFileSave="false">
      <StorageFolder>C:\Users\LSM User\Pictures</StorageFolder>
      <Name>New</Name>
      <IsAutoSubFolder>true</IsAutoSubFolder>
      <IsAutoSubFolderExternal>true</IsAutoSubFolderExternal>
      <IsClosedOnCompletion>false</IsClosedOnCompletion>
      <SingleFileSaveFormat>JPG</SingleFileSaveFormat>
      <ConvertTo8Bit>false</ConvertTo8Bit>
      <AddXmlMetadata>false</AddXmlMetadata>
      <ApplyDisplayMappings>false</ApplyDisplayMappings>
      <SaveOriginalData>true</SaveOriginalData>
      <UseChannelNames>false</UseChannelNames>
      <Quality>90</Quality>
      <CompressionMethod>None</CompressionMethod>
      <SingleFileSaveDestinationFolder>C:\Users\LSM User\Pictures</SingleFileSaveDestinationFolder>
      <SingleFileName>New</SingleFileName>
      <DimensionsForSeparateFolders>-C;-T;-Z;-S</DimensionsForSeparateFolders>
    </AutoSave>
    <Scripting IsActivated="false">
      <RunMacroBeforeExperiment>false</RunMacroBeforeExperiment>
      <MacroBeforeExperiment></MacroBeforeExperiment>
      <ErrorActionBeforeExperiment>ErrorAction_Continue</ErrorActionBeforeExperiment>
      <RunMacroAfterExperiment>false</RunMacroAfterExperiment>
      <MacroAfterExperiment></MacroAfterExperiment>
      <ErrorActionAfterExperiment>ErrorAction_Continue</ErrorActionAfterExperiment>
    </Scripting>
    <BlockExecutionOrder>1</BlockExecutionOrder>
    <LoopDefinitions></LoopDefinitions>
    <ExperimentBlocks>
      <AcquisitionBlock IsActivated="true" BlockReference="635839041078104200">
        <RunMode>ComponentUpdateEnabled,StateUpdateEnabled</RunMode>
        <SubDimensionSetups>
          <ZStackSetup IsActivated="true">
            <IsCenterMode>false</IsCenterMode>
            <IsIntervalKept>true</IsIntervalKept>
            <Offset>0</Offset>
            <RefractiveIndexCorrection>1</RefractiveIndexCorrection>
            <UseFocusBacklashCorrection>false</UseFocusBacklashCorrection>
            <DelayAfterFocusMove>0</DelayAfterFocusMove>
            <First>
              <Distance>
                <Value>0.01551375</Value>
                <DefaultUnitFormat>um</DefaultUnitFormat>
              </Distance>
            </First>
            <Last>
              <Distance>
                <Value>0.015502899999999997</Value>
                <DefaultUnitFormat>um</DefaultUnitFormat>
              </Distance>
            </Last>
            <Interval>
              <Distance>
                <Value>2.5899999999999998E-06</Value>
                <DefaultUnitFormat>um</DefaultUnitFormat>
              </Distance>
            </Interval>
            <SetupExtensions>
              <SetupExtension>
                <LsmZStackSetup IsActivated="false">
                  <Extrapolate>false</Extrapolate>
                  <UseSplineInterpolation>false</UseSplineInterpolation>
                  <EnableTest>false</EnableTest>
                  <UseAutoBrightnessCorrection>false</UseAutoBrightnessCorrection>
                  <UseOptimizeSectioningAndStep>false</UseOptimizeSectioningAndStep>
                  <UseFastZ>false</UseFastZ>
                  <UseZPiezo>true</UseZPiezo>
                  <AttachTopoReference>true</AttachTopoReference>
                  <AttenuationFactor>1</AttenuationFactor>
                  <IsHighIntensityEnabled>false</IsHighIntensityEnabled>
                  <ZPositionCorrectionSettings></ZPositionCorrectionSettings>
                </LsmZStackSetup>
              </SetupExtension>
            </SetupExtensions>
            <SubDimensionSetups>
              <MultiTrackSetup IsActivated="true">
                <IsTIRFAngleSynchronized>true</IsTIRFAngleSynchronized>
                <ImagingDepth>0</ImagingDepth>
                <Track IsActivated="true" IsSelected="false">
                  <DetectionModeSetup>
                    <Zeiss.Micro.LSM.Acquisition.LsmChannelTrackDetectionMode>
                      <IsHighIntensityModeEnabled>false</IsHighIntensityModeEnabled>
                      <TrackLaserSettings>
                        <ParameterCollection Id="MTBLSMLaserLine1_Top">
                          <IsEnabled IsActivated="true">false</IsEnabled>
                          <Intensity IsActivated="true">5.7142857142857</Intensity>
                        </ParameterCollection>
                        <ParameterCollection Id="MTBLSMLaserLine2_Top">
                          <IsEnabled IsActivated="true">true</IsEnabled>
                          <Intensity IsActivated="true">77.777777777778</Intensity>
                        </ParameterCollection>
                        <ParameterCollection Id="MTBLSMLaserLine3_Top">
                          <IsEnabled IsActivated="true">false</IsEnabled>
                          <Intensity IsActivated="true">4</Intensity>
                        </ParameterCollection>
                        <ParameterCollection Id="MTBLSMLaserLine4_Top">
                          <IsEnabled IsActivated="true">false</IsEnabled>
                          <Intensity IsActivated="true">4</Intensity>
                        </ParameterCollection>
                      </TrackLaserSettings>
                    </Zeiss.Micro.LSM.Acquisition.LsmChannelTrackDetectionMode>
                  </DetectionModeSetup>
                  <BeforeHardwareSetting>EmptyBeforeSetting</BeforeHardwareSetting>
                  <AfterHardwareSetting>EmptyAfterSetting</AfterHardwareSetting>
                  <IsExtendedSetupModificationWarningShown>false</IsExtendedSetupModificationWarningShown>
                  <TrackName></TrackName>
                  <ZStackMode>Yes</ZStackMode>
                  <UseZStackCenter>true</UseZStackCenter>
                  <ZStackSliceIndex>1</ZStackSliceIndex>
                  <IsDisabledForApoTome>false</IsDisabledForApoTome>
                  <FocusOffset>0</FocusOffset>
                  <DirectDevice>Standard</DirectDevice>
                  <Channels>
                    <Channel IsActivated="false" IsSelected="false" ChannelSetupId="635914353733910169" Name="Ch1-T1" Description="">
                      <Color>#FFD3D3D3</Color>
                      <PixelShiftX>0</PixelShiftX>
                      <PixelShiftY>0</PixelShiftY>
                      <DataGrabberSetup>
                        <LsmAcquisitionSetup Id="MTBLSMImagingDevice_Top">
                          <BitsPerPixel IsActivated="true">8</BitsPerPixel>
                          <DetectorId IsActivated="true">MTBLSMDetectorLine1_Top</DetectorId>
                          <DetectionRangeStart IsActivated="true">400</DetectionRangeStart>
                          <DetectionRangeEnd IsActivated="true">499.95100864553</DetectionRangeEnd>
                          <OriginalChannelName IsActivated="true">Ch1</OriginalChannelName>
                          <DigitalGain IsActivated="true">1</DigitalGain>
                          <DigitalOffset IsActivated="true">0</DigitalOffset>
                          <DetectorGrabMode IsActivated="true">Integration</DetectorGrabMode>
                          <DetectorBinningMask>524287</DetectorBinningMask>
                        </LsmAcquisitionSetup>
                      </DataGrabberSetup>
                      <AdditionalDyeInformation>
                        <ShortName></ShortName>
                        <IlluminationType>Fluorescence</IlluminationType>
                      </AdditionalDyeInformation>
                      <ContrastMethod>
                        <Name></Name>
                        <ShortName></ShortName>
                        <Description></Description>
                        <IlluminationType>Fluorescence</IlluminationType>
                        <ContrastMethods>Unknown</ContrastMethods>
                        <ContrastTypes>Unknown</ContrastTypes>
                        <Color>#FFFFFFFF</Color>
                      </ContrastMethod>
                    </Channel>
                    <Channel IsActivated="true" IsSelected="false" ChannelSetupId="635914353734560208" Name="EGFP-T1" Description="">
                      <Color>#FF00FF5B</Color>
                      <PixelShiftX>0</PixelShiftX>
                      <PixelShiftY>0</PixelShiftY>
                      <DataGrabberSetup>
                        <LsmAcquisitionSetup Id="MTBLSMImagingDevice_Top">
                          <BitsPerPixel IsActivated="true">8</BitsPerPixel>
                          <DetectorId IsActivated="true">MTBLSMSRMetaDetector_Top</DetectorId>
                          <DetectionRangeStart IsActivated="true">499.95100864553</DetectionRangeStart>
                          <DetectionRangeEnd IsActivated="true">564.95100864553</DetectionRangeEnd>
                          <OriginalChannelName IsActivated="true">Ch2</OriginalChannelName>
                          <DigitalGain IsActivated="true">4</DigitalGain>
                          <DigitalOffset IsActivated="true">-60</DigitalOffset>
                          <DetectorGrabMode IsActivated="true">Integration</DetectorGrabMode>
                          <DetectorBinningMask>524287</DetectorBinningMask>
                        </LsmAcquisitionSetup>
                      </DataGrabberSetup>
                      <AdditionalDyeInformation>
                        <ShortName>EGFP</ShortName>
                        <IlluminationType>Fluorescence</IlluminationType>
                        <DyeMaxEmission>509</DyeMaxEmission>
                        <DyeMaxExcitation>488</DyeMaxExcitation>
                        <DyeId>McNamara-Boswell-0828</DyeId>
                        <DyeDatabaseId>66071726-cbd4-4c41-b371-0a6eee4ae9c5</DyeDatabaseId>
                      </AdditionalDyeInformation>
                      <FluorescenceDye>
                        <Name>EGFP</Name>
                        <ShortName>EGFP</ShortName>
                        <Description></Description>
                        <IlluminationType>Fluorescence</IlluminationType>
                        <ContrastMethods>ReflectedLightFluorescence</ContrastMethods>
                        <ContrastTypes>Unknown</ContrastTypes>
                        <Color>#FF00FF5B</Color>
                        <dye_id>McNamara-Boswell-0828</dye_id>
                        <collection_id>66071726-cbd4-4c41-b371-0a6eee4ae9c5</collection_id>
                      </FluorescenceDye>
                    </Channel>
                    <Channel IsActivated="false" IsSelected="false" ChannelSetupId="635914353734570211" Name="Ch3-T1" Description="">
                      <Color>#FFD3D3D3</Color>
                      <PixelShiftX>0</PixelShiftX>
                      <PixelShiftY>0</PixelShiftY>
                      <DataGrabberSetup>
                        <LsmAcquisitionSetup Id="MTBLSMImagingDevice_Top">
                          <BitsPerPixel IsActivated="true">8</BitsPerPixel>
                          <DetectorId IsActivated="true">MTBLSMDetectorLine2_Top</DetectorId>
                          <DetectionRangeStart IsActivated="true">564.95100864553</DetectionRangeStart>
                          <DetectionRangeEnd IsActivated="true">700</DetectionRangeEnd>
                          <OriginalChannelName IsActivated="true">Ch3</OriginalChannelName>
                          <DigitalGain IsActivated="true">1</DigitalGain>
                          <DigitalOffset IsActivated="true">0</DigitalOffset>
                          <DetectorGrabMode IsActivated="true">Integration</DetectorGrabMode>
                          <DetectorBinningMask>524287</DetectorBinningMask>
                        </LsmAcquisitionSetup>
                      </DataGrabberSetup>
                      <AdditionalDyeInformation>
                        <ShortName></ShortName>
                        <IlluminationType>Fluorescence</IlluminationType>
                      </AdditionalDyeInformation>
                      <ContrastMethod>
                        <Name></Name>
                        <ShortName></ShortName>
                        <Description></Description>
                        <IlluminationType>Fluorescence</IlluminationType>
                        <ContrastMethods>Unknown</ContrastMethods>
                        <ContrastTypes>Unknown</ContrastTypes>
                        <Color>#FFFFFFFF</Color>
                      </ContrastMethod>
                    </Channel>
                    <Channel IsActivated="true" IsSelected="false" ChannelSetupId="635914353734580214" Name="T-PMT-T1" Description="">
                      <Color>#FFD3D3D3</Color>
                      <PixelShiftX>0</PixelShiftX>
                      <PixelShiftY>0</PixelShiftY>
                      <DataGrabberSetup>
                        <LsmAcquisitionSetup Id="MTBLSMImagingDevice_Top">
                          <BitsPerPixel IsActivated="true">8</BitsPerPixel>
                          <DetectorId IsActivated="true">MTBLSMTPmt</DetectorId>
                          <DetectionRangeStart IsActivated="true">400</DetectionRangeStart>
                          <DetectionRangeEnd IsActivated="true">700</DetectionRangeEnd>
                          <OriginalChannelName IsActivated="true">T-PMT</OriginalChannelName>
                          <DigitalGain IsActivated="true">1</DigitalGain>
                          <DigitalOffset IsActivated="true">0</DigitalOffset>
                          <DetectorGrabMode IsActivated="true">Integration</DetectorGrabMode>
                          <DetectorBinningMask>524287</DetectorBinningMask>
                        </LsmAcquisitionSetup>
                      </DataGrabberSetup>
                      <AdditionalDyeInformation>
                        <ShortName></ShortName>
                        <IlluminationType>Transmitted</IlluminationType>
                      </AdditionalDyeInformation>
                      <ContrastMethod>
                        <Name></Name>
                        <ShortName></ShortName>
                        <Description></Description>
                        <IlluminationType>Transmitted</IlluminationType>
                        <ContrastMethods>Unknown</ContrastMethods>
                        <ContrastTypes>Unknown</ContrastTypes>
                        <Color>#FFFFFFFF</Color>
                      </ContrastMethod>
                    </Channel>
                  </Channels>
                </Track>
                <Track IsActivated="true" IsSelected="true">
                  <DetectionModeSetup>
                    <Zeiss.Micro.LSM.Acquisition.LsmChannelTrackDetectionMode>
                      <IsHighIntensityModeEnabled>false</IsHighIntensityModeEnabled>
                      <TrackLaserSettings>
                        <ParameterCollection Id="MTBLSMLaserLine1_Top">
                          <IsEnabled IsActivated="true">false</IsEnabled>
                          <Intensity IsActivated="true">5.7142857142857</Intensity>
                        </ParameterCollection>
                        <ParameterCollection Id="MTBLSMLaserLine2_Top">
                          <IsEnabled IsActivated="true">false</IsEnabled>
                          <Intensity IsActivated="true">4.4444444444444</Intensity>
                        </ParameterCollection>
                        <ParameterCollection Id="MTBLSMLaserLine3_Top">
                          <IsEnabled IsActivated="true">true</IsEnabled>
                          <Intensity IsActivated="true">20</Intensity>
                        </ParameterCollection>
                        <ParameterCollection Id="MTBLSMLaserLine4_Top">
                          <IsEnabled IsActivated="true">false</IsEnabled>
                          <Intensity IsActivated="true">4</Intensity>
                        </ParameterCollection>
                      </TrackLaserSettings>
                    </Zeiss.Micro.LSM.Acquisition.LsmChannelTrackDetectionMode>
                  </DetectionModeSetup>
                  <BeforeHardwareSetting>EmptyBeforeSetting2</BeforeHardwareSetting>
                  <AfterHardwareSetting>EmptyAfterSetting2</AfterHardwareSetting>
                  <IsExtendedSetupModificationWarningShown>false</IsExtendedSetupModificationWarningShown>
                  <TrackName></TrackName>
                  <ZStackMode>Yes</ZStackMode>
                  <UseZStackCenter>true</UseZStackCenter>
                  <ZStackSliceIndex>1</ZStackSliceIndex>
                  <IsDisabledForApoTome>false</IsDisabledForApoTome>
                  <FocusOffset>0</FocusOffset>
                  <DirectDevice>Standard</DirectDevice>
                  <Channels>
                    <Channel IsActivated="false" IsSelected="false" ChannelSetupId="635914353880058549" Name="Ch1-T2" Description="">
                      <Color>#FFD3D3D3</Color>
                      <PixelShiftX>0</PixelShiftX>
                      <PixelShiftY>0</PixelShiftY>
                      <DataGrabberSetup>
                        <LsmAcquisitionSetup Id="MTBLSMImagingDevice_Top">
                          <BitsPerPixel IsActivated="true">8</BitsPerPixel>
                          <DetectorId IsActivated="true">MTBLSMDetectorLine1_Top</DetectorId>
                          <DetectionRangeStart IsActivated="true">400</DetectionRangeStart>
                          <DetectionRangeEnd IsActivated="true">499.95100864553</DetectionRangeEnd>
                          <OriginalChannelName IsActivated="true">Ch1</OriginalChannelName>
                          <DigitalGain IsActivated="true">1</DigitalGain>
                          <DigitalOffset IsActivated="true">0</DigitalOffset>
                          <DetectorGrabMode IsActivated="true">Integration</DetectorGrabMode>
                          <DetectorBinningMask>524287</DetectorBinningMask>
                        </LsmAcquisitionSetup>
                      </DataGrabberSetup>
                      <AdditionalDyeInformation>
                        <ShortName></ShortName>
                        <IlluminationType>Fluorescence</IlluminationType>
                      </AdditionalDyeInformation>
                      <ContrastMethod>
                        <Name></Name>
                        <ShortName></ShortName>
                        <Description></Description>
                        <IlluminationType>Fluorescence</IlluminationType>
                        <ContrastMethods>Unknown</ContrastMethods>
                        <ContrastTypes>Unknown</ContrastTypes>
                        <Color>#FFFFFFFF</Color>
                      </ContrastMethod>
                    </Channel>
                    <Channel IsActivated="false" IsSelected="false" ChannelSetupId="635914353880098554" Name="Ch2-T2" Description="">
                      <Color>#FFD3D3D3</Color>
                      <PixelShiftX>0</PixelShiftX>
                      <PixelShiftY>0</PixelShiftY>
                      <DataGrabberSetup>
                        <LsmAcquisitionSetup Id="MTBLSMImagingDevice_Top">
                          <BitsPerPixel IsActivated="true">8</BitsPerPixel>
                          <DetectorId IsActivated="true">MTBLSMSRMetaDetector_Top</DetectorId>
                          <DetectionRangeStart IsActivated="true">499.95100864553</DetectionRangeStart>
                          <DetectionRangeEnd IsActivated="true">564.95100864553</DetectionRangeEnd>
                          <OriginalChannelName IsActivated="true">Ch2</OriginalChannelName>
                          <DigitalGain IsActivated="true">1</DigitalGain>
                          <DigitalOffset IsActivated="true">0</DigitalOffset>
                          <DetectorGrabMode IsActivated="true">Integration</DetectorGrabMode>
                          <DetectorBinningMask>524287</DetectorBinningMask>
                        </LsmAcquisitionSetup>
                      </DataGrabberSetup>
                      <AdditionalDyeInformation>
                        <ShortName></ShortName>
                        <IlluminationType>Fluorescence</IlluminationType>
                      </AdditionalDyeInformation>
                      <ContrastMethod>
                        <Name></Name>
                        <ShortName></ShortName>
                        <Description></Description>
                        <IlluminationType>Fluorescence</IlluminationType>
                        <ContrastMethods>Unknown</ContrastMethods>
                        <ContrastTypes>Unknown</ContrastTypes>
                        <Color>#FFFFFFFF</Color>
                      </ContrastMethod>
                    </Channel>
                    <Channel IsActivated="true" IsSelected="true" ChannelSetupId="635914353880098556" Name="mCher-T2" Description="">
                      <Color>#FFFF0900</Color>
                      <PixelShiftX>0</PixelShiftX>
                      <PixelShiftY>0</PixelShiftY>
                      <DataGrabberSetup>
                        <LsmAcquisitionSetup Id="MTBLSMImagingDevice_Top">
                          <BitsPerPixel IsActivated="true">8</BitsPerPixel>
                          <DetectorId IsActivated="true">MTBLSMDetectorLine2_Top</DetectorId>
                          <DetectionRangeStart IsActivated="true">564.95100864553</DetectionRangeStart>
                          <DetectionRangeEnd IsActivated="true">700</DetectionRangeEnd>
                          <OriginalChannelName IsActivated="true">Ch3</OriginalChannelName>
                          <DigitalGain IsActivated="true">1</DigitalGain>
                          <DigitalOffset IsActivated="true">0</DigitalOffset>
                          <DetectorGrabMode IsActivated="true">Integration</DetectorGrabMode>
                          <DetectorBinningMask>524287</DetectorBinningMask>
                        </LsmAcquisitionSetup>
                      </DataGrabberSetup>
                      <AdditionalDyeInformation>
                        <ShortName>mCher</ShortName>
                        <IlluminationType>Fluorescence</IlluminationType>
                        <DyeMaxEmission>610</DyeMaxEmission>
                        <DyeMaxExcitation>587</DyeMaxExcitation>
                        <DyeId>McNamara-Boswell-1238</DyeId>
                        <DyeDatabaseId>66071726-cbd4-4c41-b371-0a6eee4ae9c5</DyeDatabaseId>
                      </AdditionalDyeInformation>
                      <FluorescenceDye>
                        <Name>mCherry</Name>
                        <ShortName>mCher</ShortName>
                        <Description></Description>
                        <IlluminationType>Fluorescence</IlluminationType>
                        <ContrastMethods>ReflectedLightFluorescence</ContrastMethods>
                        <ContrastTypes>Unknown</ContrastTypes>
                        <Color>#FFFF0900</Color>
                        <dye_id>McNamara-Boswell-1238</dye_id>
                        <collection_id>66071726-cbd4-4c41-b371-0a6eee4ae9c5</collection_id>
                      </FluorescenceDye>
                    </Channel>
                    <Channel IsActivated="false" IsSelected="false" ChannelSetupId="635914353880128559" Name="T-PMT-T2" Description="">
                      <Color>#FFD3D3D3</Color>
                      <PixelShiftX>0</PixelShiftX>
                      <PixelShiftY>0</PixelShiftY>
                      <DataGrabberSetup>
                        <LsmAcquisitionSetup Id="MTBLSMImagingDevice_Top">
                          <BitsPerPixel IsActivated="true">8</BitsPerPixel>
                          <DetectorId IsActivated="true">MTBLSMTPmt</DetectorId>
                          <DetectionRangeStart IsActivated="true">400</DetectionRangeStart>
                          <DetectionRangeEnd IsActivated="true">700</DetectionRangeEnd>
                          <OriginalChannelName IsActivated="true">T-PMT</OriginalChannelName>
                          <DigitalGain IsActivated="true">1</DigitalGain>
                          <DigitalOffset IsActivated="true">0</DigitalOffset>
                          <DetectorGrabMode IsActivated="true">Integration</DetectorGrabMode>
                          <DetectorBinningMask>524287</DetectorBinningMask>
                        </LsmAcquisitionSetup>
                      </DataGrabberSetup>
                      <AdditionalDyeInformation>
                        <ShortName></ShortName>
                        <IlluminationType>Transmitted</IlluminationType>
                      </AdditionalDyeInformation>
                      <ContrastMethod>
                        <Name></Name>
                        <ShortName></ShortName>
                        <Description></Description>
                        <IlluminationType>Transmitted</IlluminationType>
                        <ContrastMethods>Unknown</ContrastMethods>
                        <ContrastTypes>Unknown</ContrastTypes>
                        <Color>#FFFFFFFF</Color>
                      </ContrastMethod>
                    </Channel>
                  </Channels>
                </Track>
                <SubDimensionSetups></SubDimensionSetups>
              </MultiTrackSetup>
            </SubDimensionSetups>
          </ZStackSetup>
          <PanoramaSetup IsActivated="false">
            <SubDimensionSetups></SubDimensionSetups>
          </PanoramaSetup>
          <RegionsSetup IsActivated="false">
            <SampleHolder>
              <Overlap>0.1</Overlap>
              <ScanMode>Comb</ScanMode>
              <PositionedRegionsScanMode>FirstYThenX</PositionedRegionsScanMode>
              <TemplateShapesScanMode>Comb</TemplateShapesScanMode>
              <IsConstantTiles>false</IsConstantTiles>
              <TileRegionAnchorMode>Center</TileRegionAnchorMode>
              <StageReferencePoint>0,0</StageReferencePoint>
              <UseStageBacklashCorrection>false</UseStageBacklashCorrection>
              <UseFocusBacklashCorrection>false</UseFocusBacklashCorrection>
              <IsOptimizedPositionedRegionsSorting>true</IsOptimizedPositionedRegionsSorting>
              <IsOptimizedTemplateShapesSorting>true</IsOptimizedTemplateShapesSorting>
              <UseStageContinualSpeed>false</UseStageContinualSpeed>
              <StageContinualSpeed>1</StageContinualSpeed>
              <MoveToLoadPositionBetweenShapes>false</MoveToLoadPositionBetweenShapes>
              <SplitScenesInSeparateFiles>false</SplitScenesInSeparateFiles>
              <TileRegionCoveringMode>AlignedToLocalTileRegion</TileRegionCoveringMode>
              <TemplateShapesFillMode>FillGrade</TemplateShapesFillMode>
              <TemplateShapesFillGrade>0.25</TemplateShapesFillGrade>
              <TemplateShapesFillWidth>10</TemplateShapesFillWidth>
              <TemplateShapesFillHeight>10</TemplateShapesFillHeight>
              <IsOnlineStitchingEnabled>false</IsOnlineStitchingEnabled>
              <IsOnlinePyramidEnabled>true</IsOnlinePyramidEnabled>
              <GlobalInterpolationExpansionDegree>1</GlobalInterpolationExpansionDegree>
              <LocalInterpolationExpansionDegree>1</LocalInterpolationExpansionDegree>
              <IsFocusSurfaceOutlierRemovingEnabled>true</IsFocusSurfaceOutlierRemovingEnabled>
              <FocusSurfaceOutlierExpansionDegree>1</FocusSurfaceOutlierExpansionDegree>
              <FocusSurfaceOutlierThresholdSigma>2.75</FocusSurfaceOutlierThresholdSigma>
              <UseDefaultSurfaceFit>true</UseDefaultSurfaceFit>
              <UsedSurfaceFitTypeName></UsedSurfaceFitTypeName>
              <DelayAfterStageMove>0</DelayAfterStageMove>
              <OnlineStitchingParameter>
                <UseFocusReferenceChannel>true</UseFocusReferenceChannel>
                <ReferenceChannelId>0</ReferenceChannelId>
              </OnlineStitchingParameter>
              <AllowedScanArea IsActivated="false">
                <ContourType>Rectangle</ContourType>
                <Center>0,0</Center>
                <Size>0,0</Size>
              </AllowedScanArea>
              <TileRegions></TileRegions>
              <SingleTileRegions></SingleTileRegions>
              <SingleTileRegionArrays></SingleTileRegionArrays>
            </SampleHolder>
            <SubDimensionSetups></SubDimensionSetups>
          </RegionsSetup>
          <TilesSetup IsActivated="false">
            <SubDimensionSetups></SubDimensionSetups>
          </TilesSetup>
          <HalfPupilSetup IsActivated="false">
            <IsContainerAdaptionEnabled>true</IsContainerAdaptionEnabled>
            <StartAngle>0</StartAngle>
            <SubDimensionSetups></SubDimensionSetups>
          </HalfPupilSetup>
          <LiveSetup IsActivated="false">
            <SubDimensionSetups></SubDimensionSetups>
          </LiveSetup>
          <TimeSeriesSetup IsActivated="false">
            <IsInteractive>true</IsInteractive>
            <IsLongAsPossible>false</IsLongAsPossible>
            <IsBurstMode>false</IsBurstMode>
            <Duration>
              <Cycles>10</Cycles>
            </Duration>
            <IsFastAsPossible>false</IsFastAsPossible>
            <Interval>
              <TimeSpan>
                <Value>0</Value>
                <DefaultUnitFormat>s</DefaultUnitFormat>
              </TimeSpan>
            </Interval>
            <BeforeHardwareSetting></BeforeHardwareSetting>
            <AfterHardwareSetting></AfterHardwareSetting>
            <StartMode>
              <Manual></Manual>
            </StartMode>
            <StopMode>
              <Manual></Manual>
            </StopMode>
            <PauseBeginMode>
              <Manual></Manual>
            </PauseBeginMode>
            <PauseEndMode>
              <Manual></Manual>
            </PauseEndMode>
            <SwitchCollection></SwitchCollection>
            <SetupExtensions></SetupExtensions>
            <SubDimensionSetups></SubDimensionSetups>
          </TimeSeriesSetup>
          <CPMPixelSourceSetup IsActivated="false">
            <SubDimensionSetups></SubDimensionSetups>
          </CPMPixelSourceSetup>
          <CorrelativeSetup IsActivated="false">
            <HolderDocument>
              <Image></Image>
              <Delta1To2>
                <X>0</X>
                <Y>0</Y>
              </Delta1To2>
              <Delta2To3>
                <X>0</X>
                <Y>0</Y>
              </Delta2To3>
              <HolderName></HolderName>
              <IsReadOnly>false</IsReadOnly>
              <Calibration>
                <Marker1>
                  <X>NaN</X>
                  <Y>NaN</Y>
                  <Z>NaN</Z>
                </Marker1>
                <Marker2>
                  <X>NaN</X>
                  <Y>NaN</Y>
                  <Z>NaN</Z>
                </Marker2>
                <Marker3>
                  <X>NaN</X>
                  <Y>NaN</Y>
                  <Z>NaN</Z>
                </Marker3>
              </Calibration>
            </HolderDocument>
            <SubDimensionSetups></SubDimensionSetups>
          </CorrelativeSetup>
          <ApoTomeAcquisitionSetup IsActivated="false">
            <PhaseCount>0</PhaseCount>
            <IsOnlineProcessing>false</IsOnlineProcessing>
            <SubDimensionSetups></SubDimensionSetups>
          </ApoTomeAcquisitionSetup>
        </SubDimensionSetups>
        <HelperSetups>
          <AcquisitionModeSetup IsActivated="true">
            <SelectedDetector>MTBLSMImagingDevice_Top</SelectedDetector>
            <Detectors>
              <Camera Id="MTBLSMImagingDevice_Top">
                <TrackNumber Status="Valid" IsActivated="true" Track_0="Zeiss.Micro.LSM.Acquisition.Lsm800ChannelTrackDetectionMode | MTBLSMSRMetaDetector_Top MTBLSMTPmt " Track_1="Zeiss.Micro.LSM.Acquisition.Lsm800ChannelTrackDetectionMode | MTBLSMDetectorLine2_Top " Track_2="" Track_3="" Track_4="">2</TrackNumber>
                <PixelDwellTime Status="Valid" IsActivated="true">0.51515151515152</PixelDwellTime>
                <FrameTime Status="Valid" IsActivated="true">123.63636363636</FrameTime>
                <SimulateInService Status="Valid" IsActivated="true">false</SimulateInService>
                <RoiRotation Status="Valid" IsActivated="true">0</RoiRotation>
                <RoiCenterOffsetX Status="Valid" IsActivated="true">0</RoiCenterOffsetX>
                <RoiCenterOffsetY Status="Valid" IsActivated="true">0</RoiCenterOffsetY>
                <SizeXMin Status="Valid" IsActivated="true">4</SizeXMin>
                <SizeXMax Status="Valid" IsActivated="true">6144</SizeXMax>
                <SizeYMin Status="Valid" IsActivated="true">1</SizeYMin>
                <SizeYMax Status="Valid" IsActivated="true">6144</SizeYMax>
                <OffsetXMin Status="Valid" IsActivated="true">-512</OffsetXMin>
                <OffsetYMin Status="Valid" IsActivated="true">-724</OffsetYMin>
                <OffsetXMax Status="Valid" IsActivated="true">512</OffsetXMax>
                <OffsetYMax Status="Valid" IsActivated="true">724</OffsetYMax>
                <Zoom Status="Valid" IsActivated="true">1</Zoom>
                <ZoomMin Status="Valid" IsActivated="true">0.5</ZoomMin>
                <ZoomMax Status="Valid" IsActivated="true">65536</ZoomMax>
                <SetZoom Status="Valid" IsActivated="true">false</SetZoom>
                <ScanAreaMode Status="Valid" IsActivated="true">Frame</ScanAreaMode>
                <ScanSpeed Status="Valid" IsActivated="true">3</ScanSpeed>
                <ScanSpeedMin Status="Valid" IsActivated="true">1</ScanSpeedMin>
                <ScanSpeedMax Status="Valid" IsActivated="true">9</ScanSpeedMax>
                <Frame Status="Valid" IsActivated="true">256,256,512,512</Frame>
                <ImageFrame Status="Valid" IsActivated="true">256,256,512,512</ImageFrame>
                <ImagePixelDistances Status="Valid" IsActivated="true">6.2392578125,6.2392578125</ImagePixelDistances>
                <LiveImagePixelDistances Status="Valid" IsActivated="true">6.2392578125,6.2392578125</LiveImagePixelDistances>
                <ScaledMaxImageSize Status="Valid" IsActivated="true">1277.8,1277.8</ScaledMaxImageSize>
                <BitsPerPixel Status="Valid" IsActivated="true">8</BitsPerPixel>
                <AveragingNumber Status="Valid" IsActivated="true">2</AveragingNumber>
                <AveragingMethod Status="Valid" IsActivated="true">Mean</AveragingMethod>
                <AveragingMode Status="Valid" IsActivated="true">Line</AveragingMode>
                <HdrNumber Status="Valid" IsActivated="true">1</HdrNumber>
                <HdrMethod Status="Valid" IsActivated="true">Illumination</HdrMethod>
                <HdrIntensity Status="Valid" IsActivated="true">1</HdrIntensity>
                <IsHdrActivated Status="Valid" IsActivated="true">false</IsHdrActivated>
                <ScanDirection Status="Valid" IsActivated="true">Bidirectional</ScanDirection>
                <ScannerCorrectionX Status="Valid" IsActivated="true">0</ScannerCorrectionX>
                <ScannerCorrectionY Status="Valid" IsActivated="true">0</ScannerCorrectionY>
                <TrackMultiplexType Status="Valid" IsActivated="true">Line</TrackMultiplexType>
                <LineStep Status="Valid" IsActivated="true">1</LineStep>
                <UsesOnlineCalibration Status="Valid" IsActivated="true">false</UsesOnlineCalibration>
                <DisableBlanking Status="Valid" IsActivated="true">false</DisableBlanking>
                <HdrKeepRawImageData Status="Valid" IsActivated="true">true</HdrKeepRawImageData>
                <DoAiryScanBeamCentralizingInContinuousScan Status="Valid" IsActivated="true">false</DoAiryScanBeamCentralizingInContinuousScan>
                <DoAiryScanBeamCentralizingInSlowTimeSeries Status="Valid" IsActivated="true">false</DoAiryScanBeamCentralizingInSlowTimeSeries>
              </Camera>
            </Detectors>
            <Devices>
              <ParameterCollection Id="MTBLM800AttenuatorShutter_Top">
                <Position Status="Valid" IsActivated="true" Unit="Steps">5</Position>
              </ParameterCollection>
            </Devices>
          </AcquisitionModeSetup>
          <AutoImmersionSetup IsActivated="false">
            <ImmersionTimeInterval>30</ImmersionTimeInterval>
            <ImmersionTravelDistance>0</ImmersionTravelDistance>
            <IsBubbleEliminationMovementEnabled>false</IsBubbleEliminationMovementEnabled>
            <BubbleEliminationMovementTargetX>20000</BubbleEliminationMovementTargetX>
            <BubbleEliminationMovementTargetY>20000</BubbleEliminationMovementTargetY>
          </AutoImmersionSetup>
          <BleachingSetup IsActivated="false">
            <BleachSettingsName>not defined</BleachSettingsName>
            <BleachSettingsType>BleachingSetupExtensionLsm</BleachSettingsType>
            <ExtensionSettings IsActivated="false">
              <BleachingComponentId>MTBLSMLaserModule</BleachingComponentId>
              <RegionSpecificSettings>false</RegionSpecificSettings>
              <BleachingSetting></BleachingSetting>
              <AlternateZPosition>0</AlternateZPosition>
              <HasRepetition>false</HasRepetition>
              <HasStartIndex>false</HasStartIndex>
              <IntensityThreshold>50</IntensityThreshold>
              <Iterations>1</Iterations>
              <Repetition>1</Repetition>
              <SetAlternateScanSpeed>false</SetAlternateScanSpeed>
              <AlternateScanSpeed>0</AlternateScanSpeed>
              <SetAlternateZPosition>false</SetAlternateZPosition>
              <StartIndex>0</StartIndex>
              <StopOnIntensityDrop>false</StopOnIntensityDrop>
              <ZoomBleach>false</ZoomBleach>
              <ProtectDetectorDuringBleach>true</ProtectDetectorDuringBleach>
              <InteractiveBleachingSetup IsActivated="true">
                <Iterations>1</Iterations>
                <TriggerBehaviour>0</TriggerBehaviour>
                <Stencils></Stencils>
              </InteractiveBleachingSetup>
            </ExtensionSettings>
          </BleachingSetup>
          <DynamicsSetup IsActivated="false" GraphicScale="1" Id="636727978116701575">
            <Appliances>
              <MeasurementSettings></MeasurementSettings>
            </Appliances>
          </DynamicsSetup>
          <ExperimentRegionsSetup IsActivated="false">
            <FitFrameSizeToRegions>false</FitFrameSizeToRegions>
            <UseStageCoordinates>false</UseStageCoordinates>
            <Regions></Regions>
          </ExperimentRegionsSetup>
          <FocusSetup IsActivated="true">
            <RepetitionSettingsMode>Standard</RepetitionSettingsMode>
            <FocusStrategy IsActivated="true">
              <StrategyMode>None</StrategyMode>
              <ReferenceChannelId>635914353734560208</ReferenceChannelId>
              <IsFocussingOnAllTracks>false</IsFocussingOnAllTracks>
              <IsFocussingBeforeAcquisition>true</IsFocussingBeforeAcquisition>
              <FixedZPosition>0</FixedZPosition>
              <UseZPositionFromTilesSetup>false</UseZPositionFromTilesSetup>
              <ExecutionInTileRegionMode>CenterOfRegion</ExecutionInTileRegionMode>
              <SupportPointsMode>FixedZPosition</SupportPointsMode>
              <FocusZStackMode>FixedZ</FocusZStackMode>
              <WaitPositionMode>CenterOfFirstRegion</WaitPositionMode>
              <WaitPositionX>0</WaitPositionX>
              <WaitPositionY>0</WaitPositionY>
              <WaitPositionZ>0</WaitPositionZ>
              <IsUpdatePositionedRegionsToClientEnabled>false</IsUpdatePositionedRegionsToClientEnabled>
              <PositionedRegionsUpdateMode>CumulatedPositions</PositionedRegionsUpdateMode>
              <BreakAfterSupportPointsDetermination>false</BreakAfterSupportPointsDetermination>
              <ErrorNotificationHints>None</ErrorNotificationHints>
              <AdditionalSupportPointOffset>0</AdditionalSupportPointOffset>
              <TimeSeriesIntervalInfo>
                <IsActivated>false</IsActivated>
                <IsMainIntervalEnabled>true</IsMainIntervalEnabled>
                <IsSubIntervalEnabled>false</IsSubIntervalEnabled>
                <MainInterval>1</MainInterval>
                <SubInterval>1</SubInterval>
              </TimeSeriesIntervalInfo>
              <RegionsIntervalInfo>
                <IsActivated>false</IsActivated>
                <IsMainIntervalEnabled>true</IsMainIntervalEnabled>
                <IsSubIntervalEnabled>false</IsSubIntervalEnabled>
                <MainInterval>1</MainInterval>
                <SubInterval>1</SubInterval>
              </RegionsIntervalInfo>
              <TilesIntervalInfo>
                <IsActivated>false</IsActivated>
                <IsMainIntervalEnabled>true</IsMainIntervalEnabled>
                <IsSubIntervalEnabled>false</IsSubIntervalEnabled>
                <MainInterval>1</MainInterval>
                <SubInterval>1</SubInterval>
              </TilesIntervalInfo>
              <HardwareAutofocusOptions>
                <IsSupportedBySoftwareAutofocus>false</IsSupportedBySoftwareAutofocus>
              </HardwareAutofocusOptions>
              <HardwareAutofocusSupportPointsModeOptions>
                <IsSupportedBySoftwareAutofocus>false</IsSupportedBySoftwareAutofocus>
              </HardwareAutofocusSupportPointsModeOptions>
            </FocusStrategy>
            <Autofocus Id="Autofocus">
              <AutofocusStrategyMode Status="Valid">Software</AutofocusStrategyMode>
              <AutofocusSignalQualityThreshold Status="Valid">50</AutofocusSignalQualityThreshold>
            </Autofocus>
            <HardwareAutofocus Id="MTBAutoFocus">
              <Period>0</Period>
              <AutofocusMountingAngle>0</AutofocusMountingAngle>
              <AutofocusPositionOffset>0</AutofocusPositionOffset>
              <AutofocusOperationMode>Exact</AutofocusOperationMode>
              <AutofocusSpecimenType>Reflective</AutofocusSpecimenType>
            </HardwareAutofocus>
            <SoftwareAutofocus>
              <ReflectionMode>Disabled</ReflectionMode>
              <ReflectionModeOffset>-120</ReflectionModeOffset>
              <AutofocusRegion>
                <X>0</X>
                <Y>0</Y>
                <DX>1</DX>
                <DY>1</DY>
              </AutofocusRegion>
              <BacklashStepsize>2</BacklashStepsize>
              <DepthOfFocus>0.56</DepthOfFocus>
              <DoBacklashCorrection>-1</DoBacklashCorrection>
              <DoBleachingCorrection>true</DoBleachingCorrection>
              <FactorGaussianFitStepsize>10</FactorGaussianFitStepsize>
              <InitialDirection>1</InitialDirection>
              <IsAutomaticRange>true</IsAutomaticRange>
              <LowerLimit>100</LowerLimit>
              <Precision>4</Precision>
              <PredefinedStepsize>Optimal</PredefinedStepsize>
              <SharpnessMeasureMethod>Intensity</SharpnessMeasureMethod>
              <RelativeSearchRange>22.400000000000002</RelativeSearchRange>
              <SearchRangeType>Relative</SearchRangeType>
              <SearchStrategy>Exhaustive</SearchStrategy>
              <SharpnessMeasureSet Name="Best">
                <SharpnessMeasure DecisionWeight="1" ScoreType="HaarGradient">
                  <Parameters>
                    <Parameter>1</Parameter>
                  </Parameters>
                </SharpnessMeasure>
                <SharpnessMeasure DecisionWeight="2" ScoreType="HaarGradient">
                  <Parameters>
                    <Parameter>2</Parameter>
                  </Parameters>
                </SharpnessMeasure>
                <SharpnessMeasure DecisionWeight="3" ScoreType="HaarGradient">
                  <Parameters>
                    <Parameter>3</Parameter>
                  </Parameters>
                </SharpnessMeasure>
              </SharpnessMeasureSet>
              <UpperLimit>-100</UpperLimit>
              <UseAcquisitionROI>true</UseAcquisitionROI>
              <UseCameraParameters>false</UseCameraParameters>
              <UseChannelInformation>true</UseChannelInformation>
            </SoftwareAutofocus>
            <DefiniteFocus IsActivated="false">
              <IsContinuousStabilizationEnabled>false</IsContinuousStabilizationEnabled>
              <ContinuousStabilizationMode>Periodic</ContinuousStabilizationMode>
              <Period>10</Period>
              <OperationMode>Exact</OperationMode>
              <IsPausedDuringAcquisition>true</IsPausedDuringAcquisition>
              <SkipInitialization>false</SkipInitialization>
              <DelayOnFirstTileInRegion>0</DelayOnFirstTileInRegion>
            </DefiniteFocus>
          </FocusSetup>
          <LinkamRampSetup IsActivated="false">
            <Rate>0</Rate>
            <Limit>0</Limit>
            <HoldTime>0</HoldTime>
            <RampType>None</RampType>
          </LinkamRampSetup>
          <RatioSetup IsActivated="false">
            <IsRatioImageGenerated>false</IsRatioImageGenerated>
            <SelectedColorMode>Palette</SelectedColorMode>
            <Color>#00FFFFFF</Color>
            <PaletteName>rainbow</PaletteName>
            <RatioDisplayMinimum>0</RatioDisplayMinimum>
            <RatioDisplayMaximum>10</RatioDisplayMaximum>
            <RatioMethod>SingleWavelength</RatioMethod>
            <SelectedReferenceIdChannel1>0</SelectedReferenceIdChannel1>
            <SelectedReferenceIdChannel2>0</SelectedReferenceIdChannel2>
            <RatioBackgroundCorrection>None</RatioBackgroundCorrection>
            <BackgroundCorrectionChannel1>0</BackgroundCorrectionChannel1>
            <BackgroundCorrectionChannel2>0</BackgroundCorrectionChannel2>
            <AverageFrame>5</AverageFrame>
            <Multiplicator>1</Multiplicator>
            <IsOptionalThreshold>false</IsOptionalThreshold>
            <OptionalThresholdChannel1>0</OptionalThresholdChannel1>
            <OptionalThresholdChannel2>0</OptionalThresholdChannel2>
            <IsRatioCalculationEnabled>true</IsRatioCalculationEnabled>
            <IsRatioReferenceImageDefined>true</IsRatioReferenceImageDefined>
            <AverageStartFrame>1</AverageStartFrame>
            <AverageEndFrame>1</AverageEndFrame>
          </RatioSetup>
          <TempSeriesSetup IsActivated="false">
            <TemperatureStep>0</TemperatureStep>
          </TempSeriesSetup>
          <VivaTome2AcquisitionSetup IsActivated="true">
            <AcquisitionMode>OpticalSectioning</AcquisitionMode>
            <IsShadingCorrection>false</IsShadingCorrection>
            <IsNormalization>false</IsNormalization>
            <Averaging>1</Averaging>
            <Grid>Undefined</Grid>
            <AutomaticGridControl>false</AutomaticGridControl>
            <IsOnlineProcessing>false</IsOnlineProcessing>
          </VivaTome2AcquisitionSetup>
          <CPMFocusSetup IsActivated="false">
            <StrategyMode>None</StrategyMode>
            <UseAutoBC>false</UseAutoBC>
            <ScanSpeedForBCTraining>0</ScanSpeedForBCTraining>
          </CPMFocusSetup>
          <DisableBlankingSetup IsActivated="false"></DisableBlankingSetup>
        </HelperSetups>
      </AcquisitionBlock>
    </ExperimentBlocks>
    <HardwareSettingsPool>
      <HardwareSetting Name="EmptyBeforeSetting">
        <ParameterCollection Id="MTBLSMPinholeDiameter_Top">
          <Position Status="Valid" IsActivated="true" Unit="µm">45</Position>
        </ParameterCollection>
        <ParameterCollection Id="MTBLSMDetectorLine1_Top">
          <DetectorGain Status="Valid" IsActivated="true" Unit="V">650</DetectorGain>
          <DigitalGain Status="Valid" IsActivated="true">1</DigitalGain>
          <DigitalOffset Status="Valid" IsActivated="true">0</DigitalOffset>
          <DeactivateCrosstalkCorrection Status="Valid" IsActivated="true">false</DeactivateCrosstalkCorrection>
          <IsHighVoltageOverloaded Status="Valid" IsActivated="true">false</IsHighVoltageOverloaded>
          <IsEnabled Status="Valid" IsActivated="true">false</IsEnabled>
        </ParameterCollection>
        <ParameterCollection Id="MTBLSMSRMetaDetector_Top">
          <DetectorGain Status="Valid" IsActivated="true" Unit="V">660</DetectorGain>
          <DigitalGain Status="Valid" IsActivated="true">1</DigitalGain>
          <DigitalOffset Status="Valid" IsActivated="true">0</DigitalOffset>
          <DeactivateCrosstalkCorrection Status="Valid" IsActivated="true">false</DeactivateCrosstalkCorrection>
          <IsHighVoltageOverloaded Status="Valid" IsActivated="true">false</IsHighVoltageOverloaded>
          <IsEnabled Status="Valid" IsActivated="true">true</IsEnabled>
        </ParameterCollection>
        <ParameterCollection Id="MTBLSMDetectorLine2_Top">
          <DetectorGain Status="Valid" IsActivated="true" Unit="V">510</DetectorGain>
          <DigitalGain Status="Valid" IsActivated="true">1</DigitalGain>
          <DigitalOffset Status="Valid" IsActivated="true">0</DigitalOffset>
          <DeactivateCrosstalkCorrection Status="Valid" IsActivated="true">false</DeactivateCrosstalkCorrection>
          <IsHighVoltageOverloaded Status="Valid" IsActivated="true">false</IsHighVoltageOverloaded>
          <IsEnabled Status="Valid" IsActivated="true">true</IsEnabled>
        </ParameterCollection>
        <ParameterCollection Id="MTBLSMTPmt">
          <DetectorGain Status="Valid" IsActivated="true" Unit="V">275</DetectorGain>
          <DigitalGain Status="Valid" IsActivated="true">1</DigitalGain>
          <DigitalOffset Status="Valid" IsActivated="true">0</DigitalOffset>
          <DeactivateCrosstalkCorrection Status="Valid" IsActivated="true">false</DeactivateCrosstalkCorrection>
          <IsHighVoltageOverloaded Status="Valid" IsActivated="true">false</IsHighVoltageOverloaded>
          <IsEnabled Status="Valid" IsActivated="true">true</IsEnabled>
        </ParameterCollection>
        <ParameterCollection Id="MTBTLLampChanger">
          <Position Status="Valid" IsActivated="true">2</Position>
          <PositionName Status="Valid" IsActivated="true">right</PositionName>
        </ParameterCollection>
        <ParameterCollection Id="MTBTLShutter">
          <IsClosed Status="Valid" IsActivated="true">false</IsClosed>
        </ParameterCollection>
        <ParameterCollection Id="MTBLSMEF1_Top">
          <Position Status="Valid" IsActivated="true">1</Position>
          <PositionName Status="Valid" IsActivated="true">EmissionFilter.none</PositionName>
        </ParameterCollection>
        <ParameterCollection Id="MTBLSMEF2_Top">
          <Position Status="Valid" IsActivated="true">1</Position>
          <PositionName Status="Valid" IsActivated="true">EmissionFilter.none</PositionName>
        </ParameterCollection>
        <ParameterCollection Id="MTBLSMMBS_Top">
          <Position Status="Valid" IsActivated="true">1</Position>
          <PositionName Status="Valid" IsActivated="true">Beamsplitter.2076-903</PositionName>
        </ParameterCollection>
        <ParameterCollection Id="MTBLSMVSBS1_Top">
          <Position Status="Valid" IsActivated="true" Unit="nm">499.95100864553</Position>
        </ParameterCollection>
        <ParameterCollection Id="MTBLSMVSBS2_Top">
          <Position Status="Valid" IsActivated="true" Unit="nm">564.95100864553</Position>
        </ParameterCollection>
        <ParameterCollection Id="MTBTubeVisCamChanger">
          <Position Status="Valid" IsActivated="true">3</Position>
          <PositionName Status="Valid" IsActivated="true">FotoTube.VIS_Cam_0/100</PositionName>
        </ParameterCollection>
        <ParameterCollection Id="MTBReflectorChanger">
          <Position Status="Valid" IsActivated="true">5</Position>
          <PositionName Status="Valid" IsActivated="true">none</PositionName>
        </ParameterCollection>
        <ParameterCollection Id="MTBTLHalogenLamp">
          <LampMode Status="Valid" IsActivated="true">Standby</LampMode>
          <Intensity Status="Valid" IsActivated="true">0</Intensity>
        </ParameterCollection>
      </HardwareSetting>
      <HardwareSetting Name="EmptyAfterSetting"></HardwareSetting>
      <HardwareSetting Name="EmptyBeforeSetting2">
        <ParameterCollection Id="MTBLSMPinholeDiameter_Top">
          <Position Status="Valid" IsActivated="true" Unit="µm">45</Position>
        </ParameterCollection>
        <ParameterCollection Id="MTBLSMDetectorLine1_Top">
          <DetectorGain Status="Valid" IsActivated="true" Unit="V">650</DetectorGain>
          <DigitalGain Status="Valid" IsActivated="true">1</DigitalGain>
          <DigitalOffset Status="Valid" IsActivated="true">0</DigitalOffset>
          <DeactivateCrosstalkCorrection Status="Valid" IsActivated="true">false</DeactivateCrosstalkCorrection>
          <IsHighVoltageOverloaded Status="Valid" IsActivated="true">false</IsHighVoltageOverloaded>
          <IsEnabled Status="Valid" IsActivated="true">false</IsEnabled>
        </ParameterCollection>
        <ParameterCollection Id="MTBLSMSRMetaDetector_Top">
          <DetectorGain Status="Valid" IsActivated="true" Unit="V">660</DetectorGain>
          <DigitalGain Status="Valid" IsActivated="true">1</DigitalGain>
          <DigitalOffset Status="Valid" IsActivated="true">0</DigitalOffset>
          <DeactivateCrosstalkCorrection Status="Valid" IsActivated="true">false</DeactivateCrosstalkCorrection>
          <IsHighVoltageOverloaded Status="Valid" IsActivated="true">false</IsHighVoltageOverloaded>
          <IsEnabled Status="Valid" IsActivated="true">true</IsEnabled>
        </ParameterCollection>
        <ParameterCollection Id="MTBLSMDetectorLine2_Top">
          <DetectorGain Status="Valid" IsActivated="true" Unit="V">510</DetectorGain>
          <DigitalGain Status="Valid" IsActivated="true">1</DigitalGain>
          <DigitalOffset Status="Valid" IsActivated="true">0</DigitalOffset>
          <DeactivateCrosstalkCorrection Status="Valid" IsActivated="true">false</DeactivateCrosstalkCorrection>
          <IsHighVoltageOverloaded Status="Valid" IsActivated="true">false</IsHighVoltageOverloaded>
          <IsEnabled Status="Valid" IsActivated="true">true</IsEnabled>
        </ParameterCollection>
        <ParameterCollection Id="MTBLSMTPmt">
          <DetectorGain Status="Valid" IsActivated="true" Unit="V">275</DetectorGain>
          <DigitalGain Status="Valid" IsActivated="true">1</DigitalGain>
          <DigitalOffset Status="Valid" IsActivated="true">0</DigitalOffset>
          <DeactivateCrosstalkCorrection Status="Valid" IsActivated="true">false</DeactivateCrosstalkCorrection>
          <IsHighVoltageOverloaded Status="Valid" IsActivated="true">false</IsHighVoltageOverloaded>
          <IsEnabled Status="Valid" IsActivated="true">true</IsEnabled>
        </ParameterCollection>
        <ParameterCollection Id="MTBTLLampChanger">
          <Position Status="Valid" IsActivated="true">2</Position>
          <PositionName Status="Valid" IsActivated="true">right</PositionName>
        </ParameterCollection>
        <ParameterCollection Id="MTBTLShutter">
          <IsClosed Status="Valid" IsActivated="true">false</IsClosed>
        </ParameterCollection>
        <ParameterCollection Id="MTBLSMEF1_Top">
          <Position Status="Valid" IsActivated="true">1</Position>
          <PositionName Status="Valid" IsActivated="true">EmissionFilter.none</PositionName>
        </ParameterCollection>
        <ParameterCollection Id="MTBLSMEF2_Top">
          <Position Status="Valid" IsActivated="true">1</Position>
          <PositionName Status="Valid" IsActivated="true">EmissionFilter.none</PositionName>
        </ParameterCollection>
        <ParameterCollection Id="MTBLSMMBS_Top">
          <Position Status="Valid" IsActivated="true">1</Position>
          <PositionName Status="Valid" IsActivated="true">Beamsplitter.2076-903</PositionName>
        </ParameterCollection>
        <ParameterCollection Id="MTBLSMVSBS1_Top">
          <Position Status="Valid" IsActivated="true" Unit="nm">499.95100864553</Position>
        </ParameterCollection>
        <ParameterCollection Id="MTBLSMVSBS2_Top">
          <Position Status="Valid" IsActivated="true" Unit="nm">564.95100864553</Position>
        </ParameterCollection>
        <ParameterCollection Id="MTBTubeVisCamChanger">
          <Position Status="Valid" IsActivated="true">3</Position>
          <PositionName Status="Valid" IsActivated="true">FotoTube.VIS_Cam_0/100</PositionName>
        </ParameterCollection>
        <ParameterCollection Id="MTBReflectorChanger">
          <Position Status="Valid" IsActivated="true">5</Position>
          <PositionName Status="Valid" IsActivated="true">none</PositionName>
        </ParameterCollection>
        <ParameterCollection Id="MTBTLHalogenLamp">
          <LampMode Status="Valid" IsActivated="true">Standby</LampMode>
          <Intensity Status="Valid" IsActivated="true">0</Intensity>
        </ParameterCollection>
      </HardwareSetting>
      <HardwareSetting Name="EmptyAfterSetting2"></HardwareSetting>
      <HardwareSetting Name="EmptyBeforeSetting3">
        <ParameterCollection Id="MTBLSMPinholeDiameter_Top">
          <Position Status="Valid" IsActivated="true" Unit="µm">40.364571428571</Position>
        </ParameterCollection>
        <ParameterCollection Id="MTBLSMDetectorLine1_Top">
          <DetectorGain Status="Valid" IsActivated="true" Unit="V">650</DetectorGain>
          <DigitalGain Status="Valid" IsActivated="true">1</DigitalGain>
          <DigitalOffset Status="Valid" IsActivated="true">0</DigitalOffset>
          <DeactivateCrosstalkCorrection Status="Valid" IsActivated="true">false</DeactivateCrosstalkCorrection>
          <IsHighVoltageOverloaded Status="Valid" IsActivated="true">false</IsHighVoltageOverloaded>
          <IsEnabled Status="Valid" IsActivated="true">true</IsEnabled>
        </ParameterCollection>
        <ParameterCollection Id="MTBLSMSRMetaDetector_Top">
          <DetectorGain Status="Valid" IsActivated="true" Unit="V">700</DetectorGain>
          <DigitalGain Status="Valid" IsActivated="true">1</DigitalGain>
          <DigitalOffset Status="Valid" IsActivated="true">0</DigitalOffset>
          <DeactivateCrosstalkCorrection Status="Valid" IsActivated="true">false</DeactivateCrosstalkCorrection>
          <IsHighVoltageOverloaded Status="Valid" IsActivated="true">false</IsHighVoltageOverloaded>
          <IsEnabled Status="Valid" IsActivated="true">true</IsEnabled>
        </ParameterCollection>
        <ParameterCollection Id="MTBLSMDetectorLine2_Top">
          <DetectorGain Status="Valid" IsActivated="true" Unit="V">650</DetectorGain>
          <DigitalGain Status="Valid" IsActivated="true">1</DigitalGain>
          <DigitalOffset Status="Valid" IsActivated="true">0</DigitalOffset>
          <DeactivateCrosstalkCorrection Status="Valid" IsActivated="true">false</DeactivateCrosstalkCorrection>
          <IsHighVoltageOverloaded Status="Valid" IsActivated="true">false</IsHighVoltageOverloaded>
          <IsEnabled Status="Valid" IsActivated="true">true</IsEnabled>
        </ParameterCollection>
        <ParameterCollection Id="MTBLSMTPmt">
          <DetectorGain Status="Valid" IsActivated="true" Unit="V">650</DetectorGain>
          <DigitalGain Status="Valid" IsActivated="true">1</DigitalGain>
          <DigitalOffset Status="Valid" IsActivated="true">0</DigitalOffset>
          <DeactivateCrosstalkCorrection Status="Valid" IsActivated="true">false</DeactivateCrosstalkCorrection>
          <IsHighVoltageOverloaded Status="Valid" IsActivated="true">false</IsHighVoltageOverloaded>
          <IsEnabled Status="Valid" IsActivated="true">true</IsEnabled>
        </ParameterCollection>
        <ParameterCollection Id="MTBTLLampChanger">
          <Position Status="Valid" IsActivated="true">2</Position>
          <PositionName Status="Valid" IsActivated="true">right</PositionName>
        </ParameterCollection>
        <ParameterCollection Id="MTBTLShutter">
          <IsClosed Status="Valid" IsActivated="true">false</IsClosed>
        </ParameterCollection>
        <ParameterCollection Id="MTBLSMEF1_Top">
          <Position Status="Valid" IsActivated="true">1</Position>
          <PositionName Status="Valid" IsActivated="true">EmissionFilter.none</PositionName>
        </ParameterCollection>
        <ParameterCollection Id="MTBLSMEF2_Top">
          <Position Status="Valid" IsActivated="true">1</Position>
          <PositionName Status="Valid" IsActivated="true">EmissionFilter.none</PositionName>
        </ParameterCollection>
        <ParameterCollection Id="MTBLSMMBS_Top">
          <Position Status="Valid" IsActivated="true">1</Position>
          <PositionName Status="Valid" IsActivated="true">Beamsplitter.2076-903</PositionName>
        </ParameterCollection>
        <ParameterCollection Id="MTBLSMVSBS1_Top">
          <Position Status="Valid" IsActivated="true" Unit="nm">499.95100864553</Position>
        </ParameterCollection>
        <ParameterCollection Id="MTBLSMVSBS2_Top">
          <Position Status="Valid" IsActivated="true" Unit="nm">564.95100864553</Position>
        </ParameterCollection>
        <ParameterCollection Id="MTBTubeVisCamChanger">
          <Position Status="Valid" IsActivated="true">3</Position>
          <PositionName Status="Valid" IsActivated="true">FotoTube.VIS_Cam_0/100</PositionName>
        </ParameterCollection>
        <ParameterCollection Id="MTBReflectorChanger">
          <Position Status="Valid" IsActivated="true">5</Position>
          <PositionName Status="Valid" IsActivated="true">none</PositionName>
        </ParameterCollection>
      </HardwareSetting>
      <HardwareSetting Name="EmptyAfterSetting3"></HardwareSetting>
    </HardwareSettingsPool>
    <ExperimentFeedback IsActivated="false">
      <IsSynchronous>true</IsSynchronous>
      <IsSynchronousToAnalysis>true</IsSynchronousToAnalysis>
      <IsSynchronousToFile>false</IsSynchronousToFile>
      <AllowNonExperimentObservablesToTriggerScript>false</AllowNonExperimentObservablesToTriggerScript>
      <DeadlockTimeout>10</DeadlockTimeout>
      <PreScript></PreScript>
      <LoopScript></LoopScript>
      <PostScript></PostScript>
      <IsWarningPopupShown>true</IsWarningPopupShown>
      <AreDebugMessagesEnabled>false</AreDebugMessagesEnabled>
      <Actions></Actions>
    </ExperimentFeedback>
    <AdditionalSettings></AdditionalSettings>
    <Metadata>
      <ExperimentDuration></ExperimentDuration>
    </Metadata>
  </Experiment>
  <HardwareSetting>
    <ParameterCollection Id="MTBMicroscopeManager">
      <IsCondenserFocusing Status="Valid">false</IsCondenserFocusing>
      <IsCurrentFeed Status="Valid">false</IsCurrentFeed>
      <IsDazzleProtection Status="Valid">true</IsDazzleProtection>
      <IsLightManagerTemporary Status="Valid">false</IsLightManagerTemporary>
      <IsLoadWorkCoupling Status="Valid">false</IsLoadWorkCoupling>
      <IsVignettingFreeModeTemporary Status="Valid">false</IsVignettingFreeModeTemporary>
      <IsLaserSafety Status="Valid">false</IsLaserSafety>
      <IsParfocalCorrection Status="Valid">true</IsParfocalCorrection>
      <IsParfocalCorrectionSilentMode Status="Valid">false</IsParfocalCorrectionSilentMode>
      <IsParcentralCorrection Status="Valid">false</IsParcentralCorrection>
      <IsParcentralCorrectionSilentMode Status="Valid">false</IsParcentralCorrectionSilentMode>
      <IsObjectiveCorrFocusCorrection Status="Valid">false</IsObjectiveCorrFocusCorrection>
      <ContrastManagerContrastMethod Status="Valid">0</ContrastManagerContrastMethod>
      <ContrastManagerMode Status="Valid">Off</ContrastManagerMode>
      <LightManagerMode Status="Valid">Objective</LightManagerMode>
      <ParfocalParcentralValues Status="Valid">
        <ParfocalParcentralValues>
          <ParfocalParcentralValue MTBObjectiveChanger="1">
            <Parfocal>0</Parfocal>
            <ParcentralX>0</ParcentralX>
            <ParcentralY>0</ParcentralY>
          </ParfocalParcentralValue>
          <ParfocalParcentralValue MTBObjectiveChanger="2">
            <Parfocal>0</Parfocal>
            <ParcentralX>0</ParcentralX>
            <ParcentralY>0</ParcentralY>
          </ParfocalParcentralValue>
          <ParfocalParcentralValue MTBObjectiveChanger="3">
            <Parfocal>0</Parfocal>
            <ParcentralX>0</ParcentralX>
            <ParcentralY>0</ParcentralY>
          </ParfocalParcentralValue>
          <ParfocalParcentralValue MTBObjectiveChanger="4">
            <Parfocal>0</Parfocal>
            <ParcentralX>0</ParcentralX>
            <ParcentralY>0</ParcentralY>
          </ParfocalParcentralValue>
          <ParfocalParcentralValue MTBObjectiveChanger="5">
            <Parfocal>0</Parfocal>
            <ParcentralX>0</ParcentralX>
            <ParcentralY>0</ParcentralY>
          </ParfocalParcentralValue>
          <ParfocalParcentralValue MTBObjectiveChanger="6">
            <Parfocal>0</Parfocal>
            <ParcentralX>0</ParcentralX>
            <ParcentralY>0</ParcentralY>
          </ParfocalParcentralValue>
        </ParfocalParcentralValues>
      </ParfocalParcentralValues>
    </ParameterCollection>
    <ParameterCollection Id="MTBLSMImagingDevice_Top">
      <TotalAperture Status="Valid" IsActivated="true" IsReadOnly="true">1.4</TotalAperture>
      <TotalMagnification Status="Valid" IsActivated="true" IsReadOnly="true">63</TotalMagnification>
      <TheoreticalTotalMagnification Status="Valid" IsActivated="true" IsReadOnly="true">63</TheoreticalTotalMagnification>
      <DefaultScalingUnit Status="Valid" IsActivated="true" IsReadOnly="true">µm</DefaultScalingUnit>
      <ImageByteSize Status="SuperValid" IsActivated="true" IsReadOnly="true">262144</ImageByteSize>
      <TrackNumber Status="Valid" IsActivated="true" Track_0="Zeiss.Micro.LSM.Acquisition.Lsm800ChannelTrackDetectionMode | MTBLSMSRMetaDetector_Top MTBLSMTPmt " Track_1="Zeiss.Micro.LSM.Acquisition.Lsm800ChannelTrackDetectionMode | MTBLSMDetectorLine2_Top " Track_2="" Track_3="" Track_4="">2</TrackNumber>
      <PixelDwellTime Status="SuperValid" IsActivated="true" IsReadOnly="true">32.969696969697</PixelDwellTime>
      <FrameTime Status="SuperValid" IsActivated="true" IsReadOnly="true">40513.163636364</FrameTime>
      <SimulateInService Status="Valid" IsActivated="true">false</SimulateInService>
      <RoiRotation Status="Valid" IsActivated="true">0</RoiRotation>
      <RoiCenterOffsetX Status="SuperValid" IsActivated="true" IsReadOnly="true">0</RoiCenterOffsetX>
      <RoiCenterOffsetY Status="SuperValid" IsActivated="true" IsReadOnly="true">0</RoiCenterOffsetY>
      <SizeXMin Status="Valid" IsActivated="true" IsReadOnly="true">4</SizeXMin>
      <SizeXMax Status="Valid" IsActivated="true" IsReadOnly="true">6144</SizeXMax>
      <SizeYMin Status="Valid" IsActivated="true" IsReadOnly="true">1</SizeYMin>
      <SizeYMax Status="Valid" IsActivated="true" IsReadOnly="true">6144</SizeYMax>
      <OffsetXMin Status="SuperValid" IsActivated="true" IsReadOnly="true">-256</OffsetXMin>
      <OffsetYMin Status="SuperValid" IsActivated="true" IsReadOnly="true">-256</OffsetYMin>
      <OffsetXMax Status="SuperValid" IsActivated="true" IsReadOnly="true">256</OffsetXMax>
      <OffsetYMax Status="SuperValid" IsActivated="true" IsReadOnly="true">256</OffsetYMax>
      <Zoom Status="Valid" IsActivated="true">1</Zoom>
      <ZoomMin Status="SuperValid" IsActivated="true" IsReadOnly="true">0.5</ZoomMin>
      <ZoomMax Status="SuperValid" IsActivated="true" IsReadOnly="true">65536</ZoomMax>
      <SetZoom Status="Valid" IsActivated="true">false</SetZoom>
      <ScanAreaMode Status="Valid" IsActivated="true">Frame</ScanAreaMode>
      <ScanSpeed Status="Valid" IsActivated="true">3</ScanSpeed>
      <ScanSpeedMin Status="Valid" IsActivated="true" IsReadOnly="true">1</ScanSpeedMin>
      <ScanSpeedMax Status="SuperValid" IsActivated="true" IsReadOnly="true">9</ScanSpeedMax>
      <ImageFrame.Max Status="SuperValid" IsActivated="true" IsReadOnly="true">0,0,1024,1024</ImageFrame.Max>
      <Frame Status="SuperValid" IsActivated="true">256,256,512,512</Frame>
      <ImageFrame Status="SuperValid" IsActivated="true">256,256,512,512</ImageFrame>
      <ImagePixelDistances Status="SuperValid" IsActivated="true" IsReadOnly="true">12.478515625,12.478515625</ImagePixelDistances>
      <LiveImagePixelDistances Status="SuperValid" IsActivated="true" IsReadOnly="true">12.478515625,12.478515625</LiveImagePixelDistances>
      <ScaledMaxImageSize Status="SuperValid" IsActivated="true" IsReadOnly="true">202.825396825397,202.825396825397</ScaledMaxImageSize>
      <BitsPerPixel Status="Valid" IsActivated="true">8</BitsPerPixel>
      <AveragingNumber Status="Valid" IsActivated="true">2</AveragingNumber>
      <AveragingMethod Status="Valid" IsActivated="true">Mean</AveragingMethod>
      <AveragingMode Status="Valid" IsActivated="true">Line</AveragingMode>
      <HdrNumber Status="Valid" IsActivated="true">1</HdrNumber>
      <HdrMethod Status="Valid" IsActivated="true">Illumination</HdrMethod>
      <HdrIntensity Status="Valid" IsActivated="true">1</HdrIntensity>
      <IsHdrActivated Status="Valid" IsActivated="true">false</IsHdrActivated>
      <ScanDirection Status="Valid" IsActivated="true">Bidirectional</ScanDirection>
      <ScannerCorrectionX Status="Valid" IsActivated="true">0</ScannerCorrectionX>
      <ScannerCorrectionY Status="Valid" IsActivated="true">0</ScannerCorrectionY>
      <TrackMultiplexType Status="Valid" IsActivated="true">Line</TrackMultiplexType>
      <LineStep Status="Valid" IsActivated="true">1</LineStep>
      <UsesOnlineCalibration Status="Valid" IsActivated="true">false</UsesOnlineCalibration>
      <DisableBlanking Status="Valid" IsActivated="true">false</DisableBlanking>
      <HdrKeepRawImageData Status="Valid" IsActivated="true">true</HdrKeepRawImageData>
      <DoAiryScanBeamCentralizingInContinuousScan Status="Valid" IsActivated="true">false</DoAiryScanBeamCentralizingInContinuousScan>
      <DoAiryScanBeamCentralizingInSlowTimeSeries Status="Valid" IsActivated="true">false</DoAiryScanBeamCentralizingInSlowTimeSeries>
      <AiryScanBeamCentralizingQuality Status="Valid" IsActivated="true" IsReadOnly="true">Unknown</AiryScanBeamCentralizingQuality>
    </ParameterCollection>
    <ParameterCollection Id="MTBCameraAdapter_MTBInfinitySpacePortChanger_Cameraport">
      <TheoreticalTotalMagnification Status="Valid">63</TheoreticalTotalMagnification>
      <TotalAperture Status="Valid">1.4</TotalAperture>
      <TotalMagnification Status="Valid">63</TotalMagnification>
      <DefaultScalingUnit Status="Valid">µm</DefaultScalingUnit>
    </ParameterCollection>
    <ParameterCollection Id="MTBScanheadAdapter_Cameraport">
      <TheoreticalTotalMagnification Status="Valid">63</TheoreticalTotalMagnification>
      <TotalAperture Status="Valid">1.4</TotalAperture>
      <TotalMagnification Status="Valid">63</TotalMagnification>
      <DefaultScalingUnit Status="Valid">µm</DefaultScalingUnit>
    </ParameterCollection>
    <ParameterCollection Id="MTBEyePiece">
      <TheoreticalTotalMagnification Status="Valid">630</TheoreticalTotalMagnification>
      <TotalAperture Status="Valid">1.4</TotalAperture>
    </ParameterCollection>
    <ParameterCollection Id="MTBFLAttenuator">
      <Position Status="Valid">1</Position>
      <PositionName Status="Valid">Filter.At100</PositionName>
    </ParameterCollection>
    <ParameterCollection Id="MTBFocus">
      <Position Status="Valid" Unit="µm">15426.828</Position>
      <MeasurementPosition Status="Valid">-167.921</MeasurementPosition>
      <IsPrecise Status="Valid">false</IsPrecise>
      <AxisSetPositionMode Status="SuperValid">Default</AxisSetPositionMode>
      <Speed Status="Valid">0</Speed>
      <ContinualSpeed Status="Valid">6000</ContinualSpeed>
      <ContinualAcceleration Status="Valid">10000</ContinualAcceleration>
      <IsHandwheelDeactivated Status="SuperValid">false</IsHandwheelDeactivated>
      <IsLowerSWLimitEnabled Status="SuperValid">true</IsLowerSWLimitEnabled>
      <LowerSWLimit Status="Valid">-9405.251</LowerSWLimit>
      <IsUpperSWLimitEnabled Status="SuperValid">true</IsUpperSWLimitEnabled>
      <UpperSWLimit Status="Valid">40594.749</UpperSWLimit>
      <AxisCalibrationMode Status="Valid">AutomaticallyCalibrated</AxisCalibrationMode>
    </ParameterCollection>
    <ParameterCollection Id="MTBInfinitySpacePortChanger">
      <Position Status="Valid">1</Position>
      <PositionName Status="Valid">Imager.InfinitySpaceChangerBeamSplitter 100/0</PositionName>
    </ParameterCollection>
    <ParameterCollection Id="MTBObjectiveChanger">
      <Position Status="Valid">2</Position>
      <PositionName Status="Valid">Objective.420782-9900-799</PositionName>
    </ParameterCollection>
    <ParameterCollection Id="MTBReflectorChanger">
      <Position Status="Valid">5</Position>
      <PositionName Status="Valid">Reflector.none</PositionName>
    </ParameterCollection>
    <ParameterCollection Id="MTBRLFieldStop">
      <Position Status="Valid" Unit="mm">1.2</Position>
      <Speed Status="Valid">0</Speed>
    </ParameterCollection>
    <ParameterCollection Id="MTBRLShutter">
      <PositionName Status="Valid">Shutter.Closed</PositionName>
      <IsClosed Status="Valid">true</IsClosed>
    </ParameterCollection>
    <ParameterCollection Id="MTBRLTLSwitch">
      <Position Status="Valid">1</Position>
      <PositionName Status="Valid">RLTLSwitch.TL</PositionName>
    </ParameterCollection>
    <ParameterCollection Id="MTBStageAxisX">
      <Position Status="Valid" Unit="µm">44514.729</Position>
      <MeasurementPosition Status="Valid">-10602.954</MeasurementPosition>
      <IsPrecise Status="SuperValid">false</IsPrecise>
      <AxisSetPositionMode Status="SuperValid">Default</AxisSetPositionMode>
      <Speed Status="Valid">0</Speed>
      <ContinualSpeed Status="Valid">20000</ContinualSpeed>
      <ContinualAcceleration Status="Valid">30000</ContinualAcceleration>
      <IsHandwheelDeactivated Status="SuperValid">false</IsHandwheelDeactivated>
      <IsLowerSWLimitEnabled Status="SuperValid">true</IsLowerSWLimitEnabled>
      <LowerSWLimit Status="SuperValid">-294882.317</LowerSWLimit>
      <IsUpperSWLimitEnabled Status="SuperValid">true</IsUpperSWLimitEnabled>
      <UpperSWLimit Status="SuperValid">405117.683</UpperSWLimit>
      <AxisCalibrationMode Status="SuperValid">AutomaticallyCalibrated</AxisCalibrationMode>
    </ParameterCollection>
    <ParameterCollection Id="MTBStageAxisY">
      <Position Status="Valid" Unit="µm">39583.138</Position>
      <MeasurementPosition Status="Valid">1542.255</MeasurementPosition>
      <IsPrecise Status="SuperValid">false</IsPrecise>
      <AxisSetPositionMode Status="SuperValid">Default</AxisSetPositionMode>
      <Speed Status="Valid">0</Speed>
      <ContinualSpeed Status="Valid">20000</ContinualSpeed>
      <ContinualAcceleration Status="Valid">30000</ContinualAcceleration>
      <IsHandwheelDeactivated Status="SuperValid">false</IsHandwheelDeactivated>
      <IsLowerSWLimitEnabled Status="SuperValid">true</IsLowerSWLimitEnabled>
      <LowerSWLimit Status="SuperValid">-311959.117</LowerSWLimit>
      <IsUpperSWLimitEnabled Status="SuperValid">true</IsUpperSWLimitEnabled>
      <UpperSWLimit Status="SuperValid">388040.883</UpperSWLimit>
      <AxisCalibrationMode Status="Valid">AutomaticallyCalibrated</AxisCalibrationMode>
    </ParameterCollection>
    <ParameterCollection Id="MTBTLFieldStop">
      <Position Status="Valid" Unit="%">73.031026252983</Position>
      <Speed Status="Valid">0</Speed>
    </ParameterCollection>
    <ParameterCollection Id="MTBTLHalogenLamp">
      <Intensity Status="Valid">0</Intensity>
      <LampMode Status="Valid">Standby</LampMode>
      <LampActive Status="Valid">true</LampActive>
    </ParameterCollection>
    <ParameterCollection Id="MTBTLLampChanger">
      <Position Status="Valid">2</Position>
      <PositionName Status="Valid">Mirror.Right</PositionName>
    </ParameterCollection>
    <ParameterCollection Id="MTBTLShutter">
      <PositionName Status="Valid">Shutter.Open</PositionName>
      <IsClosed Status="Valid">false</IsClosed>
    </ParameterCollection>
    <ParameterCollection Id="MTBTubeVisCamChanger">
      <Position Status="Valid">3</Position>
      <PositionName Status="Valid">FotoTube.VIS_Cam_0/100</PositionName>
    </ParameterCollection>
    <ParameterCollection Id="MTBHXP120Shutter">
      <PositionName Status="Valid">Shutter.Open</PositionName>
      <IsClosed Status="Valid">false</IsClosed>
    </ParameterCollection>
    <ParameterCollection Id="MTBHXPLamp">
      <Intensity Status="Valid">58.315789473684</Intensity>
      <LampMode Status="Valid">Manual</LampMode>
      <LampActive Status="Valid">true</LampActive>
    </ParameterCollection>
    <ParameterCollection Id="MTBLSMMBS_Top">
      <Position Status="Valid">1</Position>
      <PositionName Status="Valid">Beamsplitter.2076-903</PositionName>
    </ParameterCollection>
    <ParameterCollection Id="MTBLSMLaserLine1_Top">
      <IsEnabled Status="Valid">false</IsEnabled>
      <Intensity Status="Valid">0</Intensity>
    </ParameterCollection>
    <ParameterCollection Id="MTBLSMLaserLine2_Top">
      <IsEnabled Status="Valid">false</IsEnabled>
      <Intensity Status="Valid">0</Intensity>
    </ParameterCollection>
    <ParameterCollection Id="MTBLSMLaserLine3_Top">
      <IsEnabled Status="Valid">false</IsEnabled>
      <Intensity Status="Valid">0</Intensity>
    </ParameterCollection>
    <ParameterCollection Id="MTBLSMLaserLine4_Top">
      <IsEnabled Status="Valid">false</IsEnabled>
      <Intensity Status="Valid">0</Intensity>
    </ParameterCollection>
    <ParameterCollection Id="MTBLM800LaserOnOff1_Top">
      <Position Status="Valid">2</Position>
      <PositionName Status="Valid">Laser.On</PositionName>
    </ParameterCollection>
    <ParameterCollection Id="MTBLM800LaserOnOff2_Top">
      <Position Status="Valid">2</Position>
      <PositionName Status="Valid">Laser.On</PositionName>
    </ParameterCollection>
    <ParameterCollection Id="MTBLM800LaserOnOff3_Top">
      <Position Status="Valid">2</Position>
      <PositionName Status="Valid">Laser.On</PositionName>
    </ParameterCollection>
    <ParameterCollection Id="MTBLM800LaserOnOff4_Top">
      <Position Status="Valid">2</Position>
      <PositionName Status="Valid">Laser.On</PositionName>
    </ParameterCollection>
    <ParameterCollection Id="SoftwareAutofocus">
      <IsInitialized Status="Valid">true</IsInitialized>
      <IsRunning Status="Valid">false</IsRunning>
      <AutofocusResult Status="Valid">Undefined</AutofocusResult>
      <AutofocusSignalQuality Status="Valid">0</AutofocusSignalQuality>
    </ParameterCollection>
    <ParameterCollection Id="Autofocus">
      <IsInitialized Status="Valid">true</IsInitialized>
      <IsRunning Status="Valid">false</IsRunning>
      <AutofocusResult Status="Valid">Undefined</AutofocusResult>
      <AutofocusSignalQuality Status="Valid">0</AutofocusSignalQuality>
      <AutofocusStrategyMode Status="Valid">Software</AutofocusStrategyMode>
      <AutofocusSignalQualityThreshold Status="Valid">50</AutofocusSignalQualityThreshold>
    </ParameterCollection>
    <ParameterCollection Id="MTBLSM800ScannerDevice_Top">
      <BleachInProgress Status="Valid">false</BleachInProgress>
      <ImageFlip Status="Valid">MirrorX, MirrorY</ImageFlip>
    </ParameterCollection>
    <ParameterCollection Id="MTBLSMDetectorLine1_Top">
      <DetectorGain Status="SuperValid" IsActivated="true" Unit="V">650</DetectorGain>
      <IsHighVoltageOverloaded Status="SuperValid" IsActivated="true">false</IsHighVoltageOverloaded>
      <IsEnabled Status="SuperValid" IsActivated="true">false</IsEnabled>
      <DigitalGain Status="Valid" IsActivated="true">1</DigitalGain>
      <DigitalOffset Status="Valid" IsActivated="true">0</DigitalOffset>
      <DeactivateCrosstalkCorrection Status="Valid" IsActivated="true">false</DeactivateCrosstalkCorrection>
    </ParameterCollection>
    <ParameterCollection Id="MTBLSMDetectorLine2_Top">
      <DetectorGain Status="SuperValid" IsActivated="true" Unit="V" AlternativeUnit="HvGain|5.0090462940348E-07|">509.99908447266</DetectorGain>
      <IsHighVoltageOverloaded Status="SuperValid" IsActivated="true">false</IsHighVoltageOverloaded>
      <IsEnabled Status="SuperValid" IsActivated="true">true</IsEnabled>
      <DigitalGain Status="Valid" IsActivated="true">1</DigitalGain>
      <DigitalOffset Status="Valid" IsActivated="true">0</DigitalOffset>
      <DeactivateCrosstalkCorrection Status="Valid" IsActivated="true">false</DeactivateCrosstalkCorrection>
    </ParameterCollection>
    <ParameterCollection Id="MTBLSMPinholeXAxis_Top">
      <Position Status="Valid" Unit="%" AlternativeUnit="Steps|142|">49.128919860627</Position>
      <Speed Status="Valid">0</Speed>
    </ParameterCollection>
    <ParameterCollection Id="MTBLSMPinholeYAxis_Top">
      <Position Status="Valid" Unit="%" AlternativeUnit="Steps|136|">47.038327526132</Position>
      <Speed Status="Valid">0</Speed>
    </ParameterCollection>
    <ParameterCollection Id="MTBLSMEF2_Top">
      <Position Status="Valid">1</Position>
      <PositionName Status="Valid">EmissionFilter.none</PositionName>
    </ParameterCollection>
    <ParameterCollection Id="MTBLSMVSBS1_Top">
      <Position Status="Valid" Unit="Steps" AlternativeUnit="%|28.182131769576|nm|499.98125|">818</Position>
      <Speed Status="Valid">0</Speed>
    </ParameterCollection>
    <ParameterCollection Id="MTBLSMVSBS2_Top">
      <Position Status="Valid" Unit="Steps" AlternativeUnit="%|53.880648499483|nm|564.98215568862|">1563</Position>
      <Speed Status="Valid">0</Speed>
    </ParameterCollection>
    <ParameterCollection Id="MTBLSMEF1_Top">
      <Position Status="Valid">1</Position>
      <PositionName Status="Valid">EmissionFilter.none</PositionName>
    </ParameterCollection>
    <ParameterCollection Id="MTBLSMPinholeDiameter_Top">
      <Position Status="Valid" Unit="µm" AlternativeUnit="%|29.847494553377|Steps|138|">45.257522254018</Position>
      <Speed Status="Valid">0</Speed>
    </ParameterCollection>
    <ParameterCollection Id="MTBLSMPinholeSRXAxis_Top">
      <Position Status="Valid" Unit="%" AlternativeUnit="Steps|330.03130434783|">62.434782608696</Position>
      <Speed Status="Valid">0</Speed>
    </ParameterCollection>
    <ParameterCollection Id="MTBLSMPinholeSRYAxis_Top">
      <Position Status="Valid" Unit="%" AlternativeUnit="Steps|317.2|">60</Position>
      <Speed Status="Valid">0</Speed>
    </ParameterCollection>
    <ParameterCollection Id="MTBLM800AttenuatorShutter_Top">
      <Position Status="Valid" Unit="Steps">5</Position>
      <Speed Status="Valid">0</Speed>
    </ParameterCollection>
    <ParameterCollection Id="MTBLSMSRMetaDetector_Top">
      <DetectorGain Status="SuperValid" IsActivated="true" Unit="V" AlternativeUnit="HvGain|1.0350997090028E-08|">659.99984741211</DetectorGain>
      <IsHighVoltageOverloaded Status="SuperValid" IsActivated="true">false</IsHighVoltageOverloaded>
      <IsEnabled Status="SuperValid" IsActivated="true">true</IsEnabled>
      <DeactivateCrosstalkCorrection Status="Valid" IsActivated="true">false</DeactivateCrosstalkCorrection>
      <DigitalGain Status="Valid" IsActivated="true">1</DigitalGain>
      <DigitalOffset Status="Valid" IsActivated="true">0</DigitalOffset>
    </ParameterCollection>
    <ParameterCollection Id="MTBLSMTPmt">
      <DetectorGain Status="SuperValid" IsActivated="true" Unit="V" AlternativeUnit="HvGain|5.516259740425E-09|">275.00152587891</DetectorGain>
      <IsHighVoltageOverloaded Status="SuperValid" IsActivated="true">false</IsHighVoltageOverloaded>
      <IsEnabled Status="SuperValid" IsActivated="true">true</IsEnabled>
      <DigitalGain Status="Valid" IsActivated="true">1</DigitalGain>
      <DigitalOffset Status="Valid" IsActivated="true">0</DigitalOffset>
      <DeactivateCrosstalkCorrection Status="Valid" IsActivated="true">false</DeactivateCrosstalkCorrection>
    </ParameterCollection>
    <ParameterCollection Id="MTBLSMLaser1_Top">
      <IsEnabled Status="Valid">true</IsEnabled>
      <IsWarmingUp Status="Valid">false</IsWarmingUp>
      <Wavelength Status="Valid">0</Wavelength>
      <LaserEnableTime Status="Valid">9239300</LaserEnableTime>
    </ParameterCollection>
    <ParameterCollection Id="MTBLSMLaser2_Top">
      <IsEnabled Status="Valid">true</IsEnabled>
      <IsWarmingUp Status="Valid">false</IsWarmingUp>
      <Wavelength Status="Valid">0</Wavelength>
      <LaserEnableTime Status="Valid">9239295</LaserEnableTime>
    </ParameterCollection>
    <ParameterCollection Id="MTBLSMLaser3_Top">
      <IsEnabled Status="Valid">true</IsEnabled>
      <IsWarmingUp Status="Valid">false</IsWarmingUp>
      <Wavelength Status="Valid">0</Wavelength>
      <LaserEnableTime Status="Valid">9239258</LaserEnableTime>
    </ParameterCollection>
    <ParameterCollection Id="MTBLSMLaser4_Top">
      <IsEnabled Status="Valid">true</IsEnabled>
      <IsWarmingUp Status="Valid">false</IsWarmingUp>
      <Wavelength Status="Valid">0</Wavelength>
      <LaserEnableTime Status="Valid">9239202</LaserEnableTime>
    </ParameterCollection>
    <ParameterCollection Id="MTBLSMLaserModule_Top">
      <LaserModuleSetting Status="Valid"></LaserModuleSetting>
    </ParameterCollection>
    <ParameterCollection Id="CalibrationComponent_MTBLSMLaserModule_Top">
      <Task_-_0_---__--_Name Status="SuperValid">LaserPowerOptimiziation</Task_-_0_---__--_Name>
      <Task_-_0_---__--_Desc Status="SuperValid">Calibration faser of max Laser output</Task_-_0_---__--_Desc>
      <Task_-_0_---__--_ID Status="SuperValid">0</Task_-_0_---__--_ID>
      <Task_-_0_---__--_Version Status="SuperValid">1.0</Task_-_0_---__--_Version>
      <Task_-_0_---__--_TaskType Status="SuperValid">CALIBRATION</Task_-_0_---__--_TaskType>
      <Task_-_0_---__--_Autostart Status="SuperValid">false</Task_-_0_---__--_Autostart>
      <Task_-_0_---__--_Duration_-_0_---__--_Max Status="SuperValid">400</Task_-_0_---__--_Duration_-_0_---__--_Max>
      <Task_-_0_---__--_Duration_-_0_---__--_Min Status="SuperValid">80</Task_-_0_---__--_Duration_-_0_---__--_Min>
      <Task_-_0_---__--_Parameter_-_0_---__--_Name Status="SuperValid">LaserLine</Task_-_0_---__--_Parameter_-_0_---__--_Name>
      <Task_-_0_---__--_Parameter_-_0_---__--_Desc Status="SuperValid">1..4</Task_-_0_---__--_Parameter_-_0_---__--_Desc>
      <Task_-_0_---__--_Parameter_-_0_---__--_Type Status="SuperValid">UINT8</Task_-_0_---__--_Parameter_-_0_---__--_Type>
      <Task_-_0_---__--_Parameter_-_0_---__--_Value Status="SuperValid">1</Task_-_0_---__--_Parameter_-_0_---__--_Value>
      <Task_-_0_---__--_Parameter_-_0_---__--_Update Status="SuperValid">false</Task_-_0_---__--_Parameter_-_0_---__--_Update>
      <Task_-_0_---__--_Result_-_0_---__--_TaskSummary Status="SuperValid">SUCCESSFUL</Task_-_0_---__--_Result_-_0_---__--_TaskSummary>
      <Task_-_0_---__--_Result_-_0_---__--_Graph_-_0_---__--_Name Status="SuperValid">Lumination Control</Task_-_0_---__--_Result_-_0_---__--_Graph_-_0_---__--_Name>
      <Task_-_0_---__--_Result_-_0_---__--_Graph_-_0_---__--_Desc Status="SuperValid">Control values for relative Laser lumination</Task_-_0_---__--_Result_-_0_---__--_Graph_-_0_---__--_Desc>
      <Task_-_0_---__--_Result_-_0_---__--_Graph_-_0_---__--_ID Status="SuperValid">0</Task_-_0_---__--_Result_-_0_---__--_Graph_-_0_---__--_ID>
      <Task_-_0_---__--_Result_-_0_---__--_Graph_-_0_---__--_GraphType Status="SuperValid">LINE</Task_-_0_---__--_Result_-_0_---__--_Graph_-_0_---__--_GraphType>
      <Task_-_0_---__--_Result_-_0_---__--_Graph_-_0_---__--_X_-_0_---__--_Name Status="SuperValid">Relative Luminosity</Task_-_0_---__--_Result_-_0_---__--_Graph_-_0_---__--_X_-_0_---__--_Name>
      <Task_-_0_---__--_Result_-_0_---__--_Graph_-_0_---__--_X_-_0_---__--_Unit Status="SuperValid">%/100</Task_-_0_---__--_Result_-_0_---__--_Graph_-_0_---__--_X_-_0_---__--_Unit>
      <Task_-_0_---__--_Result_-_0_---__--_Graph_-_0_---__--_X_-_0_---__--_Type Status="SuperValid">UINT16</Task_-_0_---__--_Result_-_0_---__--_Graph_-_0_---__--_X_-_0_---__--_Type>
      <Task_-_0_---__--_Result_-_0_---__--_Graph_-_0_---__--_X_-_0_---__--_Interpret Status="SuperValid">VARIABLE</Task_-_0_---__--_Result_-_0_---__--_Graph_-_0_---__--_X_-_0_---__--_Interpret>
      <Task_-_0_---__--_Result_-_0_---__--_Graph_-_0_---__--_Y_-_0_---__--_Name Status="SuperValid">Laser Power Control</Task_-_0_---__--_Result_-_0_---__--_Graph_-_0_---__--_Y_-_0_---__--_Name>
      <Task_-_0_---__--_Result_-_0_---__--_Graph_-_0_---__--_Y_-_0_---__--_Unit Status="SuperValid">Digits</Task_-_0_---__--_Result_-_0_---__--_Graph_-_0_---__--_Y_-_0_---__--_Unit>
      <Task_-_0_---__--_Result_-_0_---__--_Graph_-_0_---__--_Y_-_0_---__--_Type Status="SuperValid">UINT16</Task_-_0_---__--_Result_-_0_---__--_Graph_-_0_---__--_Y_-_0_---__--_Type>
      <Task_-_0_---__--_Result_-_0_---__--_Graph_-_0_---__--_Y_-_0_---__--_Interpret Status="SuperValid">VARIABLE</Task_-_0_---__--_Result_-_0_---__--_Graph_-_0_---__--_Y_-_0_---__--_Interpret>
      <Task_-_0_---__--_Result_-_0_---__--_Graph_-_0_---__--_ReturnType Status="SuperValid">MEMORY</Task_-_0_---__--_Result_-_0_---__--_Graph_-_0_---__--_ReturnType>
      <Task_-_0_---__--_Result_-_0_---__--_Graph_-_0_---__--_MemoryName Status="SuperValid">LuminationControl</Task_-_0_---__--_Result_-_0_---__--_Graph_-_0_---__--_MemoryName>
      <Task_-_0_---__--_Result_-_0_---__--_TextValue_-_0_---__--_Name Status="SuperValid">Interim Result</Task_-_0_---__--_Result_-_0_---__--_TextValue_-_0_---__--_Name>
      <Task_-_0_---__--_Result_-_0_---__--_TextValue_-_0_---__--_Desc Status="SuperValid">Interim Status of Optimize Algorithm</Task_-_0_---__--_Result_-_0_---__--_TextValue_-_0_---__--_Desc>
      <Task_-_0_---__--_Result_-_0_---__--_TextValue_-_0_---__--_ID Status="SuperValid">0</Task_-_0_---__--_Result_-_0_---__--_TextValue_-_0_---__--_ID>
      <Task_-_0_---__--_Result_-_0_---__--_ExternalBehavior_-_0_---__--_Name Status="SuperValid">1stResultExternal</Task_-_0_---__--_Result_-_0_---__--_ExternalBehavior_-_0_---__--_Name>
      <Task_-_0_---__--_Result_-_0_---__--_ExternalBehavior_-_0_---__--_Desc Status="SuperValid">Anything can happen outside</Task_-_0_---__--_Result_-_0_---__--_ExternalBehavior_-_0_---__--_Desc>
      <Task_-_0_---__--_Result_-_0_---__--_ExternalBehavior_-_0_---__--_ID Status="SuperValid">0</Task_-_0_---__--_Result_-_0_---__--_ExternalBehavior_-_0_---__--_ID>
      <Task_-_0_---__--_Requirements_-_0_---__--_Initiator Status="SuperValid">PC</Task_-_0_---__--_Requirements_-_0_---__--_Initiator>
      <Task_-_0_---__--_Requirements_-_0_---__--_Peripheral_-_0_---__--_Name Status="SuperValid">Lasermodule Toptica</Task_-_0_---__--_Requirements_-_0_---__--_Peripheral_-_0_---__--_Name>
      <Task_-_0_---__--_Requirements_-_0_---__--_Peripheral_-_0_---__--_Desc Status="SuperValid">Controls Laserpower into fiber</Task_-_0_---__--_Requirements_-_0_---__--_Peripheral_-_0_---__--_Desc>
      <Task_-_0_---__--_Requirements_-_0_---__--_Peripheral_-_0_---__--_ID Status="SuperValid">0</Task_-_0_---__--_Requirements_-_0_---__--_Peripheral_-_0_---__--_ID>
      <Task_-_0_---__--_Requirements_-_0_---__--_Peripheral_-_0_---__--_Component Status="SuperValid">LM_Toptica</Task_-_0_---__--_Requirements_-_0_---__--_Peripheral_-_0_---__--_Component>
      <Task_-_0_---__--_Requirements_-_0_---__--_ExternalTodo_-_0_---__--_Name Status="SuperValid">naught</Task_-_0_---__--_Requirements_-_0_---__--_ExternalTodo_-_0_---__--_Name>
      <Task_-_0_---__--_Requirements_-_0_---__--_ExternalTodo_-_0_---__--_Desc Status="SuperValid">nothing</Task_-_0_---__--_Requirements_-_0_---__--_ExternalTodo_-_0_---__--_Desc>
      <Task_-_0_---__--_Requirements_-_0_---__--_ExternalTodo_-_0_---__--_ID Status="SuperValid">0</Task_-_0_---__--_Requirements_-_0_---__--_ExternalTodo_-_0_---__--_ID>
      <Task_-_0_---__--_Status_-_0_---__--_ProcessStatus Status="SuperValid">true</Task_-_0_---__--_Status_-_0_---__--_ProcessStatus>
      <Task_-_0_---__--_Status_-_0_---__--_Interval Status="SuperValid">1</Task_-_0_---__--_Status_-_0_---__--_Interval>
      <Task_-_0_---__--_Progress Status="Valid">-1</Task_-_0_---__--_Progress>
      <Task_-_0_---__--_Progress_--_Result Status="SuperValid">0 : not run</Task_-_0_---__--_Progress_--_Result>
      <Task_-_1_---__--_Name Status="SuperValid">LaserLinearization</Task_-_1_---__--_Name>
      <Task_-_1_---__--_Desc Status="SuperValid">Calibration/Linearization of Laser lines</Task_-_1_---__--_Desc>
      <Task_-_1_---__--_ID Status="SuperValid">0</Task_-_1_---__--_ID>
      <Task_-_1_---__--_Version Status="SuperValid">1.0</Task_-_1_---__--_Version>
      <Task_-_1_---__--_TaskType Status="SuperValid">CALIBRATION</Task_-_1_---__--_TaskType>
      <Task_-_1_---__--_Autostart Status="SuperValid">false</Task_-_1_---__--_Autostart>
      <Task_-_1_---__--_Duration_-_0_---__--_Max Status="SuperValid">400</Task_-_1_---__--_Duration_-_0_---__--_Max>
      <Task_-_1_---__--_Duration_-_0_---__--_Min Status="SuperValid">80</Task_-_1_---__--_Duration_-_0_---__--_Min>
      <Task_-_1_---__--_Parameter_-_0_---__--_Name Status="SuperValid">LaserLine</Task_-_1_---__--_Parameter_-_0_---__--_Name>
      <Task_-_1_---__--_Parameter_-_0_---__--_Desc Status="SuperValid">1..4=single, 5=all</Task_-_1_---__--_Parameter_-_0_---__--_Desc>
      <Task_-_1_---__--_Parameter_-_0_---__--_Type Status="SuperValid">UINT8</Task_-_1_---__--_Parameter_-_0_---__--_Type>
      <Task_-_1_---__--_Parameter_-_0_---__--_Value Status="SuperValid">5</Task_-_1_---__--_Parameter_-_0_---__--_Value>
      <Task_-_1_---__--_Parameter_-_0_---__--_Update Status="SuperValid">false</Task_-_1_---__--_Parameter_-_0_---__--_Update>
      <Task_-_1_---__--_Parameter_-_1_---__--_Name Status="SuperValid">UseOldRawData</Task_-_1_---__--_Parameter_-_1_---__--_Name>
      <Task_-_1_---__--_Parameter_-_1_---__--_Desc Status="SuperValid">true=old existing raw data is used, false=new raw data is generated</Task_-_1_---__--_Parameter_-_1_---__--_Desc>
      <Task_-_1_---__--_Parameter_-_1_---__--_Type Status="SuperValid">BOOL</Task_-_1_---__--_Parameter_-_1_---__--_Type>
      <Task_-_1_---__--_Parameter_-_1_---__--_Value Status="SuperValid">false</Task_-_1_---__--_Parameter_-_1_---__--_Value>
      <Task_-_1_---__--_Parameter_-_1_---__--_Update Status="SuperValid">false</Task_-_1_---__--_Parameter_-_1_---__--_Update>
      <Task_-_1_---__--_Parameter_-_2_---__--_Name Status="SuperValid">ContOnError</Task_-_1_---__--_Parameter_-_2_---__--_Name>
      <Task_-_1_---__--_Parameter_-_2_---__--_Desc Status="SuperValid">true=break_at_error, false=no_break_at_error</Task_-_1_---__--_Parameter_-_2_---__--_Desc>
      <Task_-_1_---__--_Parameter_-_2_---__--_Type Status="SuperValid">BOOL</Task_-_1_---__--_Parameter_-_2_---__--_Type>
      <Task_-_1_---__--_Parameter_-_2_---__--_Value Status="SuperValid">false</Task_-_1_---__--_Parameter_-_2_---__--_Value>
      <Task_-_1_---__--_Parameter_-_2_---__--_Update Status="SuperValid">false</Task_-_1_---__--_Parameter_-_2_---__--_Update>
      <Task_-_1_---__--_Parameter_-_3_---__--_Name Status="SuperValid">UseWithoutUsbLink</Task_-_1_---__--_Parameter_-_3_---__--_Name>
      <Task_-_1_---__--_Parameter_-_3_---__--_Desc Status="SuperValid">true=using without USB Link, false=using USB Link</Task_-_1_---__--_Parameter_-_3_---__--_Desc>
      <Task_-_1_---__--_Parameter_-_3_---__--_Type Status="SuperValid">BOOL</Task_-_1_---__--_Parameter_-_3_---__--_Type>
      <Task_-_1_---__--_Parameter_-_3_---__--_Value Status="SuperValid">true</Task_-_1_---__--_Parameter_-_3_---__--_Value>
      <Task_-_1_---__--_Parameter_-_3_---__--_Update Status="SuperValid">false</Task_-_1_---__--_Parameter_-_3_---__--_Update>
      <Task_-_1_---__--_Parameter_-_4_---__--_Name Status="SuperValid">Hash Linearisation Line 1 to 4</Task_-_1_---__--_Parameter_-_4_---__--_Name>
      <Task_-_1_---__--_Parameter_-_4_---__--_Desc Status="SuperValid">Hash Value</Task_-_1_---__--_Parameter_-_4_---__--_Desc>
      <Task_-_1_---__--_Parameter_-_4_---__--_Type Status="SuperValid">UINT32</Task_-_1_---__--_Parameter_-_4_---__--_Type>
      <Task_-_1_---__--_Parameter_-_4_---__--_Value Status="SuperValid">f5c71877</Task_-_1_---__--_Parameter_-_4_---__--_Value>
      <Task_-_1_---__--_Parameter_-_4_---__--_Update Status="SuperValid">false</Task_-_1_---__--_Parameter_-_4_---__--_Update>
      <Task_-_1_---__--_Result_-_0_---__--_TaskSummary Status="SuperValid">SUCCESSFUL</Task_-_1_---__--_Result_-_0_---__--_TaskSummary>
      <Task_-_1_---__--_Result_-_0_---__--_Graph_-_0_---__--_Name Status="SuperValid">Lumination Control</Task_-_1_---__--_Result_-_0_---__--_Graph_-_0_---__--_Name>
      <Task_-_1_---__--_Result_-_0_---__--_Graph_-_0_---__--_Desc Status="SuperValid">Control values for relative Laser lumination</Task_-_1_---__--_Result_-_0_---__--_Graph_-_0_---__--_Desc>
      <Task_-_1_---__--_Result_-_0_---__--_Graph_-_0_---__--_ID Status="SuperValid">0</Task_-_1_---__--_Result_-_0_---__--_Graph_-_0_---__--_ID>
      <Task_-_1_---__--_Result_-_0_---__--_Graph_-_0_---__--_GraphType Status="SuperValid">LINE</Task_-_1_---__--_Result_-_0_---__--_Graph_-_0_---__--_GraphType>
      <Task_-_1_---__--_Result_-_0_---__--_Graph_-_0_---__--_X_-_0_---__--_Name Status="SuperValid">Relative Luminosity</Task_-_1_---__--_Result_-_0_---__--_Graph_-_0_---__--_X_-_0_---__--_Name>
      <Task_-_1_---__--_Result_-_0_---__--_Graph_-_0_---__--_X_-_0_---__--_Unit Status="SuperValid">%/100</Task_-_1_---__--_Result_-_0_---__--_Graph_-_0_---__--_X_-_0_---__--_Unit>
      <Task_-_1_---__--_Result_-_0_---__--_Graph_-_0_---__--_X_-_0_---__--_Type Status="SuperValid">UINT16</Task_-_1_---__--_Result_-_0_---__--_Graph_-_0_---__--_X_-_0_---__--_Type>
      <Task_-_1_---__--_Result_-_0_---__--_Graph_-_0_---__--_X_-_0_---__--_Interpret Status="SuperValid">VARIABLE</Task_-_1_---__--_Result_-_0_---__--_Graph_-_0_---__--_X_-_0_---__--_Interpret>
      <Task_-_1_---__--_Result_-_0_---__--_Graph_-_0_---__--_Y_-_0_---__--_Name Status="SuperValid">Laser Power Control</Task_-_1_---__--_Result_-_0_---__--_Graph_-_0_---__--_Y_-_0_---__--_Name>
      <Task_-_1_---__--_Result_-_0_---__--_Graph_-_0_---__--_Y_-_0_---__--_Unit Status="SuperValid">Digits</Task_-_1_---__--_Result_-_0_---__--_Graph_-_0_---__--_Y_-_0_---__--_Unit>
      <Task_-_1_---__--_Result_-_0_---__--_Graph_-_0_---__--_Y_-_0_---__--_Type Status="SuperValid">UINT16</Task_-_1_---__--_Result_-_0_---__--_Graph_-_0_---__--_Y_-_0_---__--_Type>
      <Task_-_1_---__--_Result_-_0_---__--_Graph_-_0_---__--_Y_-_0_---__--_Interpret Status="SuperValid">VARIABLE</Task_-_1_---__--_Result_-_0_---__--_Graph_-_0_---__--_Y_-_0_---__--_Interpret>
      <Task_-_1_---__--_Result_-_0_---__--_Graph_-_0_---__--_ReturnType Status="SuperValid">MEMORY</Task_-_1_---__--_Result_-_0_---__--_Graph_-_0_---__--_ReturnType>
      <Task_-_1_---__--_Result_-_0_---__--_Graph_-_0_---__--_MemoryName Status="SuperValid">LuminationControl</Task_-_1_---__--_Result_-_0_---__--_Graph_-_0_---__--_MemoryName>
      <Task_-_1_---__--_Result_-_0_---__--_ExternalBehavior_-_0_---__--_Name Status="SuperValid">1stResultExternal</Task_-_1_---__--_Result_-_0_---__--_ExternalBehavior_-_0_---__--_Name>
      <Task_-_1_---__--_Result_-_0_---__--_ExternalBehavior_-_0_---__--_Desc Status="SuperValid">Anything can happen outside</Task_-_1_---__--_Result_-_0_---__--_ExternalBehavior_-_0_---__--_Desc>
      <Task_-_1_---__--_Result_-_0_---__--_ExternalBehavior_-_0_---__--_ID Status="SuperValid">0</Task_-_1_---__--_Result_-_0_---__--_ExternalBehavior_-_0_---__--_ID>
      <Task_-_1_---__--_Requirements_-_0_---__--_Initiator Status="SuperValid">PC</Task_-_1_---__--_Requirements_-_0_---__--_Initiator>
      <Task_-_1_---__--_Requirements_-_0_---__--_Peripheral_-_0_---__--_Name Status="SuperValid">Lasermodule Toptica</Task_-_1_---__--_Requirements_-_0_---__--_Peripheral_-_0_---__--_Name>
      <Task_-_1_---__--_Requirements_-_0_---__--_Peripheral_-_0_---__--_Desc Status="SuperValid">Controls Laserpower</Task_-_1_---__--_Requirements_-_0_---__--_Peripheral_-_0_---__--_Desc>
      <Task_-_1_---__--_Requirements_-_0_---__--_Peripheral_-_0_---__--_ID Status="SuperValid">0</Task_-_1_---__--_Requirements_-_0_---__--_Peripheral_-_0_---__--_ID>
      <Task_-_1_---__--_Requirements_-_0_---__--_Peripheral_-_0_---__--_Component Status="SuperValid">LM_Toptica</Task_-_1_---__--_Requirements_-_0_---__--_Peripheral_-_0_---__--_Component>
      <Task_-_1_---__--_Requirements_-_0_---__--_Peripheral_-_1_---__--_Name Status="SuperValid">Monitor-Diode</Task_-_1_---__--_Requirements_-_0_---__--_Peripheral_-_1_---__--_Name>
      <Task_-_1_---__--_Requirements_-_0_---__--_Peripheral_-_1_---__--_Desc Status="SuperValid">Luminosity Measurement</Task_-_1_---__--_Requirements_-_0_---__--_Peripheral_-_1_---__--_Desc>
      <Task_-_1_---__--_Requirements_-_0_---__--_Peripheral_-_1_---__--_ID Status="SuperValid">1</Task_-_1_---__--_Requirements_-_0_---__--_Peripheral_-_1_---__--_ID>
      <Task_-_1_---__--_Requirements_-_0_---__--_Peripheral_-_1_---__--_Component Status="SuperValid">Monitor-Diode</Task_-_1_---__--_Requirements_-_0_---__--_Peripheral_-_1_---__--_Component>
      <Task_-_1_---__--_Requirements_-_0_---__--_ExternalTodo_-_0_---__--_Name Status="SuperValid">Monitor-Diode</Task_-_1_---__--_Requirements_-_0_---__--_ExternalTodo_-_0_---__--_Name>
      <Task_-_1_---__--_Requirements_-_0_---__--_ExternalTodo_-_0_---__--_Desc Status="SuperValid">Connect Monitor-Diode to fiber and UniPort of Lasermodule Toptica</Task_-_1_---__--_Requirements_-_0_---__--_ExternalTodo_-_0_---__--_Desc>
      <Task_-_1_---__--_Requirements_-_0_---__--_ExternalTodo_-_0_---__--_ID Status="SuperValid">0</Task_-_1_---__--_Requirements_-_0_---__--_ExternalTodo_-_0_---__--_ID>
      <Task_-_1_---__--_Status_-_0_---__--_ProcessStatus Status="SuperValid">true</Task_-_1_---__--_Status_-_0_---__--_ProcessStatus>
      <Task_-_1_---__--_Status_-_0_---__--_Interval Status="SuperValid">1</Task_-_1_---__--_Status_-_0_---__--_Interval>
      <Task_-_1_---__--_Progress Status="Valid">-1</Task_-_1_---__--_Progress>
      <Task_-_1_---__--_Progress_--_Result Status="SuperValid">0 : not run</Task_-_1_---__--_Progress_--_Result>
    </ParameterCollection>
    <Configuration>
      <Device Id="Microscope" Name="Axio Imager.Z2" UniqueName="ImagerZ2.Stand" Model="" IsAvailable="true" IsBroken="false" IsBrokenReason="" Motorization="Motorized" IsEmitter="false" IsDetector="false">
        <StandSpecification>
          <StandCharacteristic Key="Standard"></StandCharacteristic>
          <StandCharacteristic Key="LSM"></StandCharacteristic>
        </StandSpecification>
        <Devices>
          <DeviceRef Id="MTBCameraAdapter_MTBInfinitySpacePortChanger_Cameraport"></DeviceRef>
          <DeviceRef Id="MTBEyePiece"></DeviceRef>
          <DeviceRef Id="MTBFLAttenuator"></DeviceRef>
          <DeviceRef Id="MTBFocus"></DeviceRef>
          <DeviceRef Id="MTBInfinitySpacePortChanger"></DeviceRef>
          <DeviceRef Id="MTBMicroscopeManager"></DeviceRef>
          <DeviceRef Id="MTBObject"></DeviceRef>
          <DeviceRef Id="MTBObjectiveChanger"></DeviceRef>
          <DeviceRef Id="MTBReflectorChanger"></DeviceRef>
          <DeviceRef Id="MTBRLFieldStop"></DeviceRef>
          <DeviceRef Id="MTBRLShutter"></DeviceRef>
          <DeviceRef Id="MTBRLTLSwitch"></DeviceRef>
          <DeviceRef Id="MTBStage"></DeviceRef>
          <DeviceRef Id="MTBStageAxisX"></DeviceRef>
          <DeviceRef Id="MTBStageAxisY"></DeviceRef>
          <DeviceRef Id="MTBTLFieldStop"></DeviceRef>
          <DeviceRef Id="MTBTLHalogenLamp"></DeviceRef>
          <DeviceRef Id="MTBTLLampChanger"></DeviceRef>
          <DeviceRef Id="MTBTLShutter"></DeviceRef>
          <DeviceRef Id="MTBTubeVisCamChanger"></DeviceRef>
          <DeviceRef Id="MTBHXP120Shutter"></DeviceRef>
          <DeviceRef Id="MTBHXPLamp"></DeviceRef>
          <DeviceRef Id="MTBLSM800HealthStatus_Top"></DeviceRef>
          <DeviceRef Id="MTBLSMIntegratorLine1_Top"></DeviceRef>
          <DeviceRef Id="MTBLSMIntegratorLine2_Top"></DeviceRef>
          <DeviceRef Id="MTBLSMIntegratorLine4_Top"></DeviceRef>
          <DeviceRef Id="MTBLSMMBS_Top"></DeviceRef>
          <DeviceRef Id="MTBLSMSRModule_Top"></DeviceRef>
          <DeviceRef Id="MTBLSMSRModulHealthStatus_Top"></DeviceRef>
          <DeviceRef Id="MTBLSMLaserLine1_Top"></DeviceRef>
          <DeviceRef Id="MTBLSMLaserLine2_Top"></DeviceRef>
          <DeviceRef Id="MTBLSMLaserLine3_Top"></DeviceRef>
          <DeviceRef Id="MTBLSMLaserLine4_Top"></DeviceRef>
          <DeviceRef Id="MTBLSMLaserPort_Top"></DeviceRef>
          <DeviceRef Id="MTBLM800LaserOnOff1_Top"></DeviceRef>
          <DeviceRef Id="MTBLM800LaserOnOff2_Top"></DeviceRef>
          <DeviceRef Id="MTBLM800LaserOnOff3_Top"></DeviceRef>
          <DeviceRef Id="MTBLM800LaserOnOff4_Top"></DeviceRef>
          <DeviceRef Id="MTBObject"></DeviceRef>
          <DeviceRef Id="SoftwareAutofocus"></DeviceRef>
          <DeviceRef Id="Autofocus"></DeviceRef>
          <DeviceRef Id="IOCard"></DeviceRef>
          <DeviceRef Id="MTBScanheadAdapter_Cameraport"></DeviceRef>
          <DeviceRef Id="MTBLSMCollimatingLens_Top"></DeviceRef>
          <DeviceRef Id="MTBLSMImagingDevice_Top"></DeviceRef>
          <DeviceRef Id="MTBLSM800ScannerDevice_Top"></DeviceRef>
          <DeviceRef Id="MTBLSMDetectorLine1_Top"></DeviceRef>
          <DeviceRef Id="MTBLSMDetectorLine2_Top"></DeviceRef>
          <DeviceRef Id="MTBLSMReadbackDetectorX_Top"></DeviceRef>
          <DeviceRef Id="MTBLSMReadbackDetectorY_Top"></DeviceRef>
          <DeviceRef Id="MTBLSMScannerX_Top"></DeviceRef>
          <DeviceRef Id="MTBLSMScannerY_Top"></DeviceRef>
          <DeviceRef Id="MTBLSMScannerZ_Top"></DeviceRef>
          <DeviceRef Id="MTBLSMPinhole_Top"></DeviceRef>
          <DeviceRef Id="MTBLSMPinholeXAxis_Top"></DeviceRef>
          <DeviceRef Id="MTBLSMPinholeYAxis_Top"></DeviceRef>
          <DeviceRef Id="MTBLSMEF2_Top"></DeviceRef>
          <DeviceRef Id="MTBLSMVSBS1_Top"></DeviceRef>
          <DeviceRef Id="MTBLSMVSBS2_Top"></DeviceRef>
          <DeviceRef Id="MTBLSMEF1_Top"></DeviceRef>
          <DeviceRef Id="MTBLSMPinholeDiameter_Top"></DeviceRef>
          <DeviceRef Id="MTBLSMPinholeSR_Top"></DeviceRef>
          <DeviceRef Id="MTBLSMPinholeSRXAxis_Top"></DeviceRef>
          <DeviceRef Id="MTBLSMPinholeSRYAxis_Top"></DeviceRef>
          <DeviceRef Id="MTBLM800AttenuatorShutter_Top"></DeviceRef>
          <DeviceRef Id="MTBLSMSRMetaDetector_Top"></DeviceRef>
          <DeviceRef Id="MTBLSMSRPeltierOnOff"></DeviceRef>
          <DeviceRef Id="MTBLSMTPmt"></DeviceRef>
          <DeviceRef Id="MTBLSMLaser1_Top"></DeviceRef>
          <DeviceRef Id="MTBLSMLaser2_Top"></DeviceRef>
          <DeviceRef Id="MTBLSMLaser3_Top"></DeviceRef>
          <DeviceRef Id="MTBLSMLaser4_Top"></DeviceRef>
          <DeviceRef Id="MTBLSMLaserModule_Top"></DeviceRef>
          <DeviceRef Id="CalibrationComponent_MTBLSMLaserModule_Top"></DeviceRef>
          <DeviceRef Id="MTBRTGlobalSettingsManager"></DeviceRef>
          <DeviceRef Id="MTBRTHardwareAdmin"></DeviceRef>
          <DeviceRef Id="RealtimeSystem"></DeviceRef>
        </Devices>
        <BeamPaths>
          <BeamPath Key="ObservationPath">
            <BeamPathNode Id="MTBObject">
              <Successors>
                <BeamPathNode Id="MTBObjectiveChanger">
                  <Successors>
                    <BeamPathNode Id="MTBReflectorChanger">
                      <Successors>
                        <BeamPathNode Id="MTBInfinitySpacePortChanger">
                          <Successors>
                            <BeamPathNode Id="MTBTubeVisCamChanger">
                              <Successors>
                                <BeamPathNode Id="MTBEyePiece">
                                  <Successors></Successors>
                                </BeamPathNode>
                                <BeamPathNode Id="MTBScanheadAdapter_Cameraport">
                                  <Successors>
                                    <BeamPathNode Id="MTBLSMImagingDevice_Top">
                                      <Successors>
                                        <BeamPathNode Id="MTBLSM800ScannerDevice_Top">
                                          <Successors>
                                            <BeamPathNode Id="MTBLSMMBS_Top">
                                              <Successors>
                                                <BeamPathNode Id="MTBLSMPinhole_Top">
                                                  <Successors>
                                                    <BeamPathNode Id="MTBLSMCollimatingLens_Top">
                                                      <Successors>
                                                        <BeamPathNode Id="MTBLSMVSBS1_Top">
                                                          <Successors>
                                                            <BeamPathNode Id="MTBLSMVSBS2_Top">
                                                              <Successors>
                                                                <BeamPathNode Id="MTBLSMEF2_Top">
                                                                  <Successors>
                                                                    <BeamPathNode Id="MTBLSMDetectorLine2_Top">
                                                                      <Successors></Successors>
                                                                    </BeamPathNode>
                                                                  </Successors>
                                                                </BeamPathNode>
                                                                <BeamPathNode Id="MTBLSMPinholeSR_Top">
                                                                  <Successors>
                                                                    <BeamPathNode Id="MTBLSMSRMetaDetector_Top">
                                                                      <Successors></Successors>
                                                                    </BeamPathNode>
                                                                  </Successors>
                                                                </BeamPathNode>
                                                              </Successors>
                                                            </BeamPathNode>
                                                            <BeamPathNode Id="MTBLSMEF1_Top">
                                                              <Successors>
                                                                <BeamPathNode Id="MTBLSMDetectorLine1_Top">
                                                                  <Successors></Successors>
                                                                </BeamPathNode>
                                                              </Successors>
                                                            </BeamPathNode>
                                                          </Successors>
                                                        </BeamPathNode>
                                                      </Successors>
                                                    </BeamPathNode>
                                                  </Successors>
                                                </BeamPathNode>
                                              </Successors>
                                            </BeamPathNode>
                                          </Successors>
                                        </BeamPathNode>
                                      </Successors>
                                    </BeamPathNode>
                                  </Successors>
                                </BeamPathNode>
                              </Successors>
                            </BeamPathNode>
                          </Successors>
                        </BeamPathNode>
                      </Successors>
                    </BeamPathNode>
                  </Successors>
                </BeamPathNode>
              </Successors>
            </BeamPathNode>
          </BeamPath>
          <BeamPath Key="ReflectedLightPath">
            <BeamPathNode Id="MTBObject">
              <Successors>
                <BeamPathNode Id="MTBObjectiveChanger">
                  <Successors>
                    <BeamPathNode Id="MTBReflectorChanger">
                      <Successors>
                        <BeamPathNode Id="MTBInfinitySpacePortChanger">
                          <Successors>
                            <BeamPathNode Id="MTBTubeVisCamChanger">
                              <Successors>
                                <BeamPathNode Id="MTBScanheadAdapter_Cameraport">
                                  <Successors>
                                    <BeamPathNode Id="MTBLSMImagingDevice_Top">
                                      <Successors>
                                        <BeamPathNode Id="MTBLSM800ScannerDevice_Top">
                                          <Successors>
                                            <BeamPathNode Id="MTBLSMMBS_Top">
                                              <Successors>
                                                <BeamPathNode Id="MTBLM800AttenuatorShutter_Top">
                                                  <Successors>
                                                    <BeamPathNode Id="MTBLSMLaserModule_Top">
                                                      <Successors>
                                                        <BeamPathNode Id="MTBLSMLaserLine1_Top">
                                                          <Successors>
                                                            <BeamPathNode Id="MTBLSMLaser1_Top">
                                                              <Successors></Successors>
                                                            </BeamPathNode>
                                                          </Successors>
                                                        </BeamPathNode>
                                                        <BeamPathNode Id="MTBLSMLaserLine2_Top">
                                                          <Successors>
                                                            <BeamPathNode Id="MTBLSMLaser2_Top">
                                                              <Successors></Successors>
                                                            </BeamPathNode>
                                                          </Successors>
                                                        </BeamPathNode>
                                                        <BeamPathNode Id="MTBLSMLaserLine3_Top">
                                                          <Successors>
                                                            <BeamPathNode Id="MTBLSMLaser3_Top">
                                                              <Successors></Successors>
                                                            </BeamPathNode>
                                                          </Successors>
                                                        </BeamPathNode>
                                                        <BeamPathNode Id="MTBLSMLaserLine4_Top">
                                                          <Successors>
                                                            <BeamPathNode Id="MTBLSMLaser4_Top">
                                                              <Successors></Successors>
                                                            </BeamPathNode>
                                                          </Successors>
                                                        </BeamPathNode>
                                                      </Successors>
                                                    </BeamPathNode>
                                                  </Successors>
                                                </BeamPathNode>
                                              </Successors>
                                            </BeamPathNode>
                                          </Successors>
                                        </BeamPathNode>
                                      </Successors>
                                    </BeamPathNode>
                                  </Successors>
                                </BeamPathNode>
                              </Successors>
                            </BeamPathNode>
                          </Successors>
                        </BeamPathNode>
                        <BeamPathNode Id="MTBRLFieldStop">
                          <Successors>
                            <BeamPathNode Id="MTBFLAttenuator">
                              <Successors>
                                <BeamPathNode Id="MTBRLShutter">
                                  <Successors>
                                    <BeamPathNode Id="MTBHXP120Shutter">
                                      <Successors>
                                        <BeamPathNode Id="MTBHXPLamp">
                                          <Successors></Successors>
                                        </BeamPathNode>
                                      </Successors>
                                    </BeamPathNode>
                                  </Successors>
                                </BeamPathNode>
                              </Successors>
                            </BeamPathNode>
                          </Successors>
                        </BeamPathNode>
                      </Successors>
                    </BeamPathNode>
                  </Successors>
                </BeamPathNode>
              </Successors>
            </BeamPathNode>
          </BeamPath>
          <BeamPath Key="TransmittedLightPath">
            <BeamPathNode Id="MTBObject">
              <Successors>
                <BeamPathNode Id="MTBTLFieldStop">
                  <Successors>
                    <BeamPathNode Id="MTBTLShutter">
                      <Successors>
                        <BeamPathNode Id="MTBTLLampChanger">
                          <Successors>
                            <BeamPathNode Id="MTBTLHalogenLamp">
                              <Successors></Successors>
                            </BeamPathNode>
                            <BeamPathNode Id="MTBLSMTPmt">
                              <Successors></Successors>
                            </BeamPathNode>
                          </Successors>
                        </BeamPathNode>
                      </Successors>
                    </BeamPathNode>
                  </Successors>
                </BeamPathNode>
              </Successors>
            </BeamPathNode>
          </BeamPath>
          <BeamPath Key="ObliqueLightPath">
            <BeamPathNode Id="MTBObject">
              <Successors></Successors>
            </BeamPathNode>
          </BeamPath>
          <BeamPath Key="PreviewLightPath">
            <BeamPathNode Id="MTBObject">
              <Successors></Successors>
            </BeamPathNode>
          </BeamPath>
        </BeamPaths>
      </Device>
      <Device Id="MTBCameraAdapter_MTBInfinitySpacePortChanger_Cameraport" Name="1x Camera Adapter" UniqueName="CameraAdapterAurox.1x" Model="" IsAvailable="true" IsBroken="false" IsBrokenReason="" Motorization="None" IsEmitter="false" IsDetector="false">
        <Magnification>1</Magnification>
        <TotalAperture>0</TotalAperture>
        <CameraId></CameraId>
      </Device>
      <Device Id="MTBEyePiece" Name="10x Eyepiece SF23" UniqueName="Eyepiece.10x_23" Model="" IsAvailable="true" IsBroken="false" IsBrokenReason="" Motorization="None" IsEmitter="false" IsDetector="true">
        <Magnification>10</Magnification>
        <TotalAperture>0</TotalAperture>
        <DepthOfField>0.30125526401036612</DepthOfField>
        <FieldOfView>23</FieldOfView>
        <TotalFieldOfView>0.36507936507936506</TotalFieldOfView>
      </Device>
      <Device Id="MTBFLAttenuator" Name="RL 6x Manual FL Attenuator" UniqueName="ImagerZ1M1.RL_FLAttenuator_man" Model="" IsAvailable="true" IsBroken="false" IsBrokenReason="" Motorization="Manual" IsEmitter="false" IsDetector="false">
        <MinPosition>1</MinPosition>
        <MaxPosition>6</MaxPosition>
        <ChangerElements>
          <Filter Name="100%" Id="" UniqueName="Filter.At100" Model="" IsMounted="true" Position="1" Type="Filter">
            <Transmission>1</Transmission>
          </Filter>
          <Filter Name="70%" Id="" UniqueName="Filter.At70" Model="" IsMounted="true" Position="2" Type="Filter">
            <Transmission>0.7</Transmission>
          </Filter>
          <Filter Name="50%" Id="" UniqueName="Filter.At50" Model="" IsMounted="true" Position="3" Type="Filter">
            <Transmission>0.5</Transmission>
          </Filter>
          <Filter Name="40%" Id="" UniqueName="Filter.At40" Model="" IsMounted="true" Position="4" Type="Filter">
            <Transmission>0.4</Transmission>
          </Filter>
          <Filter Name="20%" Id="" UniqueName="Filter.At20" Model="" IsMounted="true" Position="5" Type="Filter">
            <Transmission>0.2</Transmission>
          </Filter>
          <Filter Name="2%" Id="" UniqueName="Filter.At2" Model="" IsMounted="true" Position="6" Type="Filter">
            <Transmission>0.02</Transmission>
          </Filter>
        </ChangerElements>
      </Device>
      <Device Id="MTBFocus" Name="Motorized Focus" UniqueName="ImagerZ2.Focus_mot" Model="" IsAvailable="true" IsBroken="false" IsBrokenReason="" Motorization="Motorized" IsEmitter="false" IsDetector="false">
        <MinPosition>-25000</MinPosition>
        <MaxPosition>25000</MaxPosition>
        <MaxDeviation>0.005</MaxDeviation>
        <TypicalDeviation>0.005</TypicalDeviation>
        <StepWidth>0.01</StepWidth>
        <PositionUnit>µm</PositionUnit>
        <SupportedUnits>µm|nm|</SupportedUnits>
        <PositionRanges>
          <Range Unit="µm">
            <Minimum>-25000</Minimum>
            <Maximum>25000</Maximum>
          </Range>
          <Range Unit="nm">
            <Minimum>-25000000</Minimum>
            <Maximum>25000000</Maximum>
          </Range>
        </PositionRanges>
        <MinMoveSpeed>0.062</MinMoveSpeed>
        <MaxMoveSpeed>6000</MaxMoveSpeed>
        <SpeedUnit>µm/s</SpeedUnit>
        <HasContinualSpeed>true</HasContinualSpeed>
        <HasContinualStartSpeed>false</HasContinualStartSpeed>
        <HasContinualAcceleration>true</HasContinualAcceleration>
        <MinContinualSpeed>0.062</MinContinualSpeed>
        <MaxContinualSpeed>6000</MaxContinualSpeed>
        <ContinualSpeedUnit>µm/s</ContinualSpeedUnit>
        <MinContinualAcceleration>0</MinContinualAcceleration>
        <MaxContinualAcceleration>10000</MaxContinualAcceleration>
        <ContinualAccelerationUnit>µm/s²</ContinualAccelerationUnit>
        <CoordinateDirection>1</CoordinateDirection>
        <HasLoadWork>true</HasLoadWork>
        <HasLowerSWLimit>true</HasLowerSWLimit>
        <HasUpperSWLimit>true</HasUpperSWLimit>
        <IsAutomaticCalibrationSupported>true</IsAutomaticCalibrationSupported>
        <IsManualCalibrationSupported>true</IsManualCalibrationSupported>
        <HasHandwheelDeactivation>true</HasHandwheelDeactivation>
        <IsPositiveDirectionAgainstGravity>true</IsPositiveDirectionAgainstGravity>
        <IsPositiveDirectionTowardSpecimen>true</IsPositiveDirectionTowardSpecimen>
      </Device>
      <Device Id="MTBInfinitySpacePortChanger" Name="2x Motorized Sideport Changer" UniqueName="ImagerZ1M1.InfinitySpaceChanger_2xmot" Model="" IsAvailable="true" IsBroken="false" IsBrokenReason="" Motorization="Motorized" IsEmitter="false" IsDetector="false">
        <MinPosition>1</MinPosition>
        <MaxPosition>2</MaxPosition>
        <ChangerElements>
          <BeamSplitter Name="100% Observation" Id="" UniqueName="Imager.InfinitySpaceChangerBeamSplitter 100/0" Model="" IsMounted="true" Position="1" Type="BeamSplitter">
            <SplittingRatioSuccessor1>1</SplittingRatioSuccessor1>
            <Successor1Id>MTBTubeVisCamChanger</Successor1Id>
            <Successor2Id>MTBCameraAdapter_MTBInfinitySpacePortChanger_Cameraport</Successor2Id>
          </BeamSplitter>
          <BeamSplitter Name="100% Camera" Id="" UniqueName="Imager.InfinitySpaceChangerBeamSplitter 0/100" Model="" IsMounted="true" Position="2" Type="BeamSplitter">
            <SplittingRatioSuccessor1>0</SplittingRatioSuccessor1>
            <Successor1Id>MTBTubeVisCamChanger</Successor1Id>
            <Successor2Id>MTBCameraAdapter_MTBInfinitySpacePortChanger_Cameraport</Successor2Id>
          </BeamSplitter>
        </ChangerElements>
      </Device>
      <Device Id="MTBMicroscopeManager" Name="Microscope manager" UniqueName="ImagerZ2M2.MicroscopeManager" Model="" IsAvailable="true" IsBroken="false" IsBrokenReason="" Motorization="None" IsEmitter="false" IsDetector="false">
        <ContrastManagerContrastMethods>0</ContrastManagerContrastMethods>
        <ContrastManagerModes>Off, OnDemand, ContrastRetaining</ContrastManagerModes>
        <LightManagerModes>Objective, Classic</LightManagerModes>
        <UiControllerDialogs>Unknown</UiControllerDialogs>
        <UiControllerPopups>Unknown</UiControllerPopups>
        <IsCondenserFocusingAvailable>false</IsCondenserFocusingAvailable>
        <IsCurrentFeedAvailable>false</IsCurrentFeedAvailable>
        <IsDazzleProtectionAvailable>true</IsDazzleProtectionAvailable>
        <IsLightManagerTemporaryAvailable>true</IsLightManagerTemporaryAvailable>
        <IsParfocalCorrectionAvailable>true</IsParfocalCorrectionAvailable>
        <IsParfocalCorrectionSilentModeOnOffAvailable>false</IsParfocalCorrectionSilentModeOnOffAvailable>
        <IsParcentralCorrectionAvailable>true</IsParcentralCorrectionAvailable>
        <IsParcentralCorrectionSilentModeOnOffAvailable>true</IsParcentralCorrectionSilentModeOnOffAvailable>
        <IsLoadWorkCouplingOnOffAvailable>true</IsLoadWorkCouplingOnOffAvailable>
        <IsVignettingFreeModeTemporaryAvailable>false</IsVignettingFreeModeTemporaryAvailable>
        <IsLaserSafetyAvailable>false</IsLaserSafetyAvailable>
        <SoftKeyCount>10</SoftKeyCount>
        <HasSoftKeyLabeling>true</HasSoftKeyLabeling>
        <IsObjectiveCorrFocusCorrectionAvailable>true</IsObjectiveCorrFocusCorrectionAvailable>
      </Device>
      <Device Id="MTBObject" Name="Object" UniqueName="Object" Model="" IsAvailable="true" IsBroken="false" IsBrokenReason="" Motorization="None" IsEmitter="false" IsDetector="false"></Device>
      <Device Id="MTBObjectiveChanger" Name="6x Coded Nosepiece" UniqueName="ImagerZ2M2.Nosepiece_6xcod" Model="" IsAvailable="true" IsBroken="false" IsBrokenReason="" Motorization="Coded" IsEmitter="false" IsDetector="false">
        <MinPosition>1</MinPosition>
        <MaxPosition>6</MaxPosition>
        <ChangerElements>
          <Objective Name="EC Plan-Neofluar 10x/0.30 M27" Id="" UniqueName="Objective.420340-9900-000" Model="" IsMounted="true" Position="1" Type="Objective">
            <ContrastMethods>DIC1, BrightField, DarkField, RLBrightField, RLPol, TLPol</ContrastMethods>
            <Features>Pol</Features>
            <Immersions>Air</Immersions>
            <Magnification>10</Magnification>
            <NumericalAperture>0.3</NumericalAperture>
            <WorkingDistance>5500</WorkingDistance>
            <TIRFAngleCorrection>0</TIRFAngleCorrection>
          </Objective>
          <Objective Name="Plan-Apochromat 63x/1.40 Oil DIC M27" Id="" UniqueName="Objective.420782-9900-799" Model="" IsMounted="true" Position="2" Type="Objective">
            <ContrastMethods>DIC2, BrightField, DarkField, RLBrightField, RLPol, TLPol</ContrastMethods>
            <Features>Pol, TIRF</Features>
            <Immersions>Oil</Immersions>
            <Magnification>63</Magnification>
            <NumericalAperture>1.4</NumericalAperture>
            <WorkingDistance>193</WorkingDistance>
            <TIRFAngleCorrection>1</TIRFAngleCorrection>
          </Objective>
          <Objective Name="Plan-Apochromat 100x/1.40 Oil M27" Id="" UniqueName="Objective.420790-9901-000" Model="" IsMounted="true" Position="3" Type="Objective">
            <ContrastMethods>DIC2, BrightField, DarkField, RLBrightField, RLPol, TLPol</ContrastMethods>
            <Features>Pol, TIRF</Features>
            <Immersions>Oil</Immersions>
            <Magnification>100</Magnification>
            <NumericalAperture>1.4</NumericalAperture>
            <WorkingDistance>175</WorkingDistance>
            <TIRFAngleCorrection>1</TIRFAngleCorrection>
          </Objective>
          <Objective Name="none" Id="" UniqueName="Objective.none" Model="" IsMounted="false" Position="4" Type="Objective">
            <ContrastMethods>Unknown</ContrastMethods>
            <Features>Nothing</Features>
            <Immersions>Unknown</Immersions>
            <Magnification>0</Magnification>
            <NumericalAperture>0</NumericalAperture>
            <WorkingDistance>0</WorkingDistance>
            <TIRFAngleCorrection>0</TIRFAngleCorrection>
          </Objective>
          <Objective Name="none" Id="" UniqueName="Objective.none" Model="" IsMounted="false" Position="5" Type="Objective">
            <ContrastMethods>Unknown</ContrastMethods>
            <Features>Nothing</Features>
            <Immersions>Unknown</Immersions>
            <Magnification>0</Magnification>
            <NumericalAperture>0</NumericalAperture>
            <WorkingDistance>0</WorkingDistance>
            <TIRFAngleCorrection>0</TIRFAngleCorrection>
          </Objective>
          <Objective Name="APO calibration LSM" Id="" UniqueName="Objective.420639-9000-700" Model="" IsMounted="true" Position="6" Type="Objective">
            <ContrastMethods>BrightField, DarkField, RLBrightField, RLPol, TLPol</ContrastMethods>
            <Features>Pol</Features>
            <Immersions>Air</Immersions>
            <Magnification>5</Magnification>
            <NumericalAperture>0.16</NumericalAperture>
            <WorkingDistance>12200</WorkingDistance>
            <TIRFAngleCorrection>0</TIRFAngleCorrection>
          </Objective>
        </ChangerElements>
      </Device>
      <Device Id="MTBReflectorChanger" Name="6x Motorized Reflector Changer" UniqueName="ImagerZ2.ReflectorChanger_6xmot" Model="" IsAvailable="true" IsBroken="false" IsBrokenReason="" Motorization="Motorized" IsEmitter="false" IsDetector="false">
        <MinPosition>1</MinPosition>
        <MaxPosition>6</MaxPosition>
        <ChangerElements>
          <Reflector Name="38 HE Green Fluorescent Prot" Id="" UniqueName="Reflector.489038-9901-000" Model="" IsMounted="true" Position="1" Type="Reflector">
            <WavelengthAreas>
              <WavelengthArea BeamSplitter="495" EmissionLow="500" EmissionHigh="550" ExcitationLow="450" ExcitationHigh="490"></WavelengthArea>
            </WavelengthAreas>
            <Features>HE, TIRF</Features>
          </Reflector>
          <Reflector Name="43 HE DsRed" Id="" UniqueName="Reflector.489043-9901-000" Model="" IsMounted="true" Position="2" Type="Reflector">
            <WavelengthAreas>
              <WavelengthArea BeamSplitter="570" EmissionLow="570" EmissionHigh="640" ExcitationLow="538" ExcitationHigh="562"></WavelengthArea>
            </WavelengthAreas>
            <Features>HE</Features>
          </Reflector>
          <Reflector Name="49 DAPI" Id="" UniqueName="Reflector.488049-9901-000" Model="" IsMounted="true" Position="3" Type="Reflector">
            <WavelengthAreas>
              <WavelengthArea BeamSplitter="395" EmissionLow="420" EmissionHigh="470" ExcitationLow="335" ExcitationHigh="383"></WavelengthArea>
            </WavelengthAreas>
            <Features>None</Features>
          </Reflector>
          <Contrast Name="Analy. DIC Trans.light" Id="" UniqueName="Reflector.424932-9901-000" Model="" IsMounted="true" Position="4" Type="Contrast">
            <ContrastMethods>AllTLDIC</ContrastMethods>
          </Contrast>
          <ChangerElement Name="none" Id="" UniqueName="Reflector.none" Model="" IsMounted="true" Position="5" Type="None"></ChangerElement>
          <ChangerElement Name="none" Id="" UniqueName="Reflector.none" Model="" IsMounted="true" Position="6" Type="None"></ChangerElement>
        </ChangerElements>
      </Device>
      <Device Id="MTBRLFieldStop" Name="RL Manual Fieldstop" UniqueName="ImagerZ1M1.RL_Fieldstop_man" Model="" IsAvailable="true" IsBroken="false" IsBrokenReason="" Motorization="Manual" IsEmitter="false" IsDetector="false">
        <MinPosition>1.2</MinPosition>
        <MaxPosition>23</MaxPosition>
        <MaxDeviation>0.047723292469352016</MaxDeviation>
        <TypicalDeviation>0.047723292469352016</TypicalDeviation>
        <StepWidth>0.019089316987740808</StepWidth>
        <PositionUnit>mm</PositionUnit>
        <SupportedUnits>mm|%|</SupportedUnits>
        <PositionRanges>
          <Range Unit="mm">
            <Minimum>1.2</Minimum>
            <Maximum>23</Maximum>
          </Range>
          <Range Unit="%">
            <Minimum>0</Minimum>
            <Maximum>100</Maximum>
          </Range>
        </PositionRanges>
        <MinMoveSpeed>0</MinMoveSpeed>
        <MaxMoveSpeed>0</MaxMoveSpeed>
      </Device>
      <Device Id="MTBRLShutter" Name="RL Motorized Shutter" UniqueName="ImagerZ1M1.RL_Shutter_mot" Model="" IsAvailable="true" IsBroken="false" IsBrokenReason="" Motorization="Motorized" IsEmitter="false" IsDetector="false">
        <MinPosition>1</MinPosition>
        <MaxPosition>2</MaxPosition>
        <ChangerElements>
          <ShutterState Name="Closed" Id="" UniqueName="Shutter.Closed" Model="" IsMounted="true" Position="1" Type="ShutterState">
            <IsOpen>false</IsOpen>
          </ShutterState>
          <ShutterState Name="Open" Id="" UniqueName="Shutter.Open" Model="" IsMounted="true" Position="2" Type="ShutterState">
            <IsOpen>true</IsOpen>
          </ShutterState>
        </ChangerElements>
      </Device>
      <Device Id="MTBRLTLSwitch" Name="Motorized RL/TL Switch" UniqueName="ImagerZ2M2.RLTLSwitchMot" Model="" IsAvailable="true" IsBroken="false" IsBrokenReason="" Motorization="Motorized" IsEmitter="false" IsDetector="false">
        <MinPosition>1</MinPosition>
        <MaxPosition>2</MaxPosition>
        <ChangerElements>
          <RLTLSwitchState Name="TL" Id="" UniqueName="RLTLSwitch.TL" Model="" IsMounted="true" Position="1" Type="RLTLSwitchState">
            <LightPathLocation>TransmittedLight</LightPathLocation>
          </RLTLSwitchState>
          <RLTLSwitchState Name="RL" Id="" UniqueName="RLTLSwitch.RL" Model="" IsMounted="true" Position="2" Type="RLTLSwitchState">
            <LightPathLocation>ReflectedLight</LightPathLocation>
          </RLTLSwitchState>
        </ChangerElements>
      </Device>
      <Device Id="MTBStage" Name="Motorized Stage (SMC2009)" UniqueName="Stage.SMC2009_int" Model="" IsAvailable="true" IsBroken="false" IsBrokenReason="" Motorization="Motorized" IsEmitter="false" IsDetector="false">
        <StageAxes>
          <StageAxis Name="x-Axis" Id="MTBStageAxisX" UniqueName="XAxis" Model="" IsAvailable="true" IsBroken="false" IsBrokenReason="" Motorization="Motorized" IsEmitter="false" IsDetector="false">
            <MinPosition>-350000</MinPosition>
            <MaxPosition>350000</MaxPosition>
            <MaxDeviation>4.875</MaxDeviation>
            <TypicalDeviation>1.875</TypicalDeviation>
            <StepWidth>0.25</StepWidth>
            <PositionUnit>µm</PositionUnit>
            <SupportedUnits>µm|</SupportedUnits>
            <PositionRanges>
              <Range Unit="µm">
                <Minimum>-350000</Minimum>
                <Maximum>350000</Maximum>
              </Range>
            </PositionRanges>
            <MinMoveSpeed>0.001</MinMoveSpeed>
            <MaxMoveSpeed>25000</MaxMoveSpeed>
            <SpeedUnit>µm/s</SpeedUnit>
            <HasContinualSpeed>true</HasContinualSpeed>
            <HasContinualStartSpeed>false</HasContinualStartSpeed>
            <HasContinualAcceleration>true</HasContinualAcceleration>
            <MinContinualSpeed>0</MinContinualSpeed>
            <MaxContinualSpeed>25000</MaxContinualSpeed>
            <ContinualSpeedUnit>µm/s</ContinualSpeedUnit>
            <MinContinualAcceleration>0</MinContinualAcceleration>
            <MaxContinualAcceleration>500000</MaxContinualAcceleration>
            <ContinualAccelerationUnit>µm/s2</ContinualAccelerationUnit>
            <CoordinateDirection>1</CoordinateDirection>
            <HasLoadWork>false</HasLoadWork>
            <HasLowerSWLimit>true</HasLowerSWLimit>
            <HasUpperSWLimit>true</HasUpperSWLimit>
            <IsAutomaticCalibrationSupported>true</IsAutomaticCalibrationSupported>
            <IsManualCalibrationSupported>true</IsManualCalibrationSupported>
            <HasHandwheelDeactivation>true</HasHandwheelDeactivation>
          </StageAxis>
          <StageAxis Name="y-Axis" Id="MTBStageAxisY" UniqueName="YAxis" Model="" IsAvailable="true" IsBroken="false" IsBrokenReason="" Motorization="Motorized" IsEmitter="false" IsDetector="false">
            <MinPosition>-350000</MinPosition>
            <MaxPosition>350000</MaxPosition>
            <MaxDeviation>4.875</MaxDeviation>
            <TypicalDeviation>1.875</TypicalDeviation>
            <StepWidth>0.25</StepWidth>
            <PositionUnit>µm</PositionUnit>
            <SupportedUnits>µm|</SupportedUnits>
            <PositionRanges>
              <Range Unit="µm">
                <Minimum>-350000</Minimum>
                <Maximum>350000</Maximum>
              </Range>
            </PositionRanges>
            <MinMoveSpeed>0.001</MinMoveSpeed>
            <MaxMoveSpeed>25000</MaxMoveSpeed>
            <SpeedUnit>µm/s</SpeedUnit>
            <HasContinualSpeed>true</HasContinualSpeed>
            <HasContinualStartSpeed>false</HasContinualStartSpeed>
            <HasContinualAcceleration>true</HasContinualAcceleration>
            <MinContinualSpeed>0</MinContinualSpeed>
            <MaxContinualSpeed>25000</MaxContinualSpeed>
            <ContinualSpeedUnit>µm/s</ContinualSpeedUnit>
            <MinContinualAcceleration>0</MinContinualAcceleration>
            <MaxContinualAcceleration>500000</MaxContinualAcceleration>
            <ContinualAccelerationUnit>µm/s2</ContinualAccelerationUnit>
            <CoordinateDirection>1</CoordinateDirection>
            <HasLoadWork>false</HasLoadWork>
            <HasLowerSWLimit>true</HasLowerSWLimit>
            <HasUpperSWLimit>true</HasUpperSWLimit>
            <IsAutomaticCalibrationSupported>true</IsAutomaticCalibrationSupported>
            <IsManualCalibrationSupported>true</IsManualCalibrationSupported>
            <HasHandwheelDeactivation>true</HasHandwheelDeactivation>
          </StageAxis>
        </StageAxes>
      </Device>
      <Device Id="MTBStageAxisX" Name="x-Axis" UniqueName="XAxis" Model="" IsAvailable="true" IsBroken="false" IsBrokenReason="" Motorization="Motorized" IsEmitter="false" IsDetector="false">
        <MinPosition>-350000</MinPosition>
        <MaxPosition>350000</MaxPosition>
        <MaxDeviation>4.875</MaxDeviation>
        <TypicalDeviation>1.875</TypicalDeviation>
        <StepWidth>0.25</StepWidth>
        <PositionUnit>µm</PositionUnit>
        <SupportedUnits>µm|</SupportedUnits>
        <PositionRanges>
          <Range Unit="µm">
            <Minimum>-350000</Minimum>
            <Maximum>350000</Maximum>
          </Range>
        </PositionRanges>
        <MinMoveSpeed>0.001</MinMoveSpeed>
        <MaxMoveSpeed>25000</MaxMoveSpeed>
        <SpeedUnit>µm/s</SpeedUnit>
        <HasContinualSpeed>true</HasContinualSpeed>
        <HasContinualStartSpeed>false</HasContinualStartSpeed>
        <HasContinualAcceleration>true</HasContinualAcceleration>
        <MinContinualSpeed>0</MinContinualSpeed>
        <MaxContinualSpeed>25000</MaxContinualSpeed>
        <ContinualSpeedUnit>µm/s</ContinualSpeedUnit>
        <MinContinualAcceleration>0</MinContinualAcceleration>
        <MaxContinualAcceleration>500000</MaxContinualAcceleration>
        <ContinualAccelerationUnit>µm/s2</ContinualAccelerationUnit>
        <CoordinateDirection>1</CoordinateDirection>
        <HasLoadWork>false</HasLoadWork>
        <HasLowerSWLimit>true</HasLowerSWLimit>
        <HasUpperSWLimit>true</HasUpperSWLimit>
        <IsAutomaticCalibrationSupported>true</IsAutomaticCalibrationSupported>
        <IsManualCalibrationSupported>true</IsManualCalibrationSupported>
        <HasHandwheelDeactivation>true</HasHandwheelDeactivation>
      </Device>
      <Device Id="MTBStageAxisY" Name="y-Axis" UniqueName="YAxis" Model="" IsAvailable="true" IsBroken="false" IsBrokenReason="" Motorization="Motorized" IsEmitter="false" IsDetector="false">
        <MinPosition>-350000</MinPosition>
        <MaxPosition>350000</MaxPosition>
        <MaxDeviation>4.875</MaxDeviation>
        <TypicalDeviation>1.875</TypicalDeviation>
        <StepWidth>0.25</StepWidth>
        <PositionUnit>µm</PositionUnit>
        <SupportedUnits>µm|</SupportedUnits>
        <PositionRanges>
          <Range Unit="µm">
            <Minimum>-350000</Minimum>
            <Maximum>350000</Maximum>
          </Range>
        </PositionRanges>
        <MinMoveSpeed>0.001</MinMoveSpeed>
        <MaxMoveSpeed>25000</MaxMoveSpeed>
        <SpeedUnit>µm/s</SpeedUnit>
        <HasContinualSpeed>true</HasContinualSpeed>
        <HasContinualStartSpeed>false</HasContinualStartSpeed>
        <HasContinualAcceleration>true</HasContinualAcceleration>
        <MinContinualSpeed>0</MinContinualSpeed>
        <MaxContinualSpeed>25000</MaxContinualSpeed>
        <ContinualSpeedUnit>µm/s</ContinualSpeedUnit>
        <MinContinualAcceleration>0</MinContinualAcceleration>
        <MaxContinualAcceleration>500000</MaxContinualAcceleration>
        <ContinualAccelerationUnit>µm/s2</ContinualAccelerationUnit>
        <CoordinateDirection>1</CoordinateDirection>
        <HasLoadWork>false</HasLoadWork>
        <HasLowerSWLimit>true</HasLowerSWLimit>
        <HasUpperSWLimit>true</HasUpperSWLimit>
        <IsAutomaticCalibrationSupported>true</IsAutomaticCalibrationSupported>
        <IsManualCalibrationSupported>true</IsManualCalibrationSupported>
        <HasHandwheelDeactivation>true</HasHandwheelDeactivation>
      </Device>
      <Device Id="MTBTLFieldStop" Name="TL Motorized Fieldstop" UniqueName="ImagerZ1M1.TL_Fieldstop_mot" Model="" IsAvailable="true" IsBroken="false" IsBrokenReason="" Motorization="Motorized" IsEmitter="false" IsDetector="false">
        <MinPosition>0</MinPosition>
        <MaxPosition>100</MaxPosition>
        <MaxDeviation>0.11933174224343675</MaxDeviation>
        <TypicalDeviation>0.11933174224343675</TypicalDeviation>
        <StepWidth>0.2386634844868735</StepWidth>
        <PositionUnit>%</PositionUnit>
        <SupportedUnits>%|mm|</SupportedUnits>
        <PositionRanges>
          <Range Unit="%">
            <Minimum>0</Minimum>
            <Maximum>100</Maximum>
          </Range>
          <Range Unit="mm">
            <Minimum>0.8648</Minimum>
            <Maximum>28.016001</Maximum>
          </Range>
        </PositionRanges>
        <MinMoveSpeed>1</MinMoveSpeed>
        <MaxMoveSpeed>1</MaxMoveSpeed>
        <SpeedUnit></SpeedUnit>
      </Device>
      <Device Id="MTBTLHalogenLamp" Name="TL VIS-LED Lamp" UniqueName="ImagerZ2M2.TL_VISLEDLamp" Model="" IsAvailable="true" IsBroken="false" IsBrokenReason="" Motorization="Motorized" IsEmitter="true" IsDetector="false">
        <MinPosition>0</MinPosition>
        <MaxPosition>12.2</MaxPosition>
        <MaxDeviation>0.0059628543499511237</MaxDeviation>
        <TypicalDeviation>0.0059628543499511237</TypicalDeviation>
        <StepWidth>0.011925708699902247</StepWidth>
        <PositionUnit>Volt</PositionUnit>
        <SupportedUnits>%|Volt|</SupportedUnits>
        <PositionRanges>
          <Range Unit="%">
            <Minimum>0</Minimum>
            <Maximum>100</Maximum>
          </Range>
          <Range Unit="Volt">
            <Minimum>0</Minimum>
            <Maximum>12.2</Maximum>
          </Range>
        </PositionRanges>
        <Has3200K>true</Has3200K>
        <HasOnOff>true</HasOnOff>
        <LampType>LED</LampType>
      </Device>
      <Device Id="MTBTLLampChanger" Name="TL Motorized Lamp Mirror" UniqueName="ImagerZ2M2.TL_LampMirror_mot" Model="" IsAvailable="true" IsBroken="false" IsBrokenReason="" Motorization="Motorized" IsEmitter="false" IsDetector="false">
        <MinPosition>1</MinPosition>
        <MaxPosition>2</MaxPosition>
        <ChangerElements>
          <Mirror Name="TL VIS-LED Lamp" Id="" UniqueName="Mirror.Left" Model="" IsMounted="true" Position="1" Type="Mirror">
            <SuccessorId>MTBTLHalogenLamp</SuccessorId>
          </Mirror>
          <Mirror Name="right" Id="" UniqueName="Mirror.Right" Model="" IsMounted="true" Position="2" Type="Mirror">
            <SuccessorId>MTBLSMTPmt</SuccessorId>
          </Mirror>
        </ChangerElements>
      </Device>
      <Device Id="MTBTLShutter" Name="TL Motorized Shutter" UniqueName="ImagerZ1M1.TL_Shutter_mot" Model="" IsAvailable="true" IsBroken="false" IsBrokenReason="" Motorization="Motorized" IsEmitter="false" IsDetector="false">
        <MinPosition>1</MinPosition>
        <MaxPosition>2</MaxPosition>
        <ChangerElements>
          <ShutterState Name="Closed" Id="" UniqueName="Shutter.Closed" Model="" IsMounted="true" Position="1" Type="ShutterState">
            <IsOpen>false</IsOpen>
          </ShutterState>
          <ShutterState Name="Open" Id="" UniqueName="Shutter.Open" Model="" IsMounted="true" Position="2" Type="ShutterState">
            <IsOpen>true</IsOpen>
          </ShutterState>
        </ChangerElements>
      </Device>
      <Device Id="MTBTubeVisCamChanger" Name="Manual Tube Vis/Camera Slider" UniqueName="ImagerZ1M1.VisCamChanger_man" Model="" IsAvailable="true" IsBroken="false" IsBrokenReason="" Motorization="Manual" IsEmitter="false" IsDetector="false">
        <MinPosition>1</MinPosition>
        <MaxPosition>3</MaxPosition>
        <ChangerElements>
          <BeamSplitter Name="100% Eyepiece" Id="" UniqueName="FotoTube.VIS_Cam_100/0" Model="" IsMounted="true" Position="1" Type="BeamSplitter">
            <SplittingRatioSuccessor1>1</SplittingRatioSuccessor1>
            <Successor1Id>MTBEyePiece</Successor1Id>
            <Successor2Id>MTBScanheadAdapter_Cameraport</Successor2Id>
          </BeamSplitter>
          <BeamSplitter Name="30% Eyepiece/70% Camera" Id="" UniqueName="FotoTube.VIS_Cam_30/70" Model="" IsMounted="true" Position="2" Type="BeamSplitter">
            <SplittingRatioSuccessor1>0.3</SplittingRatioSuccessor1>
            <Successor1Id>MTBEyePiece</Successor1Id>
            <Successor2Id>MTBScanheadAdapter_Cameraport</Successor2Id>
          </BeamSplitter>
          <BeamSplitter Name="100% Camera" Id="" UniqueName="FotoTube.VIS_Cam_0/100" Model="" IsMounted="true" Position="3" Type="BeamSplitter">
            <SplittingRatioSuccessor1>0</SplittingRatioSuccessor1>
            <Successor1Id>MTBEyePiece</Successor1Id>
            <Successor2Id>MTBScanheadAdapter_Cameraport</Successor2Id>
          </BeamSplitter>
        </ChangerElements>
      </Device>
      <Device Id="MTBHXP120Shutter" Name="HXP 120 V Shutter" UniqueName="HXP120V.Shutter" Model="" IsAvailable="true" IsBroken="false" IsBrokenReason="" Motorization="Motorized" IsEmitter="false" IsDetector="false">
        <MinPosition>1</MinPosition>
        <MaxPosition>2</MaxPosition>
        <ChangerElements>
          <ShutterState Name="Closed" Id="" UniqueName="Shutter.Closed" Model="" IsMounted="true" Position="1" Type="ShutterState">
            <IsOpen>false</IsOpen>
          </ShutterState>
          <ShutterState Name="Open" Id="" UniqueName="Shutter.Open" Model="" IsMounted="true" Position="2" Type="ShutterState">
            <IsOpen>true</IsOpen>
          </ShutterState>
        </ChangerElements>
      </Device>
      <Device Id="MTBHXPLamp" Name="HXP 120 V" UniqueName="Lamp.HXP120V" Model="" IsAvailable="true" IsBroken="false" IsBrokenReason="" Motorization="Motorized" IsEmitter="true" IsDetector="false">
        <MinPosition>1</MinPosition>
        <MaxPosition>100</MaxPosition>
        <MaxDeviation>2.6052631578947367</MaxDeviation>
        <TypicalDeviation>2.6052631578947367</TypicalDeviation>
        <StepWidth>5.2105263157894735</StepWidth>
        <PositionUnit>%</PositionUnit>
        <SupportedUnits>%|</SupportedUnits>
        <PositionRanges>
          <Range Unit="%">
            <Minimum>1</Minimum>
            <Maximum>100</Maximum>
          </Range>
        </PositionRanges>
        <Has3200K>false</Has3200K>
        <HasOnOff>false</HasOnOff>
        <LampType>ShortArc</LampType>
      </Device>
      <Device Id="MTBLSM800HealthStatus_Top" Name="LSM800 health status" UniqueName="LSM800.HealthStatus" Model="" IsAvailable="true" IsBroken="false" IsBrokenReason="" Motorization="Manual" IsEmitter="false" IsDetector="false"></Device>
      <Device Id="MTBLSMIntegratorLine1_Top" Name="LSM800.IntegratorLine1" UniqueName="LSM800.IntegratorLine1" Model="" IsAvailable="true" IsBroken="false" IsBrokenReason="" Motorization="Manual" IsEmitter="false" IsDetector="false"></Device>
      <Device Id="MTBLSMIntegratorLine2_Top" Name="LSM800.IntegratorLine2" UniqueName="LSM800.IntegratorLine2" Model="" IsAvailable="true" IsBroken="false" IsBrokenReason="" Motorization="Manual" IsEmitter="false" IsDetector="false"></Device>
      <Device Id="MTBLSMIntegratorLine4_Top" Name="LSM800.IntegratorLine4" UniqueName="LSM800.IntegratorLine4" Model="" IsAvailable="true" IsBroken="false" IsBrokenReason="" Motorization="Manual" IsEmitter="false" IsDetector="false"></Device>
      <Device Id="MTBLSMMBS_Top" Name="Main Beam Splitter" UniqueName="LSM800.NTEF.MBS" Model="" IsAvailable="true" IsBroken="false" IsBrokenReason="" Motorization="Motorized" IsEmitter="false" IsDetector="false">
        <MinPosition>1</MinPosition>
        <MaxPosition>1</MaxPosition>
        <ChangerElements>
          <SpectralInfluencer Name="MBS 405 + 488 + 561 + 640(T10/R90)" Id="" UniqueName="Beamsplitter.2076-903" Model="" IsMounted="true" Position="1" Type="SpectralInfluencer">
            <OrderNumber>400102-9600-000</OrderNumber>
            <Features>BS</Features>
            <BlockWavelengthAreas></BlockWavelengthAreas>
            <ReflectionWavelengthAreas>
              <WavelengthArea>
                <Low>399</Low>
                <High>410</High>
                <Efficiency>0.99</Efficiency>
              </WavelengthArea>
              <WavelengthArea>
                <Low>481</Low>
                <High>492</High>
                <Efficiency>0.99</Efficiency>
              </WavelengthArea>
              <WavelengthArea>
                <Low>558</Low>
                <High>564</High>
                <Efficiency>0.99</Efficiency>
              </WavelengthArea>
              <WavelengthArea>
                <Low>631</Low>
                <High>642</High>
                <Efficiency>0.9</Efficiency>
              </WavelengthArea>
            </ReflectionWavelengthAreas>
            <TransmissionWavelengthAreas>
              <WavelengthArea>
                <Low>420</Low>
                <High>471</High>
                <Efficiency>0.93</Efficiency>
              </WavelengthArea>
              <WavelengthArea>
                <Low>502</Low>
                <High>546</High>
                <Efficiency>0.93</Efficiency>
              </WavelengthArea>
              <WavelengthArea>
                <Low>575</Low>
                <High>618</High>
                <Efficiency>0.93</Efficiency>
              </WavelengthArea>
              <WavelengthArea>
                <Low>656</Low>
                <High>800</High>
                <Efficiency>0.93</Efficiency>
              </WavelengthArea>
              <WavelengthArea>
                <Low>631</Low>
                <High>642</High>
                <Efficiency>0.1</Efficiency>
              </WavelengthArea>
            </TransmissionWavelengthAreas>
          </SpectralInfluencer>
        </ChangerElements>
      </Device>
      <Device Id="MTBLSMSRModule_Top" Name="LSM.SRModule" UniqueName="LSM.SRModule" Model="" IsAvailable="true" IsBroken="false" IsBrokenReason="" Motorization="Motorized" IsEmitter="false" IsDetector="false"></Device>
      <Device Id="MTBLSMSRModulHealthStatus_Top" Name="Airyscan health status" UniqueName="LSMSRModul.HealthStatus" Model="" IsAvailable="true" IsBroken="false" IsBrokenReason="" Motorization="Manual" IsEmitter="false" IsDetector="false"></Device>
      <Device Id="MTBLSMLaserLine1_Top" Name="LM800 Laserline 1" UniqueName="LM800.LaserLine1" Model="" IsAvailable="true" IsBroken="false" IsBrokenReason="" Motorization="Motorized" IsEmitter="true" IsDetector="false" LaserId="MTBLSMLaser1_Top" BeamId="MTBLSMLaserBeam1_Top" Wavelength="405" IsTunable="false" MaxPowerMilliWatts="5" Stokes0="1" Stokes1="1" Stokes2="0" Stokes3="0">
        <MinPosition>0</MinPosition>
        <MaxPosition>100</MaxPosition>
        <MaxDeviation>0.005</MaxDeviation>
        <TypicalDeviation>0.005</TypicalDeviation>
        <StepWidth>0.01</StepWidth>
        <PositionUnit>%</PositionUnit>
        <SupportedUnits>%|</SupportedUnits>
        <PositionRanges>
          <Range Unit="%">
            <Minimum>0</Minimum>
            <Maximum>100</Maximum>
          </Range>
        </PositionRanges>
        <Has3200K>false</Has3200K>
        <HasOnOff>false</HasOnOff>
        <LampType>Halogen</LampType>
      </Device>
      <Device Id="MTBLSMLaserLine2_Top" Name="LM800 Laserline 2" UniqueName="LM800.LaserLine2" Model="" IsAvailable="true" IsBroken="false" IsBrokenReason="" Motorization="Motorized" IsEmitter="true" IsDetector="false" LaserId="MTBLSMLaser2_Top" BeamId="MTBLSMLaserBeam2_Top" Wavelength="488" IsTunable="false" MaxPowerMilliWatts="10" Stokes0="1" Stokes1="1" Stokes2="0" Stokes3="0">
        <MinPosition>0</MinPosition>
        <MaxPosition>100</MaxPosition>
        <MaxDeviation>0.005</MaxDeviation>
        <TypicalDeviation>0.005</TypicalDeviation>
        <StepWidth>0.01</StepWidth>
        <PositionUnit>%</PositionUnit>
        <SupportedUnits>%|</SupportedUnits>
        <PositionRanges>
          <Range Unit="%">
            <Minimum>0</Minimum>
            <Maximum>100</Maximum>
          </Range>
        </PositionRanges>
        <Has3200K>false</Has3200K>
        <HasOnOff>false</HasOnOff>
        <LampType>Halogen</LampType>
      </Device>
      <Device Id="MTBLSMLaserLine3_Top" Name="LM800 Laserline 3" UniqueName="LM800.LaserLine3" Model="" IsAvailable="true" IsBroken="false" IsBrokenReason="" Motorization="Motorized" IsEmitter="true" IsDetector="false" LaserId="MTBLSMLaser3_Top" BeamId="MTBLSMLaserBeam3_Top" Wavelength="561" IsTunable="false" MaxPowerMilliWatts="10" Stokes0="1" Stokes1="1" Stokes2="0" Stokes3="0">
        <MinPosition>0</MinPosition>
        <MaxPosition>100</MaxPosition>
        <MaxDeviation>0.005</MaxDeviation>
        <TypicalDeviation>0.005</TypicalDeviation>
        <StepWidth>0.01</StepWidth>
        <PositionUnit>%</PositionUnit>
        <SupportedUnits>%|</SupportedUnits>
        <PositionRanges>
          <Range Unit="%">
            <Minimum>0</Minimum>
            <Maximum>100</Maximum>
          </Range>
        </PositionRanges>
        <Has3200K>false</Has3200K>
        <HasOnOff>false</HasOnOff>
        <LampType>Halogen</LampType>
      </Device>
      <Device Id="MTBLSMLaserLine4_Top" Name="LM800 Laserline 4" UniqueName="LM800.LaserLine4" Model="" IsAvailable="true" IsBroken="false" IsBrokenReason="" Motorization="Motorized" IsEmitter="true" IsDetector="false" LaserId="MTBLSMLaser4_Top" BeamId="MTBLSMLaserBeam4_Top" Wavelength="640" IsTunable="false" MaxPowerMilliWatts="5" Stokes0="1" Stokes1="1" Stokes2="0" Stokes3="0">
        <MinPosition>0</MinPosition>
        <MaxPosition>100</MaxPosition>
        <MaxDeviation>0.005</MaxDeviation>
        <TypicalDeviation>0.005</TypicalDeviation>
        <StepWidth>0.01</StepWidth>
        <PositionUnit>%</PositionUnit>
        <SupportedUnits>%|</SupportedUnits>
        <PositionRanges>
          <Range Unit="%">
            <Minimum>0</Minimum>
            <Maximum>100</Maximum>
          </Range>
        </PositionRanges>
        <Has3200K>false</Has3200K>
        <HasOnOff>false</HasOnOff>
        <LampType>Halogen</LampType>
      </Device>
      <Device Id="MTBLSMLaserPort_Top" Name="LM800.LaserPort" UniqueName="LM800.LaserPort" Model="" IsAvailable="true" IsBroken="false" IsBrokenReason="" Motorization="Motorized" IsEmitter="false" IsDetector="false" MaxVisibleLines="4">
        <Lines>
          <RTLaserLine Name="LM800 Laserline 1" Id="MTBLSMLaserLine1_Top" UniqueName="LM800.LaserLine1" Model="" IsAvailable="true" IsBroken="false" IsBrokenReason="" Motorization="Motorized" IsEmitter="true" IsDetector="false" LaserId="MTBLSMLaser1_Top" BeamId="MTBLSMLaserBeam1_Top" Wavelength="405" IsTunable="false" MaxPowerMilliWatts="5" Stokes0="1" Stokes1="1" Stokes2="0" Stokes3="0">
            <MinPosition>0</MinPosition>
            <MaxPosition>100</MaxPosition>
            <MaxDeviation>0.005</MaxDeviation>
            <TypicalDeviation>0.005</TypicalDeviation>
            <StepWidth>0.01</StepWidth>
            <PositionUnit>%</PositionUnit>
            <SupportedUnits>%|</SupportedUnits>
            <PositionRanges>
              <Range Unit="%">
                <Minimum>0</Minimum>
                <Maximum>100</Maximum>
              </Range>
            </PositionRanges>
            <Has3200K>false</Has3200K>
            <HasOnOff>false</HasOnOff>
            <LampType>Halogen</LampType>
          </RTLaserLine>
          <RTLaserLine Name="LM800 Laserline 2" Id="MTBLSMLaserLine2_Top" UniqueName="LM800.LaserLine2" Model="" IsAvailable="true" IsBroken="false" IsBrokenReason="" Motorization="Motorized" IsEmitter="true" IsDetector="false" LaserId="MTBLSMLaser2_Top" BeamId="MTBLSMLaserBeam2_Top" Wavelength="488" IsTunable="false" MaxPowerMilliWatts="10" Stokes0="1" Stokes1="1" Stokes2="0" Stokes3="0">
            <MinPosition>0</MinPosition>
            <MaxPosition>100</MaxPosition>
            <MaxDeviation>0.005</MaxDeviation>
            <TypicalDeviation>0.005</TypicalDeviation>
            <StepWidth>0.01</StepWidth>
            <PositionUnit>%</PositionUnit>
            <SupportedUnits>%|</SupportedUnits>
            <PositionRanges>
              <Range Unit="%">
                <Minimum>0</Minimum>
                <Maximum>100</Maximum>
              </Range>
            </PositionRanges>
            <Has3200K>false</Has3200K>
            <HasOnOff>false</HasOnOff>
            <LampType>Halogen</LampType>
          </RTLaserLine>
          <RTLaserLine Name="LM800 Laserline 3" Id="MTBLSMLaserLine3_Top" UniqueName="LM800.LaserLine3" Model="" IsAvailable="true" IsBroken="false" IsBrokenReason="" Motorization="Motorized" IsEmitter="true" IsDetector="false" LaserId="MTBLSMLaser3_Top" BeamId="MTBLSMLaserBeam3_Top" Wavelength="561" IsTunable="false" MaxPowerMilliWatts="10" Stokes0="1" Stokes1="1" Stokes2="0" Stokes3="0">
            <MinPosition>0</MinPosition>
            <MaxPosition>100</MaxPosition>
            <MaxDeviation>0.005</MaxDeviation>
            <TypicalDeviation>0.005</TypicalDeviation>
            <StepWidth>0.01</StepWidth>
            <PositionUnit>%</PositionUnit>
            <SupportedUnits>%|</SupportedUnits>
            <PositionRanges>
              <Range Unit="%">
                <Minimum>0</Minimum>
                <Maximum>100</Maximum>
              </Range>
            </PositionRanges>
            <Has3200K>false</Has3200K>
            <HasOnOff>false</HasOnOff>
            <LampType>Halogen</LampType>
          </RTLaserLine>
          <RTLaserLine Name="LM800 Laserline 4" Id="MTBLSMLaserLine4_Top" UniqueName="LM800.LaserLine4" Model="" IsAvailable="true" IsBroken="false" IsBrokenReason="" Motorization="Motorized" IsEmitter="true" IsDetector="false" LaserId="MTBLSMLaser4_Top" BeamId="MTBLSMLaserBeam4_Top" Wavelength="640" IsTunable="false" MaxPowerMilliWatts="5" Stokes0="1" Stokes1="1" Stokes2="0" Stokes3="0">
            <MinPosition>0</MinPosition>
            <MaxPosition>100</MaxPosition>
            <MaxDeviation>0.005</MaxDeviation>
            <TypicalDeviation>0.005</TypicalDeviation>
            <StepWidth>0.01</StepWidth>
            <PositionUnit>%</PositionUnit>
            <SupportedUnits>%|</SupportedUnits>
            <PositionRanges>
              <Range Unit="%">
                <Minimum>0</Minimum>
                <Maximum>100</Maximum>
              </Range>
            </PositionRanges>
            <Has3200K>false</Has3200K>
            <HasOnOff>false</HasOnOff>
            <LampType>Halogen</LampType>
          </RTLaserLine>
        </Lines>
      </Device>
      <Device Id="MTBLM800LaserOnOff1_Top" Name="LM LM800 Laserslot 1 On/Off" UniqueName="LM800.LaserOnOffCanSwitch1" Model="" IsAvailable="true" IsBroken="false" IsBrokenReason="" Motorization="Motorized" IsEmitter="false" IsDetector="false">
        <MinPosition>1</MinPosition>
        <MaxPosition>2</MaxPosition>
        <ChangerElements>
          <ShutterState Name="Laser.Off" Id="" UniqueName="Laser.Off" Model="" IsMounted="true" Position="1" Type="ShutterState">
            <IsOpen>false</IsOpen>
          </ShutterState>
          <ShutterState Name="Laser.On" Id="" UniqueName="Laser.On" Model="" IsMounted="true" Position="2" Type="ShutterState">
            <IsOpen>true</IsOpen>
          </ShutterState>
        </ChangerElements>
      </Device>
      <Device Id="MTBLM800LaserOnOff2_Top" Name="LM LM800 Laserslot 2 On/Off" UniqueName="LM800.LaserOnOffCanSwitch2" Model="" IsAvailable="true" IsBroken="false" IsBrokenReason="" Motorization="Motorized" IsEmitter="false" IsDetector="false">
        <MinPosition>1</MinPosition>
        <MaxPosition>2</MaxPosition>
        <ChangerElements>
          <ShutterState Name="Laser.Off" Id="" UniqueName="Laser.Off" Model="" IsMounted="true" Position="1" Type="ShutterState">
            <IsOpen>false</IsOpen>
          </ShutterState>
          <ShutterState Name="Laser.On" Id="" UniqueName="Laser.On" Model="" IsMounted="true" Position="2" Type="ShutterState">
            <IsOpen>true</IsOpen>
          </ShutterState>
        </ChangerElements>
      </Device>
      <Device Id="MTBLM800LaserOnOff3_Top" Name="LM LM800 Laserslot 3 On/Off" UniqueName="LM800.LaserOnOffCanSwitch3" Model="" IsAvailable="true" IsBroken="false" IsBrokenReason="" Motorization="Motorized" IsEmitter="false" IsDetector="false">
        <MinPosition>1</MinPosition>
        <MaxPosition>2</MaxPosition>
        <ChangerElements>
          <ShutterState Name="Laser.Off" Id="" UniqueName="Laser.Off" Model="" IsMounted="true" Position="1" Type="ShutterState">
            <IsOpen>false</IsOpen>
          </ShutterState>
          <ShutterState Name="Laser.On" Id="" UniqueName="Laser.On" Model="" IsMounted="true" Position="2" Type="ShutterState">
            <IsOpen>true</IsOpen>
          </ShutterState>
        </ChangerElements>
      </Device>
      <Device Id="MTBLM800LaserOnOff4_Top" Name="LM LM800 Laserslot 4 On/Off" UniqueName="LM800.LaserOnOffCanSwitch4" Model="" IsAvailable="true" IsBroken="false" IsBrokenReason="" Motorization="Motorized" IsEmitter="false" IsDetector="false">
        <MinPosition>1</MinPosition>
        <MaxPosition>2</MaxPosition>
        <ChangerElements>
          <ShutterState Name="Laser.Off" Id="" UniqueName="Laser.Off" Model="" IsMounted="true" Position="1" Type="ShutterState">
            <IsOpen>false</IsOpen>
          </ShutterState>
          <ShutterState Name="Laser.On" Id="" UniqueName="Laser.On" Model="" IsMounted="true" Position="2" Type="ShutterState">
            <IsOpen>true</IsOpen>
          </ShutterState>
        </ChangerElements>
      </Device>
      <Device Id="SoftwareAutofocus" Name="SoftwareAutofocus" UniqueName="SoftwareAutofocus" Model="" IsAvailable="true" IsBroken="false" IsBrokenReason="" Motorization="Motorized" IsEmitter="false" IsDetector="false"></Device>
      <Device Id="Autofocus" Name="Autofocus" UniqueName="Autofocus" Model="" IsAvailable="true" IsBroken="false" IsBrokenReason="" Motorization="Motorized" IsEmitter="false" IsDetector="false"></Device>
      <Device Id="IOCard" Name="IOCard" UniqueName="IOCard" Model="" IsAvailable="true" IsBroken="false" IsBrokenReason="" Motorization="Motorized" IsEmitter="false" IsDetector="false">
        <DigitalInLabels></DigitalInLabels>
        <DigitalOutLabels></DigitalOutLabels>
        <AnalogInLabels></AnalogInLabels>
        <AnalogOutLabels></AnalogOutLabels>
        <AnalogOutMinimums></AnalogOutMinimums>
        <AnalogOutMaximums></AnalogOutMaximums>
      </Device>
      <Device Id="MTBScanheadAdapter_Cameraport" Name="1x Scanhead Adapter" UniqueName="ScanheadAdapter.1x" Model="" IsAvailable="true" IsBroken="false" IsBrokenReason="" Motorization="None" IsEmitter="false" IsDetector="false">
        <Magnification>1</Magnification>
        <TotalAperture>0</TotalAperture>
        <CameraId></CameraId>
        <FocalLength>164.5</FocalLength>
      </Device>
      <Device Id="" Name="" UniqueName="" Model="" IsAvailable="false" IsBroken="false" IsBrokenReason="" Motorization="None" IsEmitter="false" IsDetector="false"></Device>
      <Device Id="MTBLSMImagingDevice_Top" Name="LSM 800" UniqueName="LSM800.ImagingDevice" Model="" IsAvailable="true" IsBroken="false" IsBrokenReason="" Motorization="Motorized" IsEmitter="true" IsDetector="true" MaximumScannerDistance="0.01803346052855127" Zoom1ScannerDistance="0.006389" MinimumZoom="0.5" MaximumZoom="65536" MinimumZoomForFullRotation="1" SystemSerialNumber="2633000137"></Device>
      <Device Id="MTBLSM800ScannerDevice_Top" Name="MTBLSM800ScannerDevice_Top" UniqueName="MTBLSM800ScannerDevice_Top" Model="" IsAvailable="true" IsBroken="false" IsBrokenReason="" Motorization="None" IsEmitter="false" IsDetector="false" ScannerXAxisId="MTBLSMScannerX_Top" ScannerYAxisId="MTBLSMScannerY_Top" FocalLength="52.5" ImageFlip="MirrorX, MirrorY"></Device>
      <Device Id="MTBLSMDetectorLine1_Top" Name="LSM800 GaAsP-Pmt1" UniqueName="MTBLSMDetectorLine1_Top" Model="" IsAvailable="true" IsBroken="false" IsBrokenReason="" Motorization="Motorized" IsEmitter="true" IsDetector="true" MinDigGain="0.25" MaxDigGain="15" MinDigOffset="-0.5" MaxDigOffset="0.03125" MinInputHVValue="500" MaxInputHVValue="900" detectorUsage="SingleChannel" HasOffValue="true" HasDigitalAmplifier="true" OffValue="0" OutputChannelCount="1" HasOverloadDetection="true" DigiGainFactorLambda="1" DigiGainFactorChannel="1">
        <detectorUsage>SingleChannel</detectorUsage>
        <DetectorTechnology>GaAsP</DetectorTechnology>
        <DetectorFeatures>Integration, PhotonCounting</DetectorFeatures>
      </Device>
      <Device Id="MTBLSMDetectorLine2_Top" Name="LSM800 GaAsP-Pmt2" UniqueName="MTBLSMDetectorLine2_Top" Model="" IsAvailable="true" IsBroken="false" IsBrokenReason="" Motorization="Motorized" IsEmitter="true" IsDetector="true" MinDigGain="0.25" MaxDigGain="15" MinDigOffset="-0.5" MaxDigOffset="0.03125" MinInputHVValue="500" MaxInputHVValue="900" detectorUsage="SingleChannel" HasOffValue="true" HasDigitalAmplifier="true" OffValue="0" OutputChannelCount="1" HasOverloadDetection="true" DigiGainFactorLambda="1" DigiGainFactorChannel="1">
        <detectorUsage>SingleChannel</detectorUsage>
        <DetectorTechnology>GaAsP</DetectorTechnology>
        <DetectorFeatures>Integration, PhotonCounting</DetectorFeatures>
      </Device>
      <Device Id="MTBLSMReadbackDetectorX_Top" Name="" UniqueName="MTBLSMReadbackDetectorX_Top" Model="" IsAvailable="true" IsBroken="false" IsBrokenReason="" Motorization="Motorized" IsEmitter="true" IsDetector="true" MinDigGain="0" MaxDigGain="0" MinDigOffset="0" MaxDigOffset="0" MinInputHVValue="0" MaxInputHVValue="0" detectorUsage="Unknown" HasOffValue="false" HasDigitalAmplifier="false" OffValue="0" OutputChannelCount="0" HasOverloadDetection="false" DigiGainFactorLambda="0" DigiGainFactorChannel="0">
        <detectorUsage>Unknown</detectorUsage>
        <DetectorTechnology>Unknown</DetectorTechnology>
        <DetectorFeatures>None</DetectorFeatures>
      </Device>
      <Device Id="MTBLSMReadbackDetectorY_Top" Name="" UniqueName="MTBLSMReadbackDetectorY_Top" Model="" IsAvailable="true" IsBroken="false" IsBrokenReason="" Motorization="Motorized" IsEmitter="true" IsDetector="true" MinDigGain="0" MaxDigGain="0" MinDigOffset="0" MaxDigOffset="0" MinInputHVValue="0" MaxInputHVValue="0" detectorUsage="Unknown" HasOffValue="false" HasDigitalAmplifier="false" OffValue="0" OutputChannelCount="0" HasOverloadDetection="false" DigiGainFactorLambda="0" DigiGainFactorChannel="0">
        <detectorUsage>Unknown</detectorUsage>
        <DetectorTechnology>Unknown</DetectorTechnology>
        <DetectorFeatures>None</DetectorFeatures>
      </Device>
      <Device Id="MTBLSMScannerX_Top" Name="LSM800.ScannerX" UniqueName="MTBLSMScannerX_Top" Model="" IsAvailable="true" IsBroken="false" IsBrokenReason="" Motorization="Motorized" IsEmitter="false" IsDetector="false" ReadBackDetectorID="MTBLSMReadbackDetectorX_Top">
        <ScannerAxis>X</ScannerAxis>
        <ParkPosition>0</ParkPosition>
        <AmplitudeAtZoom1>0.3365715632</AmplitudeAtZoom1>
        <ScanFieldAtZoom1>0.006389,0.006389</ScanFieldAtZoom1>
        <ErrorDigiPotId>YngErrorX</ErrorDigiPotId>
        <GainDigiPotId>YngGainX</GainDigiPotId>
        <OffsetDigiPotId>YngOffsetX</OffsetDigiPotId>
        <PositionDigiPotId>YngPositionX</PositionDigiPotId>
        <VelocityDigiPotId>YngVelocityX</VelocityDigiPotId>
      </Device>
      <Device Id="MTBLSMScannerY_Top" Name="LSM800.ScannerY" UniqueName="MTBLSMScannerY_Top" Model="" IsAvailable="true" IsBroken="false" IsBrokenReason="" Motorization="Motorized" IsEmitter="false" IsDetector="false" ReadBackDetectorID="MTBLSMReadbackDetectorY_Top">
        <ScannerAxis>Y</ScannerAxis>
        <ParkPosition>0</ParkPosition>
        <AmplitudeAtZoom1>0.33657156326</AmplitudeAtZoom1>
        <ScanFieldAtZoom1>0.006389,0.006389</ScanFieldAtZoom1>
        <ErrorDigiPotId>YngErrorY</ErrorDigiPotId>
        <GainDigiPotId>YngGainY</GainDigiPotId>
        <OffsetDigiPotId>YngOffsetY</OffsetDigiPotId>
        <PositionDigiPotId>YngPositionY</PositionDigiPotId>
        <VelocityDigiPotId>YngVelocityY</VelocityDigiPotId>
      </Device>
      <Device Id="MTBLSMScannerZ_Top" Name="LSM800.ScannerZ" UniqueName="MTBLSMScannerZ_Top" Model="" IsAvailable="true" IsBroken="false" IsBrokenReason="" Motorization="Motorized" IsEmitter="false" IsDetector="false" ReadBackDetectorID="_Top">
        <ScannerAxis>None</ScannerAxis>
        <ParkPosition>0</ParkPosition>
        <AmplitudeAtZoom1>0.3365715632</AmplitudeAtZoom1>
        <ScanFieldAtZoom1>0.006389,0.006389</ScanFieldAtZoom1>
        <ErrorDigiPotId></ErrorDigiPotId>
        <GainDigiPotId></GainDigiPotId>
        <OffsetDigiPotId></OffsetDigiPotId>
        <PositionDigiPotId></PositionDigiPotId>
        <VelocityDigiPotId></VelocityDigiPotId>
      </Device>
      <Device Id="MTBLSMPinhole_Top" Name="Pinhole" UniqueName="MTBLSMPinhole_Top" Model="" IsAvailable="true" IsBroken="false" IsBrokenReason="" Motorization="Motorized" IsEmitter="false" IsDetector="false">
        <FocalLength>80</FocalLength>
        <DiameterControl Name="LSM800 Pinhole Diameter" Id="MTBLSMPinholeDiameter_Top" UniqueName="LSM800.Pinhole.Diameter" Model="" IsAvailable="true" IsBroken="false" IsBrokenReason="" Motorization="Motorized" IsEmitter="false" IsDetector="false">
          <MinPosition>0</MinPosition>
          <MaxPosition>460</MaxPosition>
          <MaxDeviation>0.673202614379085</MaxDeviation>
          <TypicalDeviation>0.673202614379085</TypicalDeviation>
          <StepWidth>1.34640522875817</StepWidth>
          <PositionUnit>µm</PositionUnit>
          <SupportedUnits>%|µm|Steps|</SupportedUnits>
          <PositionRanges>
            <Range Unit="%">
              <Minimum>0</Minimum>
              <Maximum>100</Maximum>
            </Range>
            <Range Unit="µm">
              <Minimum>0</Minimum>
              <Maximum>460</Maximum>
            </Range>
            <Range Unit="Steps">
              <Minimum>1</Minimum>
              <Maximum>460</Maximum>
            </Range>
          </PositionRanges>
          <MinMoveSpeed>1</MinMoveSpeed>
          <MaxMoveSpeed>1</MaxMoveSpeed>
          <SpeedUnit></SpeedUnit>
        </DiameterControl>
        <XPosControl Name="LSM800 Pinhole X Axis" Id="MTBLSMPinholeXAxis_Top" UniqueName="LSM800.Pinhole.XAxis" Model="" IsAvailable="true" IsBroken="false" IsBrokenReason="" Motorization="Motorized" IsEmitter="false" IsDetector="false">
          <MinPosition>0</MinPosition>
          <MaxPosition>100</MaxPosition>
          <MaxDeviation>0.17421602787456447</MaxDeviation>
          <TypicalDeviation>0.17421602787456447</TypicalDeviation>
          <StepWidth>0.34843205574912894</StepWidth>
          <PositionUnit>%</PositionUnit>
          <SupportedUnits>%|Steps|</SupportedUnits>
          <PositionRanges>
            <Range Unit="%">
              <Minimum>0</Minimum>
              <Maximum>100</Maximum>
            </Range>
            <Range Unit="Steps">
              <Minimum>1</Minimum>
              <Maximum>288</Maximum>
            </Range>
          </PositionRanges>
          <MinMoveSpeed>1</MinMoveSpeed>
          <MaxMoveSpeed>1</MaxMoveSpeed>
          <SpeedUnit></SpeedUnit>
        </XPosControl>
        <YPosControl Name="LSM800 Pinhole Y Axis" Id="MTBLSMPinholeYAxis_Top" UniqueName="LSM800.Pinhole.YAxis" Model="" IsAvailable="true" IsBroken="false" IsBrokenReason="" Motorization="Motorized" IsEmitter="false" IsDetector="false">
          <MinPosition>0</MinPosition>
          <MaxPosition>100</MaxPosition>
          <MaxDeviation>0.17421602787456447</MaxDeviation>
          <TypicalDeviation>0.17421602787456447</TypicalDeviation>
          <StepWidth>0.34843205574912894</StepWidth>
          <PositionUnit>%</PositionUnit>
          <SupportedUnits>%|Steps|</SupportedUnits>
          <PositionRanges>
            <Range Unit="%">
              <Minimum>0</Minimum>
              <Maximum>100</Maximum>
            </Range>
            <Range Unit="Steps">
              <Minimum>1</Minimum>
              <Maximum>288</Maximum>
            </Range>
          </PositionRanges>
          <MinMoveSpeed>1</MinMoveSpeed>
          <MaxMoveSpeed>1</MaxMoveSpeed>
          <SpeedUnit></SpeedUnit>
        </YPosControl>
      </Device>
      <Device Id="MTBLSMPinholeXAxis_Top" Name="LSM800 Pinhole X Axis" UniqueName="LSM800.Pinhole.XAxis" Model="" IsAvailable="true" IsBroken="false" IsBrokenReason="" Motorization="Motorized" IsEmitter="false" IsDetector="false">
        <MinPosition>0</MinPosition>
        <MaxPosition>100</MaxPosition>
        <MaxDeviation>0.17421602787456447</MaxDeviation>
        <TypicalDeviation>0.17421602787456447</TypicalDeviation>
        <StepWidth>0.34843205574912894</StepWidth>
        <PositionUnit>%</PositionUnit>
        <SupportedUnits>%|Steps|</SupportedUnits>
        <PositionRanges>
          <Range Unit="%">
            <Minimum>0</Minimum>
            <Maximum>100</Maximum>
          </Range>
          <Range Unit="Steps">
            <Minimum>1</Minimum>
            <Maximum>288</Maximum>
          </Range>
        </PositionRanges>
        <MinMoveSpeed>1</MinMoveSpeed>
        <MaxMoveSpeed>1</MaxMoveSpeed>
        <SpeedUnit></SpeedUnit>
      </Device>
      <Device Id="MTBLSMPinholeYAxis_Top" Name="LSM800 Pinhole Y Axis" UniqueName="LSM800.Pinhole.YAxis" Model="" IsAvailable="true" IsBroken="false" IsBrokenReason="" Motorization="Motorized" IsEmitter="false" IsDetector="false">
        <MinPosition>0</MinPosition>
        <MaxPosition>100</MaxPosition>
        <MaxDeviation>0.17421602787456447</MaxDeviation>
        <TypicalDeviation>0.17421602787456447</TypicalDeviation>
        <StepWidth>0.34843205574912894</StepWidth>
        <PositionUnit>%</PositionUnit>
        <SupportedUnits>%|Steps|</SupportedUnits>
        <PositionRanges>
          <Range Unit="%">
            <Minimum>0</Minimum>
            <Maximum>100</Maximum>
          </Range>
          <Range Unit="Steps">
            <Minimum>1</Minimum>
            <Maximum>288</Maximum>
          </Range>
        </PositionRanges>
        <MinMoveSpeed>1</MinMoveSpeed>
        <MaxMoveSpeed>1</MaxMoveSpeed>
        <SpeedUnit></SpeedUnit>
      </Device>
      <Device Id="MTBLSMEF2_Top" Name="8x Motorized Emission Filterwheel 2" UniqueName="LSM800.NTEF.EF2" Model="" IsAvailable="true" IsBroken="false" IsBrokenReason="" Motorization="Motorized" IsEmitter="false" IsDetector="false">
        <MinPosition>1</MinPosition>
        <MaxPosition>8</MaxPosition>
        <ChangerElements>
          <ChangerElement Name="No Emission Filter" Id="" UniqueName="EmissionFilter.none" Model="" IsMounted="true" Position="1" Type="None"></ChangerElement>
          <SpectralInfluencer Name="LBF 640" Id="" UniqueName="EmissionFilter.000000-2090-299" Model="" IsMounted="true" Position="2" Type="SpectralInfluencer">
            <OrderNumber>000000-2090-299</OrderNumber>
            <Features>Em</Features>
            <BlockWavelengthAreas>
              <WavelengthArea>
                <Low>630</Low>
                <High>644</High>
                <Efficiency>1E-05</Efficiency>
              </WavelengthArea>
            </BlockWavelengthAreas>
            <ReflectionWavelengthAreas></ReflectionWavelengthAreas>
            <TransmissionWavelengthAreas>
              <WavelengthArea>
                <Low>410</Low>
                <High>617</High>
                <Efficiency>0.93</Efficiency>
              </WavelengthArea>
              <WavelengthArea>
                <Low>656</Low>
                <High>750</High>
                <Efficiency>0.93</Efficiency>
              </WavelengthArea>
            </TransmissionWavelengthAreas>
          </SpectralInfluencer>
          <SpectralInfluencer Name="LP 575" Id="" UniqueName="EmissionFilter.000000-2090-294" Model="" IsMounted="true" Position="3" Type="SpectralInfluencer">
            <OrderNumber>000000-2090-294</OrderNumber>
            <Features>Em</Features>
            <BlockWavelengthAreas>
              <WavelengthArea>
                <Low>410</Low>
                <High>565</High>
                <Efficiency>1E-05</Efficiency>
              </WavelengthArea>
            </BlockWavelengthAreas>
            <ReflectionWavelengthAreas></ReflectionWavelengthAreas>
            <TransmissionWavelengthAreas>
              <WavelengthArea>
                <Low>576</Low>
                <High>750</High>
                <Efficiency>0.93</Efficiency>
              </WavelengthArea>
            </TransmissionWavelengthAreas>
          </SpectralInfluencer>
          <SpectralInfluencer Name="LP 655" Id="" UniqueName="EmissionFilter.000000-2090-295" Model="" IsMounted="true" Position="4" Type="SpectralInfluencer">
            <OrderNumber>000000-2090-295</OrderNumber>
            <Features>Em</Features>
            <BlockWavelengthAreas>
              <WavelengthArea>
                <Low>395</Low>
                <High>643</High>
                <Efficiency>1E-05</Efficiency>
              </WavelengthArea>
            </BlockWavelengthAreas>
            <ReflectionWavelengthAreas></ReflectionWavelengthAreas>
            <TransmissionWavelengthAreas>
              <WavelengthArea>
                <Low>656</Low>
                <High>750</High>
                <Efficiency>0.93</Efficiency>
              </WavelengthArea>
            </TransmissionWavelengthAreas>
          </SpectralInfluencer>
          <SpectralInfluencer Name="SP 620" Id="" UniqueName="EmissionFilter.000000-2090-298" Model="" IsMounted="true" Position="5" Type="SpectralInfluencer">
            <OrderNumber>000000-2090-298</OrderNumber>
            <Features>Em</Features>
            <BlockWavelengthAreas>
              <WavelengthArea>
                <Low>630</Low>
                <High>750</High>
                <Efficiency>1E-05</Efficiency>
              </WavelengthArea>
            </BlockWavelengthAreas>
            <ReflectionWavelengthAreas></ReflectionWavelengthAreas>
            <TransmissionWavelengthAreas>
              <WavelengthArea>
                <Low>410</Low>
                <High>617</High>
                <Efficiency>0.93</Efficiency>
              </WavelengthArea>
            </TransmissionWavelengthAreas>
          </SpectralInfluencer>
          <ChangerElement Name="No Emission Filter" Id="" UniqueName="EmissionFilter.none" Model="" IsMounted="true" Position="6" Type="None"></ChangerElement>
          <ChangerElement Name="No Emission Filter" Id="" UniqueName="EmissionFilter.none" Model="" IsMounted="true" Position="7" Type="None"></ChangerElement>
          <ChangerElement Name="No Emission Filter" Id="" UniqueName="EmissionFilter.none" Model="" IsMounted="true" Position="8" Type="None"></ChangerElement>
        </ChangerElements>
      </Device>
      <Device Id="MTBLSMVSBS1_Top" Name="Variable secondary beam splitter 1" UniqueName="LSM800.VSBS1" Model="" IsAvailable="true" IsBroken="false" IsBrokenReason="" Motorization="Motorized" IsEmitter="false" IsDetector="false" Kind="LongPass">
        <MinPosition>1</MinPosition>
        <MaxPosition>2900</MaxPosition>
        <MaxDeviation>0.5</MaxDeviation>
        <TypicalDeviation>0.5</TypicalDeviation>
        <StepWidth>1</StepWidth>
        <PositionUnit>Steps</PositionUnit>
        <SupportedUnits>%|nm|Steps|</SupportedUnits>
        <PositionRanges>
          <Range Unit="%">
            <Minimum>0</Minimum>
            <Maximum>100</Maximum>
          </Range>
          <Range Unit="nm">
            <Minimum>450</Minimum>
            <Maximum>650</Maximum>
          </Range>
          <Range Unit="Steps">
            <Minimum>1</Minimum>
            <Maximum>2900</Maximum>
          </Range>
        </PositionRanges>
        <MinMoveSpeed>1</MinMoveSpeed>
        <MaxMoveSpeed>1</MaxMoveSpeed>
        <SpeedUnit></SpeedUnit>
        <PlatePositionSteps>2788</PlatePositionSteps>
        <MirrorPositionSteps>1</MirrorPositionSteps>
        <ReflectedSuccessorID>MTBLSMEF1_Top</ReflectedSuccessorID>
        <TransmissionSuccessorID>MTBLSMVSBS2_Top</TransmissionSuccessorID>
      </Device>
      <Device Id="MTBLSMVSBS2_Top" Name="Variable secondary beam splitter 2" UniqueName="LSM800.VSBS2" Model="" IsAvailable="true" IsBroken="false" IsBrokenReason="" Motorization="Motorized" IsEmitter="false" IsDetector="false" Kind="ShortPass">
        <MinPosition>1</MinPosition>
        <MaxPosition>2900</MaxPosition>
        <MaxDeviation>0.5</MaxDeviation>
        <TypicalDeviation>0.5</TypicalDeviation>
        <StepWidth>1</StepWidth>
        <PositionUnit>Steps</PositionUnit>
        <SupportedUnits>%|nm|Steps|</SupportedUnits>
        <PositionRanges>
          <Range Unit="%">
            <Minimum>0</Minimum>
            <Maximum>100</Maximum>
          </Range>
          <Range Unit="nm">
            <Minimum>450</Minimum>
            <Maximum>650</Maximum>
          </Range>
          <Range Unit="Steps">
            <Minimum>1</Minimum>
            <Maximum>2900</Maximum>
          </Range>
        </PositionRanges>
        <MinMoveSpeed>1</MinMoveSpeed>
        <MaxMoveSpeed>1</MaxMoveSpeed>
        <SpeedUnit></SpeedUnit>
        <PlatePositionSteps>2847</PlatePositionSteps>
        <MirrorPositionSteps>30</MirrorPositionSteps>
        <ReflectedSuccessorID>MTBLSMEF2_Top</ReflectedSuccessorID>
        <TransmissionSuccessorID>MTBLSMPinholeSR_Top</TransmissionSuccessorID>
      </Device>
      <Device Id="MTBLSMEF1_Top" Name="8x Motorized Emission Filterwheel 1" UniqueName="LSM800.NTEF.EF1" Model="" IsAvailable="true" IsBroken="false" IsBrokenReason="" Motorization="Motorized" IsEmitter="false" IsDetector="false">
        <MinPosition>1</MinPosition>
        <MaxPosition>8</MaxPosition>
        <ChangerElements>
          <ChangerElement Name="No Emission Filter" Id="" UniqueName="EmissionFilter.none" Model="" IsMounted="true" Position="1" Type="None"></ChangerElement>
          <SpectralInfluencer Name="SP 470" Id="" UniqueName="EmissionFilter.000000-2090-296" Model="" IsMounted="true" Position="2" Type="SpectralInfluencer">
            <OrderNumber>000000-2090-296</OrderNumber>
            <Features>Em</Features>
            <BlockWavelengthAreas>
              <WavelengthArea>
                <Low>480</Low>
                <High>750</High>
                <Efficiency>1E-05</Efficiency>
              </WavelengthArea>
            </BlockWavelengthAreas>
            <ReflectionWavelengthAreas></ReflectionWavelengthAreas>
            <TransmissionWavelengthAreas>
              <WavelengthArea>
                <Low>410</Low>
                <High>470</High>
                <Efficiency>0.93</Efficiency>
              </WavelengthArea>
            </TransmissionWavelengthAreas>
          </SpectralInfluencer>
          <SpectralInfluencer Name="SP 545" Id="" UniqueName="EmissionFilter.000000-2090-297" Model="" IsMounted="true" Position="3" Type="SpectralInfluencer">
            <OrderNumber>000000-2090-297</OrderNumber>
            <Features>Em</Features>
            <BlockWavelengthAreas>
              <WavelengthArea>
                <Low>557</Low>
                <High>750</High>
                <Efficiency>1E-05</Efficiency>
              </WavelengthArea>
            </BlockWavelengthAreas>
            <ReflectionWavelengthAreas></ReflectionWavelengthAreas>
            <TransmissionWavelengthAreas>
              <WavelengthArea>
                <Low>410</Low>
                <High>546</High>
                <Efficiency>0.93</Efficiency>
              </WavelengthArea>
            </TransmissionWavelengthAreas>
          </SpectralInfluencer>
          <SpectralInfluencer Name="SP 620" Id="" UniqueName="EmissionFilter.000000-2090-298" Model="" IsMounted="true" Position="4" Type="SpectralInfluencer">
            <OrderNumber>000000-2090-298</OrderNumber>
            <Features>Em</Features>
            <BlockWavelengthAreas>
              <WavelengthArea>
                <Low>630</Low>
                <High>750</High>
                <Efficiency>1E-05</Efficiency>
              </WavelengthArea>
            </BlockWavelengthAreas>
            <ReflectionWavelengthAreas></ReflectionWavelengthAreas>
            <TransmissionWavelengthAreas>
              <WavelengthArea>
                <Low>410</Low>
                <High>617</High>
                <Efficiency>0.93</Efficiency>
              </WavelengthArea>
            </TransmissionWavelengthAreas>
          </SpectralInfluencer>
          <ChangerElement Name="No Emission Filter" Id="" UniqueName="EmissionFilter.none" Model="" IsMounted="true" Position="5" Type="None"></ChangerElement>
          <ChangerElement Name="No Emission Filter" Id="" UniqueName="EmissionFilter.none" Model="" IsMounted="true" Position="6" Type="None"></ChangerElement>
          <ChangerElement Name="No Emission Filter" Id="" UniqueName="EmissionFilter.none" Model="" IsMounted="true" Position="7" Type="None"></ChangerElement>
          <ChangerElement Name="No Emission Filter" Id="" UniqueName="EmissionFilter.none" Model="" IsMounted="true" Position="8" Type="None"></ChangerElement>
        </ChangerElements>
      </Device>
      <Device Id="MTBLSMPinholeDiameter_Top" Name="LSM800 Pinhole Diameter" UniqueName="LSM800.Pinhole.Diameter" Model="" IsAvailable="true" IsBroken="false" IsBrokenReason="" Motorization="Motorized" IsEmitter="false" IsDetector="false">
        <MinPosition>0</MinPosition>
        <MaxPosition>460</MaxPosition>
        <MaxDeviation>0.673202614379085</MaxDeviation>
        <TypicalDeviation>0.673202614379085</TypicalDeviation>
        <StepWidth>1.34640522875817</StepWidth>
        <PositionUnit>µm</PositionUnit>
        <SupportedUnits>%|µm|Steps|</SupportedUnits>
        <PositionRanges>
          <Range Unit="%">
            <Minimum>0</Minimum>
            <Maximum>100</Maximum>
          </Range>
          <Range Unit="µm">
            <Minimum>0</Minimum>
            <Maximum>460</Maximum>
          </Range>
          <Range Unit="Steps">
            <Minimum>1</Minimum>
            <Maximum>460</Maximum>
          </Range>
        </PositionRanges>
        <MinMoveSpeed>1</MinMoveSpeed>
        <MaxMoveSpeed>1</MaxMoveSpeed>
        <SpeedUnit></SpeedUnit>
      </Device>
      <Device Id="MTBLSMPinholeSR_Top" Name="Airyscan Pinhole" UniqueName="MTBLSMPinholeSR_Top" Model="" IsAvailable="true" IsBroken="false" IsBrokenReason="" Motorization="None" IsEmitter="false" IsDetector="false" XAxisId="MTBLSMPinholeSRXAxis_Top" YAxisId="MTBLSMPinholeSRYAxis_Top" FocalLength="157" AiryScanMagnificationAt1XObjective="13.291005291005293"></Device>
      <Device Id="MTBLSMPinholeSRXAxis_Top" Name="LSM800 Airyscan Pinhole X Axis" UniqueName="LSM800.SR.XAxis" Model="" IsAvailable="true" IsBroken="false" IsBrokenReason="" Motorization="Motorized" IsEmitter="false" IsDetector="false">
        <MinPosition>0</MinPosition>
        <MaxPosition>100</MaxPosition>
        <MaxDeviation>0.086956521739130432</MaxDeviation>
        <TypicalDeviation>0.086956521739130432</TypicalDeviation>
        <StepWidth>0.17391304347826086</StepWidth>
        <PositionUnit>%</PositionUnit>
        <SupportedUnits>%|Steps|</SupportedUnits>
        <PositionRanges>
          <Range Unit="%">
            <Minimum>0</Minimum>
            <Maximum>100</Maximum>
          </Range>
          <Range Unit="Steps">
            <Minimum>1</Minimum>
            <Maximum>528</Maximum>
          </Range>
        </PositionRanges>
        <MinMoveSpeed>1</MinMoveSpeed>
        <MaxMoveSpeed>1</MaxMoveSpeed>
        <SpeedUnit></SpeedUnit>
      </Device>
      <Device Id="MTBLSMPinholeSRYAxis_Top" Name="LSM800 Airyscan Pinhole Y Axis" UniqueName="LSM800.SR.YAxis" Model="" IsAvailable="true" IsBroken="false" IsBrokenReason="" Motorization="Motorized" IsEmitter="false" IsDetector="false">
        <MinPosition>0</MinPosition>
        <MaxPosition>100</MaxPosition>
        <MaxDeviation>0.086956521739130432</MaxDeviation>
        <TypicalDeviation>0.086956521739130432</TypicalDeviation>
        <StepWidth>0.17391304347826086</StepWidth>
        <PositionUnit>%</PositionUnit>
        <SupportedUnits>%|Steps|</SupportedUnits>
        <PositionRanges>
          <Range Unit="%">
            <Minimum>0</Minimum>
            <Maximum>100</Maximum>
          </Range>
          <Range Unit="Steps">
            <Minimum>1</Minimum>
            <Maximum>528</Maximum>
          </Range>
        </PositionRanges>
        <MinMoveSpeed>1</MinMoveSpeed>
        <MaxMoveSpeed>1</MaxMoveSpeed>
        <SpeedUnit></SpeedUnit>
      </Device>
      <Device Id="MTBLM800AttenuatorShutter_Top" Name="Laser Attenuator" UniqueName="LSM800.Attenuator.Shutter" Model="" IsAvailable="true" IsBroken="false" IsBrokenReason="" Motorization="Motorized" IsEmitter="false" IsDetector="false" OpenedPosition="49" ClosedPosition="5" WaveLengthTransmissionFactor405="0.035" WaveLengthTransmissionFactor488="0.045" WaveLengthTransmissionFactor561="0.05" WaveLengthTransmissionFactor640="0.05">
        <MinPosition>1</MinPosition>
        <MaxPosition>50</MaxPosition>
        <MaxDeviation>0.5</MaxDeviation>
        <TypicalDeviation>0.5</TypicalDeviation>
        <StepWidth>1</StepWidth>
        <PositionUnit>Steps</PositionUnit>
        <SupportedUnits>%|Steps|</SupportedUnits>
        <PositionRanges>
          <Range Unit="%">
            <Minimum>0</Minimum>
            <Maximum>100</Maximum>
          </Range>
          <Range Unit="Steps">
            <Minimum>1</Minimum>
            <Maximum>50</Maximum>
          </Range>
        </PositionRanges>
        <MinMoveSpeed>1</MinMoveSpeed>
        <MaxMoveSpeed>1</MaxMoveSpeed>
        <SpeedUnit></SpeedUnit>
      </Device>
      <Device Id="MTBLSMSRMetaDetector_Top" Name="LSM800 Airyscan" UniqueName="MTBLSMSRMetaDetector_Top" Model="" IsAvailable="true" IsBroken="false" IsBrokenReason="" Motorization="Motorized" IsEmitter="true" IsDetector="true" MinDigGain="0.3" MaxDigGain="15" MinDigOffset="-0.5" MaxDigOffset="0.03125" MinInputHVValue="500" MaxInputHVValue="1000" detectorUsage="Airyscan" HasOffValue="true" HasDigitalAmplifier="true" OffValue="0" OutputChannelCount="32" HasOverloadDetection="true" DigiGainFactorLambda="1.5" DigiGainFactorChannel="1.5" AiryScanSupportedObjectives0="Objective.421767-9970-711" AiryScanSupportedObjectives1="Objective.421767-9971-711" AiryScanSupportedObjectives2="Objective.421767-9971-790" AiryScanSupportedObjectives3="Objective.420762-9800-799" AiryScanSupportedObjectives4="Objective.421787-9970-799" AiryScanSupportedObjectives5="Objective.421787-9971-790" AiryScanSupportedObjectives6="Objective.421782-9900-799" AiryScanSupportedObjectives7="Objective.420782-9900-799" AiryScanSupportedObjectives8="Objective.420782-9900-720" AiryScanSupportedObjectives9="Objective.421787-9971-790" AiryScanSupportedObjectives10="Objective.421767-9971-790" AiryScanSupportedObjectives11="Objective.420882-9870-790" AiryScanSupportedObjectives12="Objective.420862-9970-790" SerialNumber="15-03_111085_0163">
        <detectorUsage>Airyscan</detectorUsage>
        <DetectorTechnology>GaAsP</DetectorTechnology>
        <DetectorFeatures>Binning, Integration</DetectorFeatures>
      </Device>
      <Device Id="MTBLSMSRPeltierOnOff" Name="Airyscan Peltier On/Off Switch" UniqueName="LSMSR.SR.PeltierOnOffSwitch" Model="" IsAvailable="true" IsBroken="false" IsBrokenReason="" Motorization="Motorized" IsEmitter="false" IsDetector="false"></Device>
      <Device Id="MTBLSMTPmt" Name="T-PMT" UniqueName="MTBLSMTPmt" Model="" IsAvailable="true" IsBroken="false" IsBrokenReason="" Motorization="Motorized" IsEmitter="true" IsDetector="true" MinDigGain="0.3" MaxDigGain="15" MinDigOffset="-0.5" MaxDigOffset="0.03125" MinInputHVValue="0" MaxInputHVValue="1200" detectorUsage="SingleChannel" HasOffValue="false" HasDigitalAmplifier="true" OffValue="0" OutputChannelCount="1" HasOverloadDetection="false" DigiGainFactorLambda="1" DigiGainFactorChannel="1">
        <detectorUsage>SingleChannel</detectorUsage>
        <DetectorTechnology>MultiAlkali</DetectorTechnology>
        <DetectorFeatures>Integration</DetectorFeatures>
      </Device>
      <Device Id="MTBLSMLaser1_Top" Name="LM800 Laser 1" UniqueName="LM800.Laser1" Model="" IsAvailable="true" IsBroken="false" IsBrokenReason="" Motorization="Motorized" IsEmitter="true" IsDetector="false" HasOnOff="true" IsTunable="false" NumberOfLaserBeams="1" Wavelengths="405" Power="5" ShutterId=""></Device>
      <Device Id="MTBLSMLaser2_Top" Name="LM800 Laser 2" UniqueName="LM800.Laser2" Model="" IsAvailable="true" IsBroken="false" IsBrokenReason="" Motorization="Motorized" IsEmitter="true" IsDetector="false" HasOnOff="true" IsTunable="false" NumberOfLaserBeams="1" Wavelengths="488" Power="10" ShutterId=""></Device>
      <Device Id="MTBLSMLaser3_Top" Name="LM800 Laser 3" UniqueName="LM800.Laser3" Model="" IsAvailable="true" IsBroken="false" IsBrokenReason="" Motorization="Motorized" IsEmitter="true" IsDetector="false" HasOnOff="true" IsTunable="false" NumberOfLaserBeams="1" Wavelengths="561" Power="10" ShutterId=""></Device>
      <Device Id="MTBLSMLaser4_Top" Name="LM800 Laser 4" UniqueName="LM800.Laser4" Model="" IsAvailable="true" IsBroken="false" IsBrokenReason="" Motorization="Motorized" IsEmitter="true" IsDetector="false" HasOnOff="true" IsTunable="false" NumberOfLaserBeams="1" Wavelengths="640" Power="5" ShutterId=""></Device>
      <Device Id="MTBLSMLaserModule_Top" Name="LM800.LaserModule" UniqueName="LM800.LaserModule" Model="" IsAvailable="true" IsBroken="false" IsBrokenReason="" Motorization="Motorized" IsEmitter="false" IsDetector="false">
        <Lasers></Lasers>
        <LaserShutters></LaserShutters>
        <Ports>
          <RTLaserPort Name="LM800.LaserPort" Id="MTBLSMLaserPort_Top" UniqueName="LM800.LaserPort" Model="" IsAvailable="true" IsBroken="false" IsBrokenReason="" Motorization="Motorized" IsEmitter="false" IsDetector="false" MaxVisibleLines="4">
            <Lines>
              <RTLaserLine Name="LM800 Laserline 1" Id="MTBLSMLaserLine1_Top" UniqueName="LM800.LaserLine1" Model="" IsAvailable="true" IsBroken="false" IsBrokenReason="" Motorization="Motorized" IsEmitter="true" IsDetector="false" LaserId="MTBLSMLaser1_Top" BeamId="MTBLSMLaserBeam1_Top" Wavelength="405" IsTunable="false" MaxPowerMilliWatts="5" Stokes0="1" Stokes1="1" Stokes2="0" Stokes3="0">
                <MinPosition>0</MinPosition>
                <MaxPosition>100</MaxPosition>
                <MaxDeviation>0.005</MaxDeviation>
                <TypicalDeviation>0.005</TypicalDeviation>
                <StepWidth>0.01</StepWidth>
                <PositionUnit>%</PositionUnit>
                <SupportedUnits>%|</SupportedUnits>
                <PositionRanges>
                  <Range Unit="%">
                    <Minimum>0</Minimum>
                    <Maximum>100</Maximum>
                  </Range>
                </PositionRanges>
                <Has3200K>false</Has3200K>
                <HasOnOff>false</HasOnOff>
                <LampType>Halogen</LampType>
              </RTLaserLine>
              <RTLaserLine Name="LM800 Laserline 2" Id="MTBLSMLaserLine2_Top" UniqueName="LM800.LaserLine2" Model="" IsAvailable="true" IsBroken="false" IsBrokenReason="" Motorization="Motorized" IsEmitter="true" IsDetector="false" LaserId="MTBLSMLaser2_Top" BeamId="MTBLSMLaserBeam2_Top" Wavelength="488" IsTunable="false" MaxPowerMilliWatts="10" Stokes0="1" Stokes1="1" Stokes2="0" Stokes3="0">
                <MinPosition>0</MinPosition>
                <MaxPosition>100</MaxPosition>
                <MaxDeviation>0.005</MaxDeviation>
                <TypicalDeviation>0.005</TypicalDeviation>
                <StepWidth>0.01</StepWidth>
                <PositionUnit>%</PositionUnit>
                <SupportedUnits>%|</SupportedUnits>
                <PositionRanges>
                  <Range Unit="%">
                    <Minimum>0</Minimum>
                    <Maximum>100</Maximum>
                  </Range>
                </PositionRanges>
                <Has3200K>false</Has3200K>
                <HasOnOff>false</HasOnOff>
                <LampType>Halogen</LampType>
              </RTLaserLine>
              <RTLaserLine Name="LM800 Laserline 3" Id="MTBLSMLaserLine3_Top" UniqueName="LM800.LaserLine3" Model="" IsAvailable="true" IsBroken="false" IsBrokenReason="" Motorization="Motorized" IsEmitter="true" IsDetector="false" LaserId="MTBLSMLaser3_Top" BeamId="MTBLSMLaserBeam3_Top" Wavelength="561" IsTunable="false" MaxPowerMilliWatts="10" Stokes0="1" Stokes1="1" Stokes2="0" Stokes3="0">
                <MinPosition>0</MinPosition>
                <MaxPosition>100</MaxPosition>
                <MaxDeviation>0.005</MaxDeviation>
                <TypicalDeviation>0.005</TypicalDeviation>
                <StepWidth>0.01</StepWidth>
                <PositionUnit>%</PositionUnit>
                <SupportedUnits>%|</SupportedUnits>
                <PositionRanges>
                  <Range Unit="%">
                    <Minimum>0</Minimum>
                    <Maximum>100</Maximum>
                  </Range>
                </PositionRanges>
                <Has3200K>false</Has3200K>
                <HasOnOff>false</HasOnOff>
                <LampType>Halogen</LampType>
              </RTLaserLine>
              <RTLaserLine Name="LM800 Laserline 4" Id="MTBLSMLaserLine4_Top" UniqueName="LM800.LaserLine4" Model="" IsAvailable="true" IsBroken="false" IsBrokenReason="" Motorization="Motorized" IsEmitter="true" IsDetector="false" LaserId="MTBLSMLaser4_Top" BeamId="MTBLSMLaserBeam4_Top" Wavelength="640" IsTunable="false" MaxPowerMilliWatts="5" Stokes0="1" Stokes1="1" Stokes2="0" Stokes3="0">
                <MinPosition>0</MinPosition>
                <MaxPosition>100</MaxPosition>
                <MaxDeviation>0.005</MaxDeviation>
                <TypicalDeviation>0.005</TypicalDeviation>
                <StepWidth>0.01</StepWidth>
                <PositionUnit>%</PositionUnit>
                <SupportedUnits>%|</SupportedUnits>
                <PositionRanges>
                  <Range Unit="%">
                    <Minimum>0</Minimum>
                    <Maximum>100</Maximum>
                  </Range>
                </PositionRanges>
                <Has3200K>false</Has3200K>
                <HasOnOff>false</HasOnOff>
                <LampType>Halogen</LampType>
              </RTLaserLine>
            </Lines>
          </RTLaserPort>
        </Ports>
      </Device>
      <Device Id="CalibrationComponent_MTBLSMLaserModule_Top" Name="CalibrationComponent_MTBLSMLaserModule_Top" UniqueName="CalibrationComponent_MTBLSMLaserModule_Top" Model="" IsAvailable="false" IsBroken="false" IsBrokenReason="" Motorization="None" IsEmitter="false" IsDetector="false" NumberOfTasks="2">
        <TaskProperty>
          <Task>0</Task>
          <Property Prop="Task[0]|Name"></Property>
          <Property Prop="Task[0]|Desc"></Property>
          <Property Prop="Task[0]|ID"></Property>
          <Property Prop="Task[0]|Version"></Property>
          <Property Prop="Task[0]|TaskType"></Property>
          <Property Prop="Task[0]|Autostart"></Property>
          <Property Prop="Task[0]|Duration[0]|Max"></Property>
          <Property Prop="Task[0]|Duration[0]|Min"></Property>
          <Property Prop="Task[0]|Parameter[0]|Name"></Property>
          <Property Prop="Task[0]|Parameter[0]|Desc"></Property>
          <Property Prop="Task[0]|Parameter[0]|Type"></Property>
          <Property Prop="Task[0]|Parameter[0]|Value"></Property>
          <Property Prop="Task[0]|Parameter[0]|Update"></Property>
          <Property Prop="Task[0]|Result[0]|TaskSummary"></Property>
          <Property Prop="Task[0]|Result[0]|Graph[0]|Name"></Property>
          <Property Prop="Task[0]|Result[0]|Graph[0]|Desc"></Property>
          <Property Prop="Task[0]|Result[0]|Graph[0]|ID"></Property>
          <Property Prop="Task[0]|Result[0]|Graph[0]|GraphType"></Property>
          <Property Prop="Task[0]|Result[0]|Graph[0]|X[0]|Name"></Property>
          <Property Prop="Task[0]|Result[0]|Graph[0]|X[0]|Unit"></Property>
          <Property Prop="Task[0]|Result[0]|Graph[0]|X[0]|Type"></Property>
          <Property Prop="Task[0]|Result[0]|Graph[0]|X[0]|Interpret"></Property>
          <Property Prop="Task[0]|Result[0]|Graph[0]|Y[0]|Name"></Property>
          <Property Prop="Task[0]|Result[0]|Graph[0]|Y[0]|Unit"></Property>
          <Property Prop="Task[0]|Result[0]|Graph[0]|Y[0]|Type"></Property>
          <Property Prop="Task[0]|Result[0]|Graph[0]|Y[0]|Interpret"></Property>
          <Property Prop="Task[0]|Result[0]|Graph[0]|ReturnType"></Property>
          <Property Prop="Task[0]|Result[0]|Graph[0]|MemoryName"></Property>
          <Property Prop="Task[0]|Result[0]|TextValue[0]|Name"></Property>
          <Property Prop="Task[0]|Result[0]|TextValue[0]|Desc"></Property>
          <Property Prop="Task[0]|Result[0]|TextValue[0]|ID"></Property>
          <Property Prop="Task[0]|Result[0]|ExternalBehavior[0]|Name"></Property>
          <Property Prop="Task[0]|Result[0]|ExternalBehavior[0]|Desc"></Property>
          <Property Prop="Task[0]|Result[0]|ExternalBehavior[0]|ID"></Property>
          <Property Prop="Task[0]|Requirements[0]|Initiator"></Property>
          <Property Prop="Task[0]|Requirements[0]|Peripheral[0]|Name"></Property>
          <Property Prop="Task[0]|Requirements[0]|Peripheral[0]|Desc"></Property>
          <Property Prop="Task[0]|Requirements[0]|Peripheral[0]|ID"></Property>
          <Property Prop="Task[0]|Requirements[0]|Peripheral[0]|Component"></Property>
          <Property Prop="Task[0]|Requirements[0]|ExternalTodo[0]|Name"></Property>
          <Property Prop="Task[0]|Requirements[0]|ExternalTodo[0]|Desc"></Property>
          <Property Prop="Task[0]|Requirements[0]|ExternalTodo[0]|ID"></Property>
          <Property Prop="Task[0]|Status[0]|ProcessStatus"></Property>
          <Property Prop="Task[0]|Status[0]|Interval"></Property>
        </TaskProperty>
        <TaskProperty>
          <Task>1</Task>
          <Property Prop="Task[1]|Name"></Property>
          <Property Prop="Task[1]|Desc"></Property>
          <Property Prop="Task[1]|ID"></Property>
          <Property Prop="Task[1]|Version"></Property>
          <Property Prop="Task[1]|TaskType"></Property>
          <Property Prop="Task[1]|Autostart"></Property>
          <Property Prop="Task[1]|Duration[0]|Max"></Property>
          <Property Prop="Task[1]|Duration[0]|Min"></Property>
          <Property Prop="Task[1]|Parameter[0]|Name"></Property>
          <Property Prop="Task[1]|Parameter[0]|Desc"></Property>
          <Property Prop="Task[1]|Parameter[0]|Type"></Property>
          <Property Prop="Task[1]|Parameter[0]|Value"></Property>
          <Property Prop="Task[1]|Parameter[0]|Update"></Property>
          <Property Prop="Task[1]|Parameter[1]|Name"></Property>
          <Property Prop="Task[1]|Parameter[1]|Desc"></Property>
          <Property Prop="Task[1]|Parameter[1]|Type"></Property>
          <Property Prop="Task[1]|Parameter[1]|Value"></Property>
          <Property Prop="Task[1]|Parameter[1]|Update"></Property>
          <Property Prop="Task[1]|Parameter[2]|Name"></Property>
          <Property Prop="Task[1]|Parameter[2]|Desc"></Property>
          <Property Prop="Task[1]|Parameter[2]|Type"></Property>
          <Property Prop="Task[1]|Parameter[2]|Value"></Property>
          <Property Prop="Task[1]|Parameter[2]|Update"></Property>
          <Property Prop="Task[1]|Parameter[3]|Name"></Property>
          <Property Prop="Task[1]|Parameter[3]|Desc"></Property>
          <Property Prop="Task[1]|Parameter[3]|Type"></Property>
          <Property Prop="Task[1]|Parameter[3]|Value"></Property>
          <Property Prop="Task[1]|Parameter[3]|Update"></Property>
          <Property Prop="Task[1]|Parameter[4]|Name"></Property>
          <Property Prop="Task[1]|Parameter[4]|Desc"></Property>
          <Property Prop="Task[1]|Parameter[4]|Type"></Property>
          <Property Prop="Task[1]|Parameter[4]|Value"></Property>
          <Property Prop="Task[1]|Parameter[4]|Update"></Property>
          <Property Prop="Task[1]|Result[0]|TaskSummary"></Property>
          <Property Prop="Task[1]|Result[0]|Graph[0]|Name"></Property>
          <Property Prop="Task[1]|Result[0]|Graph[0]|Desc"></Property>
          <Property Prop="Task[1]|Result[0]|Graph[0]|ID"></Property>
          <Property Prop="Task[1]|Result[0]|Graph[0]|GraphType"></Property>
          <Property Prop="Task[1]|Result[0]|Graph[0]|X[0]|Name"></Property>
          <Property Prop="Task[1]|Result[0]|Graph[0]|X[0]|Unit"></Property>
          <Property Prop="Task[1]|Result[0]|Graph[0]|X[0]|Type"></Property>
          <Property Prop="Task[1]|Result[0]|Graph[0]|X[0]|Interpret"></Property>
          <Property Prop="Task[1]|Result[0]|Graph[0]|Y[0]|Name"></Property>
          <Property Prop="Task[1]|Result[0]|Graph[0]|Y[0]|Unit"></Property>
          <Property Prop="Task[1]|Result[0]|Graph[0]|Y[0]|Type"></Property>
          <Property Prop="Task[1]|Result[0]|Graph[0]|Y[0]|Interpret"></Property>
          <Property Prop="Task[1]|Result[0]|Graph[0]|ReturnType"></Property>
          <Property Prop="Task[1]|Result[0]|Graph[0]|MemoryName"></Property>
          <Property Prop="Task[1]|Result[0]|ExternalBehavior[0]|Name"></Property>
          <Property Prop="Task[1]|Result[0]|ExternalBehavior[0]|Desc"></Property>
          <Property Prop="Task[1]|Result[0]|ExternalBehavior[0]|ID"></Property>
          <Property Prop="Task[1]|Requirements[0]|Initiator"></Property>
          <Property Prop="Task[1]|Requirements[0]|Peripheral[0]|Name"></Property>
          <Property Prop="Task[1]|Requirements[0]|Peripheral[0]|Desc"></Property>
          <Property Prop="Task[1]|Requirements[0]|Peripheral[0]|ID"></Property>
          <Property Prop="Task[1]|Requirements[0]|Peripheral[0]|Component"></Property>
          <Property Prop="Task[1]|Requirements[0]|Peripheral[1]|Name"></Property>
          <Property Prop="Task[1]|Requirements[0]|Peripheral[1]|Desc"></Property>
          <Property Prop="Task[1]|Requirements[0]|Peripheral[1]|ID"></Property>
          <Property Prop="Task[1]|Requirements[0]|Peripheral[1]|Component"></Property>
          <Property Prop="Task[1]|Requirements[0]|ExternalTodo[0]|Name"></Property>
          <Property Prop="Task[1]|Requirements[0]|ExternalTodo[0]|Desc"></Property>
          <Property Prop="Task[1]|Requirements[0]|ExternalTodo[0]|ID"></Property>
          <Property Prop="Task[1]|Status[0]|ProcessStatus"></Property>
          <Property Prop="Task[1]|Status[0]|Interval"></Property>
        </TaskProperty>
      </Device>
      <Device Id="" Name="" UniqueName="" Model="" IsAvailable="false" IsBroken="false" IsBrokenReason="" Motorization="None" IsEmitter="false" IsDetector="false"></Device>
      <Device Id="MTBRTHardwareAdmin" Name="HardwareAdministrator" UniqueName="MTBRTHardwareAdmin" Model="" IsAvailable="true" IsBroken="false" IsBrokenReason="" Motorization="Motorized" IsEmitter="false" IsDetector="false" Dacs="&lt;?xml version=&quot;1.0&quot; encoding=&quot;utf-16&quot;?&gt;&#xD;&#xA;&lt;ArrayOfRtDacConfiguration xmlns:xsd=&quot;http://www.w3.org/2001/XMLSchema&quot; xmlns:xsi=&quot;http://www.w3.org/2001/XMLSchema-instance&quot;&gt;&#xD;&#xA;  &lt;RtDacConfiguration&gt;&#xD;&#xA;    &lt;BaseConfiguration&gt;&#xD;&#xA;      &lt;Address&gt;271&lt;/Address&gt;&#xD;&#xA;      &lt;Index&gt;0&lt;/Index&gt;&#xD;&#xA;      &lt;InterfaceBoard&gt;0&lt;/InterfaceBoard&gt;&#xD;&#xA;      &lt;Name&gt;YngHVDac1&lt;/Name&gt;&#xD;&#xA;      &lt;RealtimeIndex&gt;271&lt;/RealtimeIndex&gt;&#xD;&#xA;      &lt;Bit&gt;0&lt;/Bit&gt;&#xD;&#xA;    &lt;/BaseConfiguration&gt;&#xD;&#xA;    &lt;MaximumValue&gt;1&lt;/MaximumValue&gt;&#xD;&#xA;    &lt;MinimumValue&gt;0&lt;/MinimumValue&gt;&#xD;&#xA;    &lt;PostInit&gt;true&lt;/PostInit&gt;&#xD;&#xA;    &lt;PostInitValue&gt;0&lt;/PostInitValue&gt;&#xD;&#xA;    &lt;Resolution&gt;12&lt;/Resolution&gt;&#xD;&#xA;  &lt;/RtDacConfiguration&gt;&#xD;&#xA;  &lt;RtDacConfiguration&gt;&#xD;&#xA;    &lt;BaseConfiguration&gt;&#xD;&#xA;      &lt;Address&gt;272&lt;/Address&gt;&#xD;&#xA;      &lt;Index&gt;1&lt;/Index&gt;&#xD;&#xA;      &lt;InterfaceBoard&gt;0&lt;/InterfaceBoard&gt;&#xD;&#xA;      &lt;Name&gt;YngHVDac2&lt;/Name&gt;&#xD;&#xA;      &lt;RealtimeIndex&gt;272&lt;/RealtimeIndex&gt;&#xD;&#xA;      &lt;Bit&gt;0&lt;/Bit&gt;&#xD;&#xA;    &lt;/BaseConfiguration&gt;&#xD;&#xA;    &lt;MaximumValue&gt;1&lt;/MaximumValue&gt;&#xD;&#xA;    &lt;MinimumValue&gt;0&lt;/MinimumValue&gt;&#xD;&#xA;    &lt;PostInit&gt;true&lt;/PostInit&gt;&#xD;&#xA;    &lt;PostInitValue&gt;0&lt;/PostInitValue&gt;&#xD;&#xA;    &lt;Resolution&gt;12&lt;/Resolution&gt;&#xD;&#xA;  &lt;/RtDacConfiguration&gt;&#xD;&#xA;  &lt;RtDacConfiguration&gt;&#xD;&#xA;    &lt;BaseConfiguration&gt;&#xD;&#xA;      &lt;Address&gt;273&lt;/Address&gt;&#xD;&#xA;      &lt;Index&gt;2&lt;/Index&gt;&#xD;&#xA;      &lt;InterfaceBoard&gt;0&lt;/InterfaceBoard&gt;&#xD;&#xA;      &lt;Name&gt;YngHVDac3&lt;/Name&gt;&#xD;&#xA;      &lt;RealtimeIndex&gt;273&lt;/RealtimeIndex&gt;&#xD;&#xA;      &lt;Bit&gt;0&lt;/Bit&gt;&#xD;&#xA;    &lt;/BaseConfiguration&gt;&#xD;&#xA;    &lt;MaximumValue&gt;1&lt;/MaximumValue&gt;&#xD;&#xA;    &lt;MinimumValue&gt;0&lt;/MinimumValue&gt;&#xD;&#xA;    &lt;PostInit&gt;true&lt;/PostInit&gt;&#xD;&#xA;    &lt;PostInitValue&gt;0&lt;/PostInitValue&gt;&#xD;&#xA;    &lt;Resolution&gt;12&lt;/Resolution&gt;&#xD;&#xA;  &lt;/RtDacConfiguration&gt;&#xD;&#xA;  &lt;RtDacConfiguration&gt;&#xD;&#xA;    &lt;BaseConfiguration&gt;&#xD;&#xA;      &lt;Address&gt;274&lt;/Address&gt;&#xD;&#xA;      &lt;Index&gt;3&lt;/Index&gt;&#xD;&#xA;      &lt;InterfaceBoard&gt;0&lt;/InterfaceBoard&gt;&#xD;&#xA;      &lt;Name&gt;YngHVDac4&lt;/Name&gt;&#xD;&#xA;      &lt;RealtimeIndex&gt;274&lt;/RealtimeIndex&gt;&#xD;&#xA;      &lt;Bit&gt;0&lt;/Bit&gt;&#xD;&#xA;    &lt;/BaseConfiguration&gt;&#xD;&#xA;    &lt;MaximumValue&gt;1&lt;/MaximumValue&gt;&#xD;&#xA;    &lt;MinimumValue&gt;0&lt;/MinimumValue&gt;&#xD;&#xA;    &lt;PostInit&gt;true&lt;/PostInit&gt;&#xD;&#xA;    &lt;PostInitValue&gt;0&lt;/PostInitValue&gt;&#xD;&#xA;    &lt;Resolution&gt;12&lt;/Resolution&gt;&#xD;&#xA;  &lt;/RtDacConfiguration&gt;&#xD;&#xA;  &lt;RtDacConfiguration&gt;&#xD;&#xA;    &lt;BaseConfiguration&gt;&#xD;&#xA;      &lt;Address&gt;282&lt;/Address&gt;&#xD;&#xA;      &lt;Index&gt;4&lt;/Index&gt;&#xD;&#xA;      &lt;InterfaceBoard&gt;0&lt;/InterfaceBoard&gt;&#xD;&#xA;      &lt;Name&gt;YngGrabOffsetCh1&lt;/Name&gt;&#xD;&#xA;      &lt;RealtimeIndex&gt;282&lt;/RealtimeIndex&gt;&#xD;&#xA;      &lt;Bit&gt;0&lt;/Bit&gt;&#xD;&#xA;    &lt;/BaseConfiguration&gt;&#xD;&#xA;    &lt;MaximumValue&gt;1&lt;/MaximumValue&gt;&#xD;&#xA;    &lt;MinimumValue&gt;0&lt;/MinimumValue&gt;&#xD;&#xA;    &lt;PostInit&gt;true&lt;/PostInit&gt;&#xD;&#xA;    &lt;PostInitValue&gt;0&lt;/PostInitValue&gt;&#xD;&#xA;    &lt;Resolution&gt;16&lt;/Resolution&gt;&#xD;&#xA;  &lt;/RtDacConfiguration&gt;&#xD;&#xA;  &lt;RtDacConfiguration&gt;&#xD;&#xA;    &lt;BaseConfiguration&gt;&#xD;&#xA;      &lt;Address&gt;283&lt;/Address&gt;&#xD;&#xA;      &lt;Index&gt;5&lt;/Index&gt;&#xD;&#xA;      &lt;InterfaceBoard&gt;0&lt;/InterfaceBoard&gt;&#xD;&#xA;      &lt;Name&gt;YngGrabOffsetCh2&lt;/Name&gt;&#xD;&#xA;      &lt;RealtimeIndex&gt;283&lt;/RealtimeIndex&gt;&#xD;&#xA;      &lt;Bit&gt;0&lt;/Bit&gt;&#xD;&#xA;    &lt;/BaseConfiguration&gt;&#xD;&#xA;    &lt;MaximumValue&gt;1&lt;/MaximumValue&gt;&#xD;&#xA;    &lt;MinimumValue&gt;0&lt;/MinimumValue&gt;&#xD;&#xA;    &lt;PostInit&gt;true&lt;/PostInit&gt;&#xD;&#xA;    &lt;PostInitValue&gt;0&lt;/PostInitValue&gt;&#xD;&#xA;    &lt;Resolution&gt;16&lt;/Resolution&gt;&#xD;&#xA;  &lt;/RtDacConfiguration&gt;&#xD;&#xA;  &lt;RtDacConfiguration&gt;&#xD;&#xA;    &lt;BaseConfiguration&gt;&#xD;&#xA;      &lt;Address&gt;284&lt;/Address&gt;&#xD;&#xA;      &lt;Index&gt;6&lt;/Index&gt;&#xD;&#xA;      &lt;InterfaceBoard&gt;0&lt;/InterfaceBoard&gt;&#xD;&#xA;      &lt;Name&gt;YngGrabOffsetCh3&lt;/Name&gt;&#xD;&#xA;      &lt;RealtimeIndex&gt;284&lt;/RealtimeIndex&gt;&#xD;&#xA;      &lt;Bit&gt;0&lt;/Bit&gt;&#xD;&#xA;    &lt;/BaseConfiguration&gt;&#xD;&#xA;    &lt;MaximumValue&gt;1&lt;/MaximumValue&gt;&#xD;&#xA;    &lt;MinimumValue&gt;0&lt;/MinimumValue&gt;&#xD;&#xA;    &lt;PostInit&gt;true&lt;/PostInit&gt;&#xD;&#xA;    &lt;PostInitValue&gt;0&lt;/PostInitValue&gt;&#xD;&#xA;    &lt;Resolution&gt;16&lt;/Resolution&gt;&#xD;&#xA;  &lt;/RtDacConfiguration&gt;&#xD;&#xA;  &lt;RtDacConfiguration&gt;&#xD;&#xA;    &lt;BaseConfiguration&gt;&#xD;&#xA;      &lt;Address&gt;285&lt;/Address&gt;&#xD;&#xA;      &lt;Index&gt;7&lt;/Index&gt;&#xD;&#xA;      &lt;InterfaceBoard&gt;0&lt;/InterfaceBoard&gt;&#xD;&#xA;      &lt;Name&gt;YngGrabOffsetCh4&lt;/Name&gt;&#xD;&#xA;      &lt;RealtimeIndex&gt;285&lt;/RealtimeIndex&gt;&#xD;&#xA;      &lt;Bit&gt;0&lt;/Bit&gt;&#xD;&#xA;    &lt;/BaseConfiguration&gt;&#xD;&#xA;    &lt;MaximumValue&gt;1&lt;/MaximumValue&gt;&#xD;&#xA;    &lt;MinimumValue&gt;0&lt;/MinimumValue&gt;&#xD;&#xA;    &lt;PostInit&gt;true&lt;/PostInit&gt;&#xD;&#xA;    &lt;PostInitValue&gt;0&lt;/PostInitValue&gt;&#xD;&#xA;    &lt;Resolution&gt;16&lt;/Resolution&gt;&#xD;&#xA;  &lt;/RtDacConfiguration&gt;&#xD;&#xA;  &lt;RtDacConfiguration&gt;&#xD;&#xA;    &lt;BaseConfiguration&gt;&#xD;&#xA;      &lt;Address&gt;286&lt;/Address&gt;&#xD;&#xA;      &lt;Index&gt;8&lt;/Index&gt;&#xD;&#xA;      &lt;InterfaceBoard&gt;0&lt;/InterfaceBoard&gt;&#xD;&#xA;      &lt;Name&gt;YngGrabGainCh1&lt;/Name&gt;&#xD;&#xA;      &lt;RealtimeIndex&gt;286&lt;/RealtimeIndex&gt;&#xD;&#xA;      &lt;Bit&gt;0&lt;/Bit&gt;&#xD;&#xA;    &lt;/BaseConfiguration&gt;&#xD;&#xA;    &lt;MaximumValue&gt;1&lt;/MaximumValue&gt;&#xD;&#xA;    &lt;MinimumValue&gt;0&lt;/MinimumValue&gt;&#xD;&#xA;    &lt;PostInit&gt;true&lt;/PostInit&gt;&#xD;&#xA;    &lt;PostInitValue&gt;0.0625&lt;/PostInitValue&gt;&#xD;&#xA;    &lt;Resolution&gt;16&lt;/Resolution&gt;&#xD;&#xA;  &lt;/RtDacConfiguration&gt;&#xD;&#xA;  &lt;RtDacConfiguration&gt;&#xD;&#xA;    &lt;BaseConfiguration&gt;&#xD;&#xA;      &lt;Address&gt;287&lt;/Address&gt;&#xD;&#xA;      &lt;Index&gt;9&lt;/Index&gt;&#xD;&#xA;      &lt;InterfaceBoard&gt;0&lt;/InterfaceBoard&gt;&#xD;&#xA;      &lt;Name&gt;YngGrabGainCh2&lt;/Name&gt;&#xD;&#xA;      &lt;RealtimeIndex&gt;287&lt;/RealtimeIndex&gt;&#xD;&#xA;      &lt;Bit&gt;0&lt;/Bit&gt;&#xD;&#xA;    &lt;/BaseConfiguration&gt;&#xD;&#xA;    &lt;MaximumValue&gt;1&lt;/MaximumValue&gt;&#xD;&#xA;    &lt;MinimumValue&gt;0&lt;/MinimumValue&gt;&#xD;&#xA;    &lt;PostInit&gt;true&lt;/PostInit&gt;&#xD;&#xA;    &lt;PostInitValue&gt;0.0625&lt;/PostInitValue&gt;&#xD;&#xA;    &lt;Resolution&gt;16&lt;/Resolution&gt;&#xD;&#xA;  &lt;/RtDacConfiguration&gt;&#xD;&#xA;  &lt;RtDacConfiguration&gt;&#xD;&#xA;    &lt;BaseConfiguration&gt;&#xD;&#xA;      &lt;Address&gt;288&lt;/Address&gt;&#xD;&#xA;      &lt;Index&gt;10&lt;/Index&gt;&#xD;&#xA;      &lt;InterfaceBoard&gt;0&lt;/InterfaceBoard&gt;&#xD;&#xA;      &lt;Name&gt;YngGrabGainCh3&lt;/Name&gt;&#xD;&#xA;      &lt;RealtimeIndex&gt;288&lt;/RealtimeIndex&gt;&#xD;&#xA;      &lt;Bit&gt;0&lt;/Bit&gt;&#xD;&#xA;    &lt;/BaseConfiguration&gt;&#xD;&#xA;    &lt;MaximumValue&gt;1&lt;/MaximumValue&gt;&#xD;&#xA;    &lt;MinimumValue&gt;0&lt;/MinimumValue&gt;&#xD;&#xA;    &lt;PostInit&gt;true&lt;/PostInit&gt;&#xD;&#xA;    &lt;PostInitValue&gt;0.0625&lt;/PostInitValue&gt;&#xD;&#xA;    &lt;Resolution&gt;16&lt;/Resolution&gt;&#xD;&#xA;  &lt;/RtDacConfiguration&gt;&#xD;&#xA;  &lt;RtDacConfiguration&gt;&#xD;&#xA;    &lt;BaseConfiguration&gt;&#xD;&#xA;      &lt;Address&gt;289&lt;/Address&gt;&#xD;&#xA;      &lt;Index&gt;11&lt;/Index&gt;&#xD;&#xA;      &lt;InterfaceBoard&gt;0&lt;/InterfaceBoard&gt;&#xD;&#xA;      &lt;Name&gt;YngGrabGainCh4&lt;/Name&gt;&#xD;&#xA;      &lt;RealtimeIndex&gt;289&lt;/RealtimeIndex&gt;&#xD;&#xA;      &lt;Bit&gt;0&lt;/Bit&gt;&#xD;&#xA;    &lt;/BaseConfiguration&gt;&#xD;&#xA;    &lt;MaximumValue&gt;1&lt;/MaximumValue&gt;&#xD;&#xA;    &lt;MinimumValue&gt;0&lt;/MinimumValue&gt;&#xD;&#xA;    &lt;PostInit&gt;true&lt;/PostInit&gt;&#xD;&#xA;    &lt;PostInitValue&gt;0.015625&lt;/PostInitValue&gt;&#xD;&#xA;    &lt;Resolution&gt;16&lt;/Resolution&gt;&#xD;&#xA;  &lt;/RtDacConfiguration&gt;&#xD;&#xA;  &lt;RtDacConfiguration&gt;&#xD;&#xA;    &lt;BaseConfiguration&gt;&#xD;&#xA;      &lt;Address&gt;308&lt;/Address&gt;&#xD;&#xA;      &lt;Index&gt;12&lt;/Index&gt;&#xD;&#xA;      &lt;InterfaceBoard&gt;0&lt;/InterfaceBoard&gt;&#xD;&#xA;      &lt;Name&gt;YngScannerPosX&lt;/Name&gt;&#xD;&#xA;      &lt;RealtimeIndex&gt;308&lt;/RealtimeIndex&gt;&#xD;&#xA;      &lt;Bit&gt;0&lt;/Bit&gt;&#xD;&#xA;    &lt;/BaseConfiguration&gt;&#xD;&#xA;    &lt;MaximumValue&gt;1&lt;/MaximumValue&gt;&#xD;&#xA;    &lt;MinimumValue&gt;-1&lt;/MinimumValue&gt;&#xD;&#xA;    &lt;PostInit&gt;true&lt;/PostInit&gt;&#xD;&#xA;    &lt;PostInitValue&gt;0&lt;/PostInitValue&gt;&#xD;&#xA;    &lt;Resolution&gt;16&lt;/Resolution&gt;&#xD;&#xA;  &lt;/RtDacConfiguration&gt;&#xD;&#xA;  &lt;RtDacConfiguration&gt;&#xD;&#xA;    &lt;BaseConfiguration&gt;&#xD;&#xA;      &lt;Address&gt;309&lt;/Address&gt;&#xD;&#xA;      &lt;Index&gt;13&lt;/Index&gt;&#xD;&#xA;      &lt;InterfaceBoard&gt;0&lt;/InterfaceBoard&gt;&#xD;&#xA;      &lt;Name&gt;YngScannerPosY&lt;/Name&gt;&#xD;&#xA;      &lt;RealtimeIndex&gt;309&lt;/RealtimeIndex&gt;&#xD;&#xA;      &lt;Bit&gt;0&lt;/Bit&gt;&#xD;&#xA;    &lt;/BaseConfiguration&gt;&#xD;&#xA;    &lt;MaximumValue&gt;1&lt;/MaximumValue&gt;&#xD;&#xA;    &lt;MinimumValue&gt;-1&lt;/MinimumValue&gt;&#xD;&#xA;    &lt;PostInit&gt;true&lt;/PostInit&gt;&#xD;&#xA;    &lt;PostInitValue&gt;0&lt;/PostInitValue&gt;&#xD;&#xA;    &lt;Resolution&gt;16&lt;/Resolution&gt;&#xD;&#xA;  &lt;/RtDacConfiguration&gt;&#xD;&#xA;  &lt;RtDacConfiguration&gt;&#xD;&#xA;    &lt;BaseConfiguration&gt;&#xD;&#xA;      &lt;Address&gt;315&lt;/Address&gt;&#xD;&#xA;      &lt;Index&gt;14&lt;/Index&gt;&#xD;&#xA;      &lt;InterfaceBoard&gt;0&lt;/InterfaceBoard&gt;&#xD;&#xA;      &lt;Name&gt;YngVelocityX&lt;/Name&gt;&#xD;&#xA;      &lt;RealtimeIndex&gt;315&lt;/RealtimeIndex&gt;&#xD;&#xA;      &lt;Bit&gt;0&lt;/Bit&gt;&#xD;&#xA;    &lt;/BaseConfiguration&gt;&#xD;&#xA;    &lt;MaximumValue&gt;1&lt;/MaximumValue&gt;&#xD;&#xA;    &lt;MinimumValue&gt;0&lt;/MinimumValue&gt;&#xD;&#xA;    &lt;PostInit&gt;true&lt;/PostInit&gt;&#xD;&#xA;    &lt;PostInitValue&gt;0.1875&lt;/PostInitValue&gt;&#xD;&#xA;    &lt;Resolution&gt;8&lt;/Resolution&gt;&#xD;&#xA;  &lt;/RtDacConfiguration&gt;&#xD;&#xA;  &lt;RtDacConfiguration&gt;&#xD;&#xA;    &lt;BaseConfiguration&gt;&#xD;&#xA;      &lt;Address&gt;316&lt;/Address&gt;&#xD;&#xA;      &lt;Index&gt;15&lt;/Index&gt;&#xD;&#xA;      &lt;InterfaceBoard&gt;0&lt;/InterfaceBoard&gt;&#xD;&#xA;      &lt;Name&gt;YngPositionX&lt;/Name&gt;&#xD;&#xA;      &lt;RealtimeIndex&gt;316&lt;/RealtimeIndex&gt;&#xD;&#xA;      &lt;Bit&gt;0&lt;/Bit&gt;&#xD;&#xA;    &lt;/BaseConfiguration&gt;&#xD;&#xA;    &lt;MaximumValue&gt;1&lt;/MaximumValue&gt;&#xD;&#xA;    &lt;MinimumValue&gt;0&lt;/MinimumValue&gt;&#xD;&#xA;    &lt;PostInit&gt;true&lt;/PostInit&gt;&#xD;&#xA;    &lt;PostInitValue&gt;0.457&lt;/PostInitValue&gt;&#xD;&#xA;    &lt;Resolution&gt;8&lt;/Resolution&gt;&#xD;&#xA;  &lt;/RtDacConfiguration&gt;&#xD;&#xA;  &lt;RtDacConfiguration&gt;&#xD;&#xA;    &lt;BaseConfiguration&gt;&#xD;&#xA;      &lt;Address&gt;317&lt;/Address&gt;&#xD;&#xA;      &lt;Index&gt;16&lt;/Index&gt;&#xD;&#xA;      &lt;InterfaceBoard&gt;0&lt;/InterfaceBoard&gt;&#xD;&#xA;      &lt;Name&gt;YngErrorX&lt;/Name&gt;&#xD;&#xA;      &lt;RealtimeIndex&gt;317&lt;/RealtimeIndex&gt;&#xD;&#xA;      &lt;Bit&gt;0&lt;/Bit&gt;&#xD;&#xA;    &lt;/BaseConfiguration&gt;&#xD;&#xA;    &lt;MaximumValue&gt;1&lt;/MaximumValue&gt;&#xD;&#xA;    &lt;MinimumValue&gt;0&lt;/MinimumValue&gt;&#xD;&#xA;    &lt;PostInit&gt;true&lt;/PostInit&gt;&#xD;&#xA;    &lt;PostInitValue&gt;0.3125&lt;/PostInitValue&gt;&#xD;&#xA;    &lt;Resolution&gt;8&lt;/Resolution&gt;&#xD;&#xA;  &lt;/RtDacConfiguration&gt;&#xD;&#xA;  &lt;RtDacConfiguration&gt;&#xD;&#xA;    &lt;BaseConfiguration&gt;&#xD;&#xA;      &lt;Address&gt;318&lt;/Address&gt;&#xD;&#xA;      &lt;Index&gt;17&lt;/Index&gt;&#xD;&#xA;      &lt;InterfaceBoard&gt;0&lt;/InterfaceBoard&gt;&#xD;&#xA;      &lt;Name&gt;YngGainX&lt;/Name&gt;&#xD;&#xA;      &lt;RealtimeIndex&gt;318&lt;/RealtimeIndex&gt;&#xD;&#xA;      &lt;Bit&gt;0&lt;/Bit&gt;&#xD;&#xA;    &lt;/BaseConfiguration&gt;&#xD;&#xA;    &lt;MaximumValue&gt;1&lt;/MaximumValue&gt;&#xD;&#xA;    &lt;MinimumValue&gt;0&lt;/MinimumValue&gt;&#xD;&#xA;    &lt;PostInit&gt;true&lt;/PostInit&gt;&#xD;&#xA;    &lt;PostInitValue&gt;0.3125&lt;/PostInitValue&gt;&#xD;&#xA;    &lt;Resolution&gt;8&lt;/Resolution&gt;&#xD;&#xA;  &lt;/RtDacConfiguration&gt;&#xD;&#xA;  &lt;RtDacConfiguration&gt;&#xD;&#xA;    &lt;BaseConfiguration&gt;&#xD;&#xA;      &lt;Address&gt;319&lt;/Address&gt;&#xD;&#xA;      &lt;Index&gt;18&lt;/Index&gt;&#xD;&#xA;      &lt;InterfaceBoard&gt;0&lt;/InterfaceBoard&gt;&#xD;&#xA;      &lt;Name&gt;YngOffsetX&lt;/Name&gt;&#xD;&#xA;      &lt;RealtimeIndex&gt;319&lt;/RealtimeIndex&gt;&#xD;&#xA;      &lt;Bit&gt;0&lt;/Bit&gt;&#xD;&#xA;    &lt;/BaseConfiguration&gt;&#xD;&#xA;    &lt;MaximumValue&gt;1&lt;/MaximumValue&gt;&#xD;&#xA;    &lt;MinimumValue&gt;0&lt;/MinimumValue&gt;&#xD;&#xA;    &lt;PostInit&gt;true&lt;/PostInit&gt;&#xD;&#xA;    &lt;PostInitValue&gt;0.5&lt;/PostInitValue&gt;&#xD;&#xA;    &lt;Resolution&gt;12&lt;/Resolution&gt;&#xD;&#xA;  &lt;/RtDacConfiguration&gt;&#xD;&#xA;  &lt;RtDacConfiguration&gt;&#xD;&#xA;    &lt;BaseConfiguration&gt;&#xD;&#xA;      &lt;Address&gt;321&lt;/Address&gt;&#xD;&#xA;      &lt;Index&gt;19&lt;/Index&gt;&#xD;&#xA;      &lt;InterfaceBoard&gt;0&lt;/InterfaceBoard&gt;&#xD;&#xA;      &lt;Name&gt;YngVelocityY&lt;/Name&gt;&#xD;&#xA;      &lt;RealtimeIndex&gt;321&lt;/RealtimeIndex&gt;&#xD;&#xA;      &lt;Bit&gt;0&lt;/Bit&gt;&#xD;&#xA;    &lt;/BaseConfiguration&gt;&#xD;&#xA;    &lt;MaximumValue&gt;1&lt;/MaximumValue&gt;&#xD;&#xA;    &lt;MinimumValue&gt;0&lt;/MinimumValue&gt;&#xD;&#xA;    &lt;PostInit&gt;true&lt;/PostInit&gt;&#xD;&#xA;    &lt;PostInitValue&gt;0.1875&lt;/PostInitValue&gt;&#xD;&#xA;    &lt;Resolution&gt;8&lt;/Resolution&gt;&#xD;&#xA;  &lt;/RtDacConfiguration&gt;&#xD;&#xA;  &lt;RtDacConfiguration&gt;&#xD;&#xA;    &lt;BaseConfiguration&gt;&#xD;&#xA;      &lt;Address&gt;322&lt;/Address&gt;&#xD;&#xA;      &lt;Index&gt;20&lt;/Index&gt;&#xD;&#xA;      &lt;InterfaceBoard&gt;0&lt;/InterfaceBoard&gt;&#xD;&#xA;      &lt;Name&gt;YngPositionY&lt;/Name&gt;&#xD;&#xA;      &lt;RealtimeIndex&gt;322&lt;/RealtimeIndex&gt;&#xD;&#xA;      &lt;Bit&gt;0&lt;/Bit&gt;&#xD;&#xA;    &lt;/BaseConfiguration&gt;&#xD;&#xA;    &lt;MaximumValue&gt;1&lt;/MaximumValue&gt;&#xD;&#xA;    &lt;MinimumValue&gt;0&lt;/MinimumValue&gt;&#xD;&#xA;    &lt;PostInit&gt;true&lt;/PostInit&gt;&#xD;&#xA;    &lt;PostInitValue&gt;0.457&lt;/PostInitValue&gt;&#xD;&#xA;    &lt;Resolution&gt;8&lt;/Resolution&gt;&#xD;&#xA;  &lt;/RtDacConfiguration&gt;&#xD;&#xA;  &lt;RtDacConfiguration&gt;&#xD;&#xA;    &lt;BaseConfiguration&gt;&#xD;&#xA;      &lt;Address&gt;323&lt;/Address&gt;&#xD;&#xA;      &lt;Index&gt;21&lt;/Index&gt;&#xD;&#xA;      &lt;InterfaceBoard&gt;0&lt;/InterfaceBoard&gt;&#xD;&#xA;      &lt;Name&gt;YngErrorY&lt;/Name&gt;&#xD;&#xA;      &lt;RealtimeIndex&gt;323&lt;/RealtimeIndex&gt;&#xD;&#xA;      &lt;Bit&gt;0&lt;/Bit&gt;&#xD;&#xA;    &lt;/BaseConfiguration&gt;&#xD;&#xA;    &lt;MaximumValue&gt;1&lt;/MaximumValue&gt;&#xD;&#xA;    &lt;MinimumValue&gt;0&lt;/MinimumValue&gt;&#xD;&#xA;    &lt;PostInit&gt;true&lt;/PostInit&gt;&#xD;&#xA;    &lt;PostInitValue&gt;0.3125&lt;/PostInitValue&gt;&#xD;&#xA;    &lt;Resolution&gt;8&lt;/Resolution&gt;&#xD;&#xA;  &lt;/RtDacConfiguration&gt;&#xD;&#xA;  &lt;RtDacConfiguration&gt;&#xD;&#xA;    &lt;BaseConfiguration&gt;&#xD;&#xA;      &lt;Address&gt;324&lt;/Address&gt;&#xD;&#xA;      &lt;Index&gt;22&lt;/Index&gt;&#xD;&#xA;      &lt;InterfaceBoard&gt;0&lt;/InterfaceBoard&gt;&#xD;&#xA;      &lt;Name&gt;YngGainY&lt;/Name&gt;&#xD;&#xA;      &lt;RealtimeIndex&gt;324&lt;/RealtimeIndex&gt;&#xD;&#xA;      &lt;Bit&gt;0&lt;/Bit&gt;&#xD;&#xA;    &lt;/BaseConfiguration&gt;&#xD;&#xA;    &lt;MaximumValue&gt;1&lt;/MaximumValue&gt;&#xD;&#xA;    &lt;MinimumValue&gt;0&lt;/MinimumValue&gt;&#xD;&#xA;    &lt;PostInit&gt;true&lt;/PostInit&gt;&#xD;&#xA;    &lt;PostInitValue&gt;0.3125&lt;/PostInitValue&gt;&#xD;&#xA;    &lt;Resolution&gt;8&lt;/Resolution&gt;&#xD;&#xA;  &lt;/RtDacConfiguration&gt;&#xD;&#xA;  &lt;RtDacConfiguration&gt;&#xD;&#xA;    &lt;BaseConfiguration&gt;&#xD;&#xA;      &lt;Address&gt;325&lt;/Address&gt;&#xD;&#xA;      &lt;Index&gt;23&lt;/Index&gt;&#xD;&#xA;      &lt;InterfaceBoard&gt;0&lt;/InterfaceBoard&gt;&#xD;&#xA;      &lt;Name&gt;YngOffsetY&lt;/Name&gt;&#xD;&#xA;      &lt;RealtimeIndex&gt;325&lt;/RealtimeIndex&gt;&#xD;&#xA;      &lt;Bit&gt;0&lt;/Bit&gt;&#xD;&#xA;    &lt;/BaseConfiguration&gt;&#xD;&#xA;    &lt;MaximumValue&gt;1&lt;/MaximumValue&gt;&#xD;&#xA;    &lt;MinimumValue&gt;0&lt;/MinimumValue&gt;&#xD;&#xA;    &lt;PostInit&gt;true&lt;/PostInit&gt;&#xD;&#xA;    &lt;PostInitValue&gt;0.5&lt;/PostInitValue&gt;&#xD;&#xA;    &lt;Resolution&gt;12&lt;/Resolution&gt;&#xD;&#xA;  &lt;/RtDacConfiguration&gt;&#xD;&#xA;  &lt;RtDacConfiguration&gt;&#xD;&#xA;    &lt;BaseConfiguration&gt;&#xD;&#xA;      &lt;Address&gt;331&lt;/Address&gt;&#xD;&#xA;      &lt;Index&gt;24&lt;/Index&gt;&#xD;&#xA;      &lt;InterfaceBoard&gt;0&lt;/InterfaceBoard&gt;&#xD;&#xA;      &lt;Name&gt;YngHVOvldDac1&lt;/Name&gt;&#xD;&#xA;      &lt;RealtimeIndex&gt;331&lt;/RealtimeIndex&gt;&#xD;&#xA;      &lt;Bit&gt;0&lt;/Bit&gt;&#xD;&#xA;    &lt;/BaseConfiguration&gt;&#xD;&#xA;    &lt;MaximumValue&gt;1&lt;/MaximumValue&gt;&#xD;&#xA;    &lt;MinimumValue&gt;0&lt;/MinimumValue&gt;&#xD;&#xA;    &lt;PostInit&gt;true&lt;/PostInit&gt;&#xD;&#xA;    &lt;PostInitValue&gt;0&lt;/PostInitValue&gt;&#xD;&#xA;    &lt;Resolution&gt;12&lt;/Resolution&gt;&#xD;&#xA;  &lt;/RtDacConfiguration&gt;&#xD;&#xA;  &lt;RtDacConfiguration&gt;&#xD;&#xA;    &lt;BaseConfiguration&gt;&#xD;&#xA;      &lt;Address&gt;332&lt;/Address&gt;&#xD;&#xA;      &lt;Index&gt;25&lt;/Index&gt;&#xD;&#xA;      &lt;InterfaceBoard&gt;0&lt;/InterfaceBoard&gt;&#xD;&#xA;      &lt;Name&gt;YngHVOvldDac2&lt;/Name&gt;&#xD;&#xA;      &lt;RealtimeIndex&gt;332&lt;/RealtimeIndex&gt;&#xD;&#xA;      &lt;Bit&gt;0&lt;/Bit&gt;&#xD;&#xA;    &lt;/BaseConfiguration&gt;&#xD;&#xA;    &lt;MaximumValue&gt;1&lt;/MaximumValue&gt;&#xD;&#xA;    &lt;MinimumValue&gt;0&lt;/MinimumValue&gt;&#xD;&#xA;    &lt;PostInit&gt;true&lt;/PostInit&gt;&#xD;&#xA;    &lt;PostInitValue&gt;0&lt;/PostInitValue&gt;&#xD;&#xA;    &lt;Resolution&gt;12&lt;/Resolution&gt;&#xD;&#xA;  &lt;/RtDacConfiguration&gt;&#xD;&#xA;  &lt;RtDacConfiguration&gt;&#xD;&#xA;    &lt;BaseConfiguration&gt;&#xD;&#xA;      &lt;Address&gt;333&lt;/Address&gt;&#xD;&#xA;      &lt;Index&gt;26&lt;/Index&gt;&#xD;&#xA;      &lt;InterfaceBoard&gt;0&lt;/InterfaceBoard&gt;&#xD;&#xA;      &lt;Name&gt;YngHVOvldDac3&lt;/Name&gt;&#xD;&#xA;      &lt;RealtimeIndex&gt;333&lt;/RealtimeIndex&gt;&#xD;&#xA;      &lt;Bit&gt;0&lt;/Bit&gt;&#xD;&#xA;    &lt;/BaseConfiguration&gt;&#xD;&#xA;    &lt;MaximumValue&gt;1&lt;/MaximumValue&gt;&#xD;&#xA;    &lt;MinimumValue&gt;0&lt;/MinimumValue&gt;&#xD;&#xA;    &lt;PostInit&gt;true&lt;/PostInit&gt;&#xD;&#xA;    &lt;PostInitValue&gt;0&lt;/PostInitValue&gt;&#xD;&#xA;    &lt;Resolution&gt;12&lt;/Resolution&gt;&#xD;&#xA;  &lt;/RtDacConfiguration&gt;&#xD;&#xA;  &lt;RtDacConfiguration&gt;&#xD;&#xA;    &lt;BaseConfiguration&gt;&#xD;&#xA;      &lt;Address&gt;334&lt;/Address&gt;&#xD;&#xA;      &lt;Index&gt;27&lt;/Index&gt;&#xD;&#xA;      &lt;InterfaceBoard&gt;0&lt;/InterfaceBoard&gt;&#xD;&#xA;      &lt;Name&gt;YngHVOvldDac4&lt;/Name&gt;&#xD;&#xA;      &lt;RealtimeIndex&gt;334&lt;/RealtimeIndex&gt;&#xD;&#xA;      &lt;Bit&gt;0&lt;/Bit&gt;&#xD;&#xA;    &lt;/BaseConfiguration&gt;&#xD;&#xA;    &lt;MaximumValue&gt;1&lt;/MaximumValue&gt;&#xD;&#xA;    &lt;MinimumValue&gt;0&lt;/MinimumValue&gt;&#xD;&#xA;    &lt;PostInit&gt;true&lt;/PostInit&gt;&#xD;&#xA;    &lt;PostInitValue&gt;0&lt;/PostInitValue&gt;&#xD;&#xA;    &lt;Resolution&gt;12&lt;/Resolution&gt;&#xD;&#xA;  &lt;/RtDacConfiguration&gt;&#xD;&#xA;  &lt;RtDacConfiguration&gt;&#xD;&#xA;    &lt;BaseConfiguration&gt;&#xD;&#xA;      &lt;Address&gt;337&lt;/Address&gt;&#xD;&#xA;      &lt;Index&gt;28&lt;/Index&gt;&#xD;&#xA;      &lt;InterfaceBoard&gt;0&lt;/InterfaceBoard&gt;&#xD;&#xA;      &lt;Name&gt;YngShOvldAdc1&lt;/Name&gt;&#xD;&#xA;      &lt;RealtimeIndex&gt;337&lt;/RealtimeIndex&gt;&#xD;&#xA;      &lt;Bit&gt;0&lt;/Bit&gt;&#xD;&#xA;    &lt;/BaseConfiguration&gt;&#xD;&#xA;    &lt;MaximumValue&gt;1&lt;/MaximumValue&gt;&#xD;&#xA;    &lt;MinimumValue&gt;0&lt;/MinimumValue&gt;&#xD;&#xA;    &lt;PostInit&gt;true&lt;/PostInit&gt;&#xD;&#xA;    &lt;PostInitValue&gt;0.0021363&lt;/PostInitValue&gt;&#xD;&#xA;    &lt;Resolution&gt;8&lt;/Resolution&gt;&#xD;&#xA;  &lt;/RtDacConfiguration&gt;&#xD;&#xA;  &lt;RtDacConfiguration&gt;&#xD;&#xA;    &lt;BaseConfiguration&gt;&#xD;&#xA;      &lt;Address&gt;338&lt;/Address&gt;&#xD;&#xA;      &lt;Index&gt;29&lt;/Index&gt;&#xD;&#xA;      &lt;InterfaceBoard&gt;0&lt;/InterfaceBoard&gt;&#xD;&#xA;      &lt;Name&gt;YngOvldAdc1&lt;/Name&gt;&#xD;&#xA;      &lt;RealtimeIndex&gt;338&lt;/RealtimeIndex&gt;&#xD;&#xA;      &lt;Bit&gt;0&lt;/Bit&gt;&#xD;&#xA;    &lt;/BaseConfiguration&gt;&#xD;&#xA;    &lt;MaximumValue&gt;1&lt;/MaximumValue&gt;&#xD;&#xA;    &lt;MinimumValue&gt;0&lt;/MinimumValue&gt;&#xD;&#xA;    &lt;PostInit&gt;true&lt;/PostInit&gt;&#xD;&#xA;    &lt;PostInitValue&gt;0.5&lt;/PostInitValue&gt;&#xD;&#xA;    &lt;Resolution&gt;16&lt;/Resolution&gt;&#xD;&#xA;  &lt;/RtDacConfiguration&gt;&#xD;&#xA;  &lt;RtDacConfiguration&gt;&#xD;&#xA;    &lt;BaseConfiguration&gt;&#xD;&#xA;      &lt;Address&gt;339&lt;/Address&gt;&#xD;&#xA;      &lt;Index&gt;30&lt;/Index&gt;&#xD;&#xA;      &lt;InterfaceBoard&gt;0&lt;/InterfaceBoard&gt;&#xD;&#xA;      &lt;Name&gt;YngShOvldAdc2&lt;/Name&gt;&#xD;&#xA;      &lt;RealtimeIndex&gt;339&lt;/RealtimeIndex&gt;&#xD;&#xA;      &lt;Bit&gt;0&lt;/Bit&gt;&#xD;&#xA;    &lt;/BaseConfiguration&gt;&#xD;&#xA;    &lt;MaximumValue&gt;1&lt;/MaximumValue&gt;&#xD;&#xA;    &lt;MinimumValue&gt;0&lt;/MinimumValue&gt;&#xD;&#xA;    &lt;PostInit&gt;true&lt;/PostInit&gt;&#xD;&#xA;    &lt;PostInitValue&gt;0.0021363&lt;/PostInitValue&gt;&#xD;&#xA;    &lt;Resolution&gt;8&lt;/Resolution&gt;&#xD;&#xA;  &lt;/RtDacConfiguration&gt;&#xD;&#xA;  &lt;RtDacConfiguration&gt;&#xD;&#xA;    &lt;BaseConfiguration&gt;&#xD;&#xA;      &lt;Address&gt;340&lt;/Address&gt;&#xD;&#xA;      &lt;Index&gt;31&lt;/Index&gt;&#xD;&#xA;      &lt;InterfaceBoard&gt;0&lt;/InterfaceBoard&gt;&#xD;&#xA;      &lt;Name&gt;YngOvldAdc2&lt;/Name&gt;&#xD;&#xA;      &lt;RealtimeIndex&gt;340&lt;/RealtimeIndex&gt;&#xD;&#xA;      &lt;Bit&gt;0&lt;/Bit&gt;&#xD;&#xA;    &lt;/BaseConfiguration&gt;&#xD;&#xA;    &lt;MaximumValue&gt;1&lt;/MaximumValue&gt;&#xD;&#xA;    &lt;MinimumValue&gt;0&lt;/MinimumValue&gt;&#xD;&#xA;    &lt;PostInit&gt;true&lt;/PostInit&gt;&#xD;&#xA;    &lt;PostInitValue&gt;0.5&lt;/PostInitValue&gt;&#xD;&#xA;    &lt;Resolution&gt;16&lt;/Resolution&gt;&#xD;&#xA;  &lt;/RtDacConfiguration&gt;&#xD;&#xA;  &lt;RtDacConfiguration&gt;&#xD;&#xA;    &lt;BaseConfiguration&gt;&#xD;&#xA;      &lt;Address&gt;341&lt;/Address&gt;&#xD;&#xA;      &lt;Index&gt;32&lt;/Index&gt;&#xD;&#xA;      &lt;InterfaceBoard&gt;0&lt;/InterfaceBoard&gt;&#xD;&#xA;      &lt;Name&gt;YngShOvldAdc3&lt;/Name&gt;&#xD;&#xA;      &lt;RealtimeIndex&gt;341&lt;/RealtimeIndex&gt;&#xD;&#xA;      &lt;Bit&gt;0&lt;/Bit&gt;&#xD;&#xA;    &lt;/BaseConfiguration&gt;&#xD;&#xA;    &lt;MaximumValue&gt;1&lt;/MaximumValue&gt;&#xD;&#xA;    &lt;MinimumValue&gt;0&lt;/MinimumValue&gt;&#xD;&#xA;    &lt;PostInit&gt;true&lt;/PostInit&gt;&#xD;&#xA;    &lt;PostInitValue&gt;0.0021363&lt;/PostInitValue&gt;&#xD;&#xA;    &lt;Resolution&gt;8&lt;/Resolution&gt;&#xD;&#xA;  &lt;/RtDacConfiguration&gt;&#xD;&#xA;  &lt;RtDacConfiguration&gt;&#xD;&#xA;    &lt;BaseConfiguration&gt;&#xD;&#xA;      &lt;Address&gt;342&lt;/Address&gt;&#xD;&#xA;      &lt;Index&gt;33&lt;/Index&gt;&#xD;&#xA;      &lt;InterfaceBoard&gt;0&lt;/InterfaceBoard&gt;&#xD;&#xA;      &lt;Name&gt;YngOvldAdc3&lt;/Name&gt;&#xD;&#xA;      &lt;RealtimeIndex&gt;342&lt;/RealtimeIndex&gt;&#xD;&#xA;      &lt;Bit&gt;0&lt;/Bit&gt;&#xD;&#xA;    &lt;/BaseConfiguration&gt;&#xD;&#xA;    &lt;MaximumValue&gt;1&lt;/MaximumValue&gt;&#xD;&#xA;    &lt;MinimumValue&gt;0&lt;/MinimumValue&gt;&#xD;&#xA;    &lt;PostInit&gt;true&lt;/PostInit&gt;&#xD;&#xA;    &lt;PostInitValue&gt;0.5&lt;/PostInitValue&gt;&#xD;&#xA;    &lt;Resolution&gt;16&lt;/Resolution&gt;&#xD;&#xA;  &lt;/RtDacConfiguration&gt;&#xD;&#xA;  &lt;RtDacConfiguration&gt;&#xD;&#xA;    &lt;BaseConfiguration&gt;&#xD;&#xA;      &lt;Address&gt;343&lt;/Address&gt;&#xD;&#xA;      &lt;Index&gt;34&lt;/Index&gt;&#xD;&#xA;      &lt;InterfaceBoard&gt;0&lt;/InterfaceBoard&gt;&#xD;&#xA;      &lt;Name&gt;YngShOvldAdc4&lt;/Name&gt;&#xD;&#xA;      &lt;RealtimeIndex&gt;343&lt;/RealtimeIndex&gt;&#xD;&#xA;      &lt;Bit&gt;0&lt;/Bit&gt;&#xD;&#xA;    &lt;/BaseConfiguration&gt;&#xD;&#xA;    &lt;MaximumValue&gt;1&lt;/MaximumValue&gt;&#xD;&#xA;    &lt;MinimumValue&gt;0&lt;/MinimumValue&gt;&#xD;&#xA;    &lt;PostInit&gt;true&lt;/PostInit&gt;&#xD;&#xA;    &lt;PostInitValue&gt;0.0038911&lt;/PostInitValue&gt;&#xD;&#xA;    &lt;Resolution&gt;8&lt;/Resolution&gt;&#xD;&#xA;  &lt;/RtDacConfiguration&gt;&#xD;&#xA;  &lt;RtDacConfiguration&gt;&#xD;&#xA;    &lt;BaseConfiguration&gt;&#xD;&#xA;      &lt;Address&gt;344&lt;/Address&gt;&#xD;&#xA;      &lt;Index&gt;35&lt;/Index&gt;&#xD;&#xA;      &lt;InterfaceBoard&gt;0&lt;/InterfaceBoard&gt;&#xD;&#xA;      &lt;Name&gt;YngOvldAdc4&lt;/Name&gt;&#xD;&#xA;      &lt;RealtimeIndex&gt;344&lt;/RealtimeIndex&gt;&#xD;&#xA;      &lt;Bit&gt;0&lt;/Bit&gt;&#xD;&#xA;    &lt;/BaseConfiguration&gt;&#xD;&#xA;    &lt;MaximumValue&gt;1&lt;/MaximumValue&gt;&#xD;&#xA;    &lt;MinimumValue&gt;0&lt;/MinimumValue&gt;&#xD;&#xA;    &lt;PostInit&gt;true&lt;/PostInit&gt;&#xD;&#xA;    &lt;PostInitValue&gt;1&lt;/PostInitValue&gt;&#xD;&#xA;    &lt;Resolution&gt;16&lt;/Resolution&gt;&#xD;&#xA;  &lt;/RtDacConfiguration&gt;&#xD;&#xA;  &lt;RtDacConfiguration&gt;&#xD;&#xA;    &lt;BaseConfiguration&gt;&#xD;&#xA;      &lt;Address&gt;783&lt;/Address&gt;&#xD;&#xA;      &lt;Index&gt;36&lt;/Index&gt;&#xD;&#xA;      &lt;InterfaceBoard&gt;0&lt;/InterfaceBoard&gt;&#xD;&#xA;      &lt;Name&gt;MetaHVDac&lt;/Name&gt;&#xD;&#xA;      &lt;RealtimeIndex&gt;783&lt;/RealtimeIndex&gt;&#xD;&#xA;      &lt;Bit&gt;0&lt;/Bit&gt;&#xD;&#xA;    &lt;/BaseConfiguration&gt;&#xD;&#xA;    &lt;MaximumValue&gt;1&lt;/MaximumValue&gt;&#xD;&#xA;    &lt;MinimumValue&gt;0&lt;/MinimumValue&gt;&#xD;&#xA;    &lt;PostInit&gt;true&lt;/PostInit&gt;&#xD;&#xA;    &lt;PostInitValue&gt;0&lt;/PostInitValue&gt;&#xD;&#xA;    &lt;Resolution&gt;12&lt;/Resolution&gt;&#xD;&#xA;  &lt;/RtDacConfiguration&gt;&#xD;&#xA;  &lt;RtDacConfiguration&gt;&#xD;&#xA;    &lt;BaseConfiguration&gt;&#xD;&#xA;      &lt;Address&gt;818&lt;/Address&gt;&#xD;&#xA;      &lt;Index&gt;37&lt;/Index&gt;&#xD;&#xA;      &lt;InterfaceBoard&gt;0&lt;/InterfaceBoard&gt;&#xD;&#xA;      &lt;Name&gt;MetaShOvldAdc&lt;/Name&gt;&#xD;&#xA;      &lt;RealtimeIndex&gt;818&lt;/RealtimeIndex&gt;&#xD;&#xA;      &lt;Bit&gt;0&lt;/Bit&gt;&#xD;&#xA;    &lt;/BaseConfiguration&gt;&#xD;&#xA;    &lt;MaximumValue&gt;1&lt;/MaximumValue&gt;&#xD;&#xA;    &lt;MinimumValue&gt;0&lt;/MinimumValue&gt;&#xD;&#xA;    &lt;PostInit&gt;true&lt;/PostInit&gt;&#xD;&#xA;    &lt;PostInitValue&gt;0.0008545&lt;/PostInitValue&gt;&#xD;&#xA;    &lt;Resolution&gt;8&lt;/Resolution&gt;&#xD;&#xA;  &lt;/RtDacConfiguration&gt;&#xD;&#xA;  &lt;RtDacConfiguration&gt;&#xD;&#xA;    &lt;BaseConfiguration&gt;&#xD;&#xA;      &lt;Address&gt;819&lt;/Address&gt;&#xD;&#xA;      &lt;Index&gt;38&lt;/Index&gt;&#xD;&#xA;      &lt;InterfaceBoard&gt;0&lt;/InterfaceBoard&gt;&#xD;&#xA;      &lt;Name&gt;MetaOvldAdc&lt;/Name&gt;&#xD;&#xA;      &lt;RealtimeIndex&gt;819&lt;/RealtimeIndex&gt;&#xD;&#xA;      &lt;Bit&gt;0&lt;/Bit&gt;&#xD;&#xA;    &lt;/BaseConfiguration&gt;&#xD;&#xA;    &lt;MaximumValue&gt;1&lt;/MaximumValue&gt;&#xD;&#xA;    &lt;MinimumValue&gt;0&lt;/MinimumValue&gt;&#xD;&#xA;    &lt;PostInit&gt;true&lt;/PostInit&gt;&#xD;&#xA;    &lt;PostInitValue&gt;0.9375&lt;/PostInitValue&gt;&#xD;&#xA;    &lt;Resolution&gt;16&lt;/Resolution&gt;&#xD;&#xA;  &lt;/RtDacConfiguration&gt;&#xD;&#xA;  &lt;RtDacConfiguration&gt;&#xD;&#xA;    &lt;BaseConfiguration&gt;&#xD;&#xA;      &lt;Address&gt;827&lt;/Address&gt;&#xD;&#xA;      &lt;Index&gt;39&lt;/Index&gt;&#xD;&#xA;      &lt;InterfaceBoard&gt;0&lt;/InterfaceBoard&gt;&#xD;&#xA;      &lt;Name&gt;MetaHVOvldDac&lt;/Name&gt;&#xD;&#xA;      &lt;RealtimeIndex&gt;827&lt;/RealtimeIndex&gt;&#xD;&#xA;      &lt;Bit&gt;0&lt;/Bit&gt;&#xD;&#xA;    &lt;/BaseConfiguration&gt;&#xD;&#xA;    &lt;MaximumValue&gt;1&lt;/MaximumValue&gt;&#xD;&#xA;    &lt;MinimumValue&gt;0&lt;/MinimumValue&gt;&#xD;&#xA;    &lt;PostInit&gt;true&lt;/PostInit&gt;&#xD;&#xA;    &lt;PostInitValue&gt;0&lt;/PostInitValue&gt;&#xD;&#xA;    &lt;Resolution&gt;12&lt;/Resolution&gt;&#xD;&#xA;  &lt;/RtDacConfiguration&gt;&#xD;&#xA;  &lt;RtDacConfiguration&gt;&#xD;&#xA;    &lt;BaseConfiguration&gt;&#xD;&#xA;      &lt;Address&gt;832&lt;/Address&gt;&#xD;&#xA;      &lt;Index&gt;40&lt;/Index&gt;&#xD;&#xA;      &lt;InterfaceBoard&gt;0&lt;/InterfaceBoard&gt;&#xD;&#xA;      &lt;Name&gt;MetaOffset01&lt;/Name&gt;&#xD;&#xA;      &lt;RealtimeIndex&gt;832&lt;/RealtimeIndex&gt;&#xD;&#xA;      &lt;Bit&gt;0&lt;/Bit&gt;&#xD;&#xA;    &lt;/BaseConfiguration&gt;&#xD;&#xA;    &lt;MaximumValue&gt;1&lt;/MaximumValue&gt;&#xD;&#xA;    &lt;MinimumValue&gt;0&lt;/MinimumValue&gt;&#xD;&#xA;    &lt;PostInit&gt;true&lt;/PostInit&gt;&#xD;&#xA;    &lt;PostInitValue&gt;0&lt;/PostInitValue&gt;&#xD;&#xA;    &lt;Resolution&gt;16&lt;/Resolution&gt;&#xD;&#xA;  &lt;/RtDacConfiguration&gt;&#xD;&#xA;  &lt;RtDacConfiguration&gt;&#xD;&#xA;    &lt;BaseConfiguration&gt;&#xD;&#xA;      &lt;Address&gt;833&lt;/Address&gt;&#xD;&#xA;      &lt;Index&gt;41&lt;/Index&gt;&#xD;&#xA;      &lt;InterfaceBoard&gt;0&lt;/InterfaceBoard&gt;&#xD;&#xA;      &lt;Name&gt;MetaOffset02&lt;/Name&gt;&#xD;&#xA;      &lt;RealtimeIndex&gt;833&lt;/RealtimeIndex&gt;&#xD;&#xA;      &lt;Bit&gt;0&lt;/Bit&gt;&#xD;&#xA;    &lt;/BaseConfiguration&gt;&#xD;&#xA;    &lt;MaximumValue&gt;1&lt;/MaximumValue&gt;&#xD;&#xA;    &lt;MinimumValue&gt;0&lt;/MinimumValue&gt;&#xD;&#xA;    &lt;PostInit&gt;true&lt;/PostInit&gt;&#xD;&#xA;    &lt;PostInitValue&gt;0&lt;/PostInitValue&gt;&#xD;&#xA;    &lt;Resolution&gt;16&lt;/Resolution&gt;&#xD;&#xA;  &lt;/RtDacConfiguration&gt;&#xD;&#xA;  &lt;RtDacConfiguration&gt;&#xD;&#xA;    &lt;BaseConfiguration&gt;&#xD;&#xA;      &lt;Address&gt;834&lt;/Address&gt;&#xD;&#xA;      &lt;Index&gt;42&lt;/Index&gt;&#xD;&#xA;      &lt;InterfaceBoard&gt;0&lt;/InterfaceBoard&gt;&#xD;&#xA;      &lt;Name&gt;MetaOffset03&lt;/Name&gt;&#xD;&#xA;      &lt;RealtimeIndex&gt;834&lt;/RealtimeIndex&gt;&#xD;&#xA;      &lt;Bit&gt;0&lt;/Bit&gt;&#xD;&#xA;    &lt;/BaseConfiguration&gt;&#xD;&#xA;    &lt;MaximumValue&gt;1&lt;/MaximumValue&gt;&#xD;&#xA;    &lt;MinimumValue&gt;0&lt;/MinimumValue&gt;&#xD;&#xA;    &lt;PostInit&gt;true&lt;/PostInit&gt;&#xD;&#xA;    &lt;PostInitValue&gt;0&lt;/PostInitValue&gt;&#xD;&#xA;    &lt;Resolution&gt;16&lt;/Resolution&gt;&#xD;&#xA;  &lt;/RtDacConfiguration&gt;&#xD;&#xA;  &lt;RtDacConfiguration&gt;&#xD;&#xA;    &lt;BaseConfiguration&gt;&#xD;&#xA;      &lt;Address&gt;835&lt;/Address&gt;&#xD;&#xA;      &lt;Index&gt;43&lt;/Index&gt;&#xD;&#xA;      &lt;InterfaceBoard&gt;0&lt;/InterfaceBoard&gt;&#xD;&#xA;      &lt;Name&gt;MetaOffset04&lt;/Name&gt;&#xD;&#xA;      &lt;RealtimeIndex&gt;835&lt;/RealtimeIndex&gt;&#xD;&#xA;      &lt;Bit&gt;0&lt;/Bit&gt;&#xD;&#xA;    &lt;/BaseConfiguration&gt;&#xD;&#xA;    &lt;MaximumValue&gt;1&lt;/MaximumValue&gt;&#xD;&#xA;    &lt;MinimumValue&gt;0&lt;/MinimumValue&gt;&#xD;&#xA;    &lt;PostInit&gt;true&lt;/PostInit&gt;&#xD;&#xA;    &lt;PostInitValue&gt;0&lt;/PostInitValue&gt;&#xD;&#xA;    &lt;Resolution&gt;16&lt;/Resolution&gt;&#xD;&#xA;  &lt;/RtDacConfiguration&gt;&#xD;&#xA;  &lt;RtDacConfiguration&gt;&#xD;&#xA;    &lt;BaseConfiguration&gt;&#xD;&#xA;      &lt;Address&gt;836&lt;/Address&gt;&#xD;&#xA;      &lt;Index&gt;44&lt;/Index&gt;&#xD;&#xA;      &lt;InterfaceBoard&gt;0&lt;/InterfaceBoard&gt;&#xD;&#xA;      &lt;Name&gt;MetaOffset05&lt;/Name&gt;&#xD;&#xA;      &lt;RealtimeIndex&gt;836&lt;/RealtimeIndex&gt;&#xD;&#xA;      &lt;Bit&gt;0&lt;/Bit&gt;&#xD;&#xA;    &lt;/BaseConfiguration&gt;&#xD;&#xA;    &lt;MaximumValue&gt;1&lt;/MaximumValue&gt;&#xD;&#xA;    &lt;MinimumValue&gt;0&lt;/MinimumValue&gt;&#xD;&#xA;    &lt;PostInit&gt;true&lt;/PostInit&gt;&#xD;&#xA;    &lt;PostInitValue&gt;0&lt;/PostInitValue&gt;&#xD;&#xA;    &lt;Resolution&gt;16&lt;/Resolution&gt;&#xD;&#xA;  &lt;/RtDacConfiguration&gt;&#xD;&#xA;  &lt;RtDacConfiguration&gt;&#xD;&#xA;    &lt;BaseConfiguration&gt;&#xD;&#xA;      &lt;Address&gt;837&lt;/Address&gt;&#xD;&#xA;      &lt;Index&gt;45&lt;/Index&gt;&#xD;&#xA;      &lt;InterfaceBoard&gt;0&lt;/InterfaceBoard&gt;&#xD;&#xA;      &lt;Name&gt;MetaOffset06&lt;/Name&gt;&#xD;&#xA;      &lt;RealtimeIndex&gt;837&lt;/RealtimeIndex&gt;&#xD;&#xA;      &lt;Bit&gt;0&lt;/Bit&gt;&#xD;&#xA;    &lt;/BaseConfiguration&gt;&#xD;&#xA;    &lt;MaximumValue&gt;1&lt;/MaximumValue&gt;&#xD;&#xA;    &lt;MinimumValue&gt;0&lt;/MinimumValue&gt;&#xD;&#xA;    &lt;PostInit&gt;true&lt;/PostInit&gt;&#xD;&#xA;    &lt;PostInitValue&gt;0&lt;/PostInitValue&gt;&#xD;&#xA;    &lt;Resolution&gt;16&lt;/Resolution&gt;&#xD;&#xA;  &lt;/RtDacConfiguration&gt;&#xD;&#xA;  &lt;RtDacConfiguration&gt;&#xD;&#xA;    &lt;BaseConfiguration&gt;&#xD;&#xA;      &lt;Address&gt;838&lt;/Address&gt;&#xD;&#xA;      &lt;Index&gt;46&lt;/Index&gt;&#xD;&#xA;      &lt;InterfaceBoard&gt;0&lt;/InterfaceBoard&gt;&#xD;&#xA;      &lt;Name&gt;MetaOffset07&lt;/Name&gt;&#xD;&#xA;      &lt;RealtimeIndex&gt;838&lt;/RealtimeIndex&gt;&#xD;&#xA;      &lt;Bit&gt;0&lt;/Bit&gt;&#xD;&#xA;    &lt;/BaseConfiguration&gt;&#xD;&#xA;    &lt;MaximumValue&gt;1&lt;/MaximumValue&gt;&#xD;&#xA;    &lt;MinimumValue&gt;0&lt;/MinimumValue&gt;&#xD;&#xA;    &lt;PostInit&gt;true&lt;/PostInit&gt;&#xD;&#xA;    &lt;PostInitValue&gt;0&lt;/PostInitValue&gt;&#xD;&#xA;    &lt;Resolution&gt;16&lt;/Resolution&gt;&#xD;&#xA;  &lt;/RtDacConfiguration&gt;&#xD;&#xA;  &lt;RtDacConfiguration&gt;&#xD;&#xA;    &lt;BaseConfiguration&gt;&#xD;&#xA;      &lt;Address&gt;839&lt;/Address&gt;&#xD;&#xA;      &lt;Index&gt;47&lt;/Index&gt;&#xD;&#xA;      &lt;InterfaceBoard&gt;0&lt;/InterfaceBoard&gt;&#xD;&#xA;      &lt;Name&gt;MetaOffset08&lt;/Name&gt;&#xD;&#xA;      &lt;RealtimeIndex&gt;839&lt;/RealtimeIndex&gt;&#xD;&#xA;      &lt;Bit&gt;0&lt;/Bit&gt;&#xD;&#xA;    &lt;/BaseConfiguration&gt;&#xD;&#xA;    &lt;MaximumValue&gt;1&lt;/MaximumValue&gt;&#xD;&#xA;    &lt;MinimumValue&gt;0&lt;/MinimumValue&gt;&#xD;&#xA;    &lt;PostInit&gt;true&lt;/PostInit&gt;&#xD;&#xA;    &lt;PostInitValue&gt;0&lt;/PostInitValue&gt;&#xD;&#xA;    &lt;Resolution&gt;16&lt;/Resolution&gt;&#xD;&#xA;  &lt;/RtDacConfiguration&gt;&#xD;&#xA;  &lt;RtDacConfiguration&gt;&#xD;&#xA;    &lt;BaseConfiguration&gt;&#xD;&#xA;      &lt;Address&gt;840&lt;/Address&gt;&#xD;&#xA;      &lt;Index&gt;48&lt;/Index&gt;&#xD;&#xA;      &lt;InterfaceBoard&gt;0&lt;/InterfaceBoard&gt;&#xD;&#xA;      &lt;Name&gt;MetaOffset09&lt;/Name&gt;&#xD;&#xA;      &lt;RealtimeIndex&gt;840&lt;/RealtimeIndex&gt;&#xD;&#xA;      &lt;Bit&gt;0&lt;/Bit&gt;&#xD;&#xA;    &lt;/BaseConfiguration&gt;&#xD;&#xA;    &lt;MaximumValue&gt;1&lt;/MaximumValue&gt;&#xD;&#xA;    &lt;MinimumValue&gt;0&lt;/MinimumValue&gt;&#xD;&#xA;    &lt;PostInit&gt;true&lt;/PostInit&gt;&#xD;&#xA;    &lt;PostInitValue&gt;0&lt;/PostInitValue&gt;&#xD;&#xA;    &lt;Resolution&gt;16&lt;/Resolution&gt;&#xD;&#xA;  &lt;/RtDacConfiguration&gt;&#xD;&#xA;  &lt;RtDacConfiguration&gt;&#xD;&#xA;    &lt;BaseConfiguration&gt;&#xD;&#xA;      &lt;Address&gt;841&lt;/Address&gt;&#xD;&#xA;      &lt;Index&gt;49&lt;/Index&gt;&#xD;&#xA;      &lt;InterfaceBoard&gt;0&lt;/InterfaceBoard&gt;&#xD;&#xA;      &lt;Name&gt;MetaOffset10&lt;/Name&gt;&#xD;&#xA;      &lt;RealtimeIndex&gt;841&lt;/RealtimeIndex&gt;&#xD;&#xA;      &lt;Bit&gt;0&lt;/Bit&gt;&#xD;&#xA;    &lt;/BaseConfiguration&gt;&#xD;&#xA;    &lt;MaximumValue&gt;1&lt;/MaximumValue&gt;&#xD;&#xA;    &lt;MinimumValue&gt;0&lt;/MinimumValue&gt;&#xD;&#xA;    &lt;PostInit&gt;true&lt;/PostInit&gt;&#xD;&#xA;    &lt;PostInitValue&gt;0&lt;/PostInitValue&gt;&#xD;&#xA;    &lt;Resolution&gt;16&lt;/Resolution&gt;&#xD;&#xA;  &lt;/RtDacConfiguration&gt;&#xD;&#xA;  &lt;RtDacConfiguration&gt;&#xD;&#xA;    &lt;BaseConfiguration&gt;&#xD;&#xA;      &lt;Address&gt;842&lt;/Address&gt;&#xD;&#xA;      &lt;Index&gt;50&lt;/Index&gt;&#xD;&#xA;      &lt;InterfaceBoard&gt;0&lt;/InterfaceBoard&gt;&#xD;&#xA;      &lt;Name&gt;MetaOffset11&lt;/Name&gt;&#xD;&#xA;      &lt;RealtimeIndex&gt;842&lt;/RealtimeIndex&gt;&#xD;&#xA;      &lt;Bit&gt;0&lt;/Bit&gt;&#xD;&#xA;    &lt;/BaseConfiguration&gt;&#xD;&#xA;    &lt;MaximumValue&gt;1&lt;/MaximumValue&gt;&#xD;&#xA;    &lt;MinimumValue&gt;0&lt;/MinimumValue&gt;&#xD;&#xA;    &lt;PostInit&gt;true&lt;/PostInit&gt;&#xD;&#xA;    &lt;PostInitValue&gt;0&lt;/PostInitValue&gt;&#xD;&#xA;    &lt;Resolution&gt;16&lt;/Resolution&gt;&#xD;&#xA;  &lt;/RtDacConfiguration&gt;&#xD;&#xA;  &lt;RtDacConfiguration&gt;&#xD;&#xA;    &lt;BaseConfiguration&gt;&#xD;&#xA;      &lt;Address&gt;843&lt;/Address&gt;&#xD;&#xA;      &lt;Index&gt;51&lt;/Index&gt;&#xD;&#xA;      &lt;InterfaceBoard&gt;0&lt;/InterfaceBoard&gt;&#xD;&#xA;      &lt;Name&gt;MetaOffset12&lt;/Name&gt;&#xD;&#xA;      &lt;RealtimeIndex&gt;843&lt;/RealtimeIndex&gt;&#xD;&#xA;      &lt;Bit&gt;0&lt;/Bit&gt;&#xD;&#xA;    &lt;/BaseConfiguration&gt;&#xD;&#xA;    &lt;MaximumValue&gt;1&lt;/MaximumValue&gt;&#xD;&#xA;    &lt;MinimumValue&gt;0&lt;/MinimumValue&gt;&#xD;&#xA;    &lt;PostInit&gt;true&lt;/PostInit&gt;&#xD;&#xA;    &lt;PostInitValue&gt;0&lt;/PostInitValue&gt;&#xD;&#xA;    &lt;Resolution&gt;16&lt;/Resolution&gt;&#xD;&#xA;  &lt;/RtDacConfiguration&gt;&#xD;&#xA;  &lt;RtDacConfiguration&gt;&#xD;&#xA;    &lt;BaseConfiguration&gt;&#xD;&#xA;      &lt;Address&gt;844&lt;/Address&gt;&#xD;&#xA;      &lt;Index&gt;52&lt;/Index&gt;&#xD;&#xA;      &lt;InterfaceBoard&gt;0&lt;/InterfaceBoard&gt;&#xD;&#xA;      &lt;Name&gt;MetaOffset13&lt;/Name&gt;&#xD;&#xA;      &lt;RealtimeIndex&gt;844&lt;/RealtimeIndex&gt;&#xD;&#xA;      &lt;Bit&gt;0&lt;/Bit&gt;&#xD;&#xA;    &lt;/BaseConfiguration&gt;&#xD;&#xA;    &lt;MaximumValue&gt;1&lt;/MaximumValue&gt;&#xD;&#xA;    &lt;MinimumValue&gt;0&lt;/MinimumValue&gt;&#xD;&#xA;    &lt;PostInit&gt;true&lt;/PostInit&gt;&#xD;&#xA;    &lt;PostInitValue&gt;0&lt;/PostInitValue&gt;&#xD;&#xA;    &lt;Resolution&gt;16&lt;/Resolution&gt;&#xD;&#xA;  &lt;/RtDacConfiguration&gt;&#xD;&#xA;  &lt;RtDacConfiguration&gt;&#xD;&#xA;    &lt;BaseConfiguration&gt;&#xD;&#xA;      &lt;Address&gt;845&lt;/Address&gt;&#xD;&#xA;      &lt;Index&gt;53&lt;/Index&gt;&#xD;&#xA;      &lt;InterfaceBoard&gt;0&lt;/InterfaceBoard&gt;&#xD;&#xA;      &lt;Name&gt;MetaOffset14&lt;/Name&gt;&#xD;&#xA;      &lt;RealtimeIndex&gt;845&lt;/RealtimeIndex&gt;&#xD;&#xA;      &lt;Bit&gt;0&lt;/Bit&gt;&#xD;&#xA;    &lt;/BaseConfiguration&gt;&#xD;&#xA;    &lt;MaximumValue&gt;1&lt;/MaximumValue&gt;&#xD;&#xA;    &lt;MinimumValue&gt;0&lt;/MinimumValue&gt;&#xD;&#xA;    &lt;PostInit&gt;true&lt;/PostInit&gt;&#xD;&#xA;    &lt;PostInitValue&gt;0&lt;/PostInitValue&gt;&#xD;&#xA;    &lt;Resolution&gt;16&lt;/Resolution&gt;&#xD;&#xA;  &lt;/RtDacConfiguration&gt;&#xD;&#xA;  &lt;RtDacConfiguration&gt;&#xD;&#xA;    &lt;BaseConfiguration&gt;&#xD;&#xA;      &lt;Address&gt;846&lt;/Address&gt;&#xD;&#xA;      &lt;Index&gt;54&lt;/Index&gt;&#xD;&#xA;      &lt;InterfaceBoard&gt;0&lt;/InterfaceBoard&gt;&#xD;&#xA;      &lt;Name&gt;MetaOffset15&lt;/Name&gt;&#xD;&#xA;      &lt;RealtimeIndex&gt;846&lt;/RealtimeIndex&gt;&#xD;&#xA;      &lt;Bit&gt;0&lt;/Bit&gt;&#xD;&#xA;    &lt;/BaseConfiguration&gt;&#xD;&#xA;    &lt;MaximumValue&gt;1&lt;/MaximumValue&gt;&#xD;&#xA;    &lt;MinimumValue&gt;0&lt;/MinimumValue&gt;&#xD;&#xA;    &lt;PostInit&gt;true&lt;/PostInit&gt;&#xD;&#xA;    &lt;PostInitValue&gt;0&lt;/PostInitValue&gt;&#xD;&#xA;    &lt;Resolution&gt;16&lt;/Resolution&gt;&#xD;&#xA;  &lt;/RtDacConfiguration&gt;&#xD;&#xA;  &lt;RtDacConfiguration&gt;&#xD;&#xA;    &lt;BaseConfiguration&gt;&#xD;&#xA;      &lt;Address&gt;847&lt;/Address&gt;&#xD;&#xA;      &lt;Index&gt;55&lt;/Index&gt;&#xD;&#xA;      &lt;InterfaceBoard&gt;0&lt;/InterfaceBoard&gt;&#xD;&#xA;      &lt;Name&gt;MetaOffset16&lt;/Name&gt;&#xD;&#xA;      &lt;RealtimeIndex&gt;847&lt;/RealtimeIndex&gt;&#xD;&#xA;      &lt;Bit&gt;0&lt;/Bit&gt;&#xD;&#xA;    &lt;/BaseConfiguration&gt;&#xD;&#xA;    &lt;MaximumValue&gt;1&lt;/MaximumValue&gt;&#xD;&#xA;    &lt;MinimumValue&gt;0&lt;/MinimumValue&gt;&#xD;&#xA;    &lt;PostInit&gt;true&lt;/PostInit&gt;&#xD;&#xA;    &lt;PostInitValue&gt;0&lt;/PostInitValue&gt;&#xD;&#xA;    &lt;Resolution&gt;16&lt;/Resolution&gt;&#xD;&#xA;  &lt;/RtDacConfiguration&gt;&#xD;&#xA;  &lt;RtDacConfiguration&gt;&#xD;&#xA;    &lt;BaseConfiguration&gt;&#xD;&#xA;      &lt;Address&gt;848&lt;/Address&gt;&#xD;&#xA;      &lt;Index&gt;56&lt;/Index&gt;&#xD;&#xA;      &lt;InterfaceBoard&gt;0&lt;/InterfaceBoard&gt;&#xD;&#xA;      &lt;Name&gt;MetaOffset17&lt;/Name&gt;&#xD;&#xA;      &lt;RealtimeIndex&gt;848&lt;/RealtimeIndex&gt;&#xD;&#xA;      &lt;Bit&gt;0&lt;/Bit&gt;&#xD;&#xA;    &lt;/BaseConfiguration&gt;&#xD;&#xA;    &lt;MaximumValue&gt;1&lt;/MaximumValue&gt;&#xD;&#xA;    &lt;MinimumValue&gt;0&lt;/MinimumValue&gt;&#xD;&#xA;    &lt;PostInit&gt;true&lt;/PostInit&gt;&#xD;&#xA;    &lt;PostInitValue&gt;0&lt;/PostInitValue&gt;&#xD;&#xA;    &lt;Resolution&gt;16&lt;/Resolution&gt;&#xD;&#xA;  &lt;/RtDacConfiguration&gt;&#xD;&#xA;  &lt;RtDacConfiguration&gt;&#xD;&#xA;    &lt;BaseConfiguration&gt;&#xD;&#xA;      &lt;Address&gt;849&lt;/Address&gt;&#xD;&#xA;      &lt;Index&gt;57&lt;/Index&gt;&#xD;&#xA;      &lt;InterfaceBoard&gt;0&lt;/InterfaceBoard&gt;&#xD;&#xA;      &lt;Name&gt;MetaOffset18&lt;/Name&gt;&#xD;&#xA;      &lt;RealtimeIndex&gt;849&lt;/RealtimeIndex&gt;&#xD;&#xA;      &lt;Bit&gt;0&lt;/Bit&gt;&#xD;&#xA;    &lt;/BaseConfiguration&gt;&#xD;&#xA;    &lt;MaximumValue&gt;1&lt;/MaximumValue&gt;&#xD;&#xA;    &lt;MinimumValue&gt;0&lt;/MinimumValue&gt;&#xD;&#xA;    &lt;PostInit&gt;true&lt;/PostInit&gt;&#xD;&#xA;    &lt;PostInitValue&gt;0&lt;/PostInitValue&gt;&#xD;&#xA;    &lt;Resolution&gt;16&lt;/Resolution&gt;&#xD;&#xA;  &lt;/RtDacConfiguration&gt;&#xD;&#xA;  &lt;RtDacConfiguration&gt;&#xD;&#xA;    &lt;BaseConfiguration&gt;&#xD;&#xA;      &lt;Address&gt;850&lt;/Address&gt;&#xD;&#xA;      &lt;Index&gt;58&lt;/Index&gt;&#xD;&#xA;      &lt;InterfaceBoard&gt;0&lt;/InterfaceBoard&gt;&#xD;&#xA;      &lt;Name&gt;MetaOffset19&lt;/Name&gt;&#xD;&#xA;      &lt;RealtimeIndex&gt;850&lt;/RealtimeIndex&gt;&#xD;&#xA;      &lt;Bit&gt;0&lt;/Bit&gt;&#xD;&#xA;    &lt;/BaseConfiguration&gt;&#xD;&#xA;    &lt;MaximumValue&gt;1&lt;/MaximumValue&gt;&#xD;&#xA;    &lt;MinimumValue&gt;0&lt;/MinimumValue&gt;&#xD;&#xA;    &lt;PostInit&gt;true&lt;/PostInit&gt;&#xD;&#xA;    &lt;PostInitValue&gt;0&lt;/PostInitValue&gt;&#xD;&#xA;    &lt;Resolution&gt;16&lt;/Resolution&gt;&#xD;&#xA;  &lt;/RtDacConfiguration&gt;&#xD;&#xA;  &lt;RtDacConfiguration&gt;&#xD;&#xA;    &lt;BaseConfiguration&gt;&#xD;&#xA;      &lt;Address&gt;851&lt;/Address&gt;&#xD;&#xA;      &lt;Index&gt;59&lt;/Index&gt;&#xD;&#xA;      &lt;InterfaceBoard&gt;0&lt;/InterfaceBoard&gt;&#xD;&#xA;      &lt;Name&gt;MetaOffset20&lt;/Name&gt;&#xD;&#xA;      &lt;RealtimeIndex&gt;851&lt;/RealtimeIndex&gt;&#xD;&#xA;      &lt;Bit&gt;0&lt;/Bit&gt;&#xD;&#xA;    &lt;/BaseConfiguration&gt;&#xD;&#xA;    &lt;MaximumValue&gt;1&lt;/MaximumValue&gt;&#xD;&#xA;    &lt;MinimumValue&gt;0&lt;/MinimumValue&gt;&#xD;&#xA;    &lt;PostInit&gt;true&lt;/PostInit&gt;&#xD;&#xA;    &lt;PostInitValue&gt;0&lt;/PostInitValue&gt;&#xD;&#xA;    &lt;Resolution&gt;16&lt;/Resolution&gt;&#xD;&#xA;  &lt;/RtDacConfiguration&gt;&#xD;&#xA;  &lt;RtDacConfiguration&gt;&#xD;&#xA;    &lt;BaseConfiguration&gt;&#xD;&#xA;      &lt;Address&gt;852&lt;/Address&gt;&#xD;&#xA;      &lt;Index&gt;60&lt;/Index&gt;&#xD;&#xA;      &lt;InterfaceBoard&gt;0&lt;/InterfaceBoard&gt;&#xD;&#xA;      &lt;Name&gt;MetaOffset21&lt;/Name&gt;&#xD;&#xA;      &lt;RealtimeIndex&gt;852&lt;/RealtimeIndex&gt;&#xD;&#xA;      &lt;Bit&gt;0&lt;/Bit&gt;&#xD;&#xA;    &lt;/BaseConfiguration&gt;&#xD;&#xA;    &lt;MaximumValue&gt;1&lt;/MaximumValue&gt;&#xD;&#xA;    &lt;MinimumValue&gt;0&lt;/MinimumValue&gt;&#xD;&#xA;    &lt;PostInit&gt;true&lt;/PostInit&gt;&#xD;&#xA;    &lt;PostInitValue&gt;0&lt;/PostInitValue&gt;&#xD;&#xA;    &lt;Resolution&gt;16&lt;/Resolution&gt;&#xD;&#xA;  &lt;/RtDacConfiguration&gt;&#xD;&#xA;  &lt;RtDacConfiguration&gt;&#xD;&#xA;    &lt;BaseConfiguration&gt;&#xD;&#xA;      &lt;Address&gt;853&lt;/Address&gt;&#xD;&#xA;      &lt;Index&gt;61&lt;/Index&gt;&#xD;&#xA;      &lt;InterfaceBoard&gt;0&lt;/InterfaceBoard&gt;&#xD;&#xA;      &lt;Name&gt;MetaOffset22&lt;/Name&gt;&#xD;&#xA;      &lt;RealtimeIndex&gt;853&lt;/RealtimeIndex&gt;&#xD;&#xA;      &lt;Bit&gt;0&lt;/Bit&gt;&#xD;&#xA;    &lt;/BaseConfiguration&gt;&#xD;&#xA;    &lt;MaximumValue&gt;1&lt;/MaximumValue&gt;&#xD;&#xA;    &lt;MinimumValue&gt;0&lt;/MinimumValue&gt;&#xD;&#xA;    &lt;PostInit&gt;true&lt;/PostInit&gt;&#xD;&#xA;    &lt;PostInitValue&gt;0&lt;/PostInitValue&gt;&#xD;&#xA;    &lt;Resolution&gt;16&lt;/Resolution&gt;&#xD;&#xA;  &lt;/RtDacConfiguration&gt;&#xD;&#xA;  &lt;RtDacConfiguration&gt;&#xD;&#xA;    &lt;BaseConfiguration&gt;&#xD;&#xA;      &lt;Address&gt;854&lt;/Address&gt;&#xD;&#xA;      &lt;Index&gt;62&lt;/Index&gt;&#xD;&#xA;      &lt;InterfaceBoard&gt;0&lt;/InterfaceBoard&gt;&#xD;&#xA;      &lt;Name&gt;MetaOffset23&lt;/Name&gt;&#xD;&#xA;      &lt;RealtimeIndex&gt;854&lt;/RealtimeIndex&gt;&#xD;&#xA;      &lt;Bit&gt;0&lt;/Bit&gt;&#xD;&#xA;    &lt;/BaseConfiguration&gt;&#xD;&#xA;    &lt;MaximumValue&gt;1&lt;/MaximumValue&gt;&#xD;&#xA;    &lt;MinimumValue&gt;0&lt;/MinimumValue&gt;&#xD;&#xA;    &lt;PostInit&gt;true&lt;/PostInit&gt;&#xD;&#xA;    &lt;PostInitValue&gt;0&lt;/PostInitValue&gt;&#xD;&#xA;    &lt;Resolution&gt;16&lt;/Resolution&gt;&#xD;&#xA;  &lt;/RtDacConfiguration&gt;&#xD;&#xA;  &lt;RtDacConfiguration&gt;&#xD;&#xA;    &lt;BaseConfiguration&gt;&#xD;&#xA;      &lt;Address&gt;855&lt;/Address&gt;&#xD;&#xA;      &lt;Index&gt;63&lt;/Index&gt;&#xD;&#xA;      &lt;InterfaceBoard&gt;0&lt;/InterfaceBoard&gt;&#xD;&#xA;      &lt;Name&gt;MetaOffset24&lt;/Name&gt;&#xD;&#xA;      &lt;RealtimeIndex&gt;855&lt;/RealtimeIndex&gt;&#xD;&#xA;      &lt;Bit&gt;0&lt;/Bit&gt;&#xD;&#xA;    &lt;/BaseConfiguration&gt;&#xD;&#xA;    &lt;MaximumValue&gt;1&lt;/MaximumValue&gt;&#xD;&#xA;    &lt;MinimumValue&gt;0&lt;/MinimumValue&gt;&#xD;&#xA;    &lt;PostInit&gt;true&lt;/PostInit&gt;&#xD;&#xA;    &lt;PostInitValue&gt;0&lt;/PostInitValue&gt;&#xD;&#xA;    &lt;Resolution&gt;16&lt;/Resolution&gt;&#xD;&#xA;  &lt;/RtDacConfiguration&gt;&#xD;&#xA;  &lt;RtDacConfiguration&gt;&#xD;&#xA;    &lt;BaseConfiguration&gt;&#xD;&#xA;      &lt;Address&gt;856&lt;/Address&gt;&#xD;&#xA;      &lt;Index&gt;64&lt;/Index&gt;&#xD;&#xA;      &lt;InterfaceBoard&gt;0&lt;/InterfaceBoard&gt;&#xD;&#xA;      &lt;Name&gt;MetaOffset25&lt;/Name&gt;&#xD;&#xA;      &lt;RealtimeIndex&gt;856&lt;/RealtimeIndex&gt;&#xD;&#xA;      &lt;Bit&gt;0&lt;/Bit&gt;&#xD;&#xA;    &lt;/BaseConfiguration&gt;&#xD;&#xA;    &lt;MaximumValue&gt;1&lt;/MaximumValue&gt;&#xD;&#xA;    &lt;MinimumValue&gt;0&lt;/MinimumValue&gt;&#xD;&#xA;    &lt;PostInit&gt;true&lt;/PostInit&gt;&#xD;&#xA;    &lt;PostInitValue&gt;0&lt;/PostInitValue&gt;&#xD;&#xA;    &lt;Resolution&gt;16&lt;/Resolution&gt;&#xD;&#xA;  &lt;/RtDacConfiguration&gt;&#xD;&#xA;  &lt;RtDacConfiguration&gt;&#xD;&#xA;    &lt;BaseConfiguration&gt;&#xD;&#xA;      &lt;Address&gt;857&lt;/Address&gt;&#xD;&#xA;      &lt;Index&gt;65&lt;/Index&gt;&#xD;&#xA;      &lt;InterfaceBoard&gt;0&lt;/InterfaceBoard&gt;&#xD;&#xA;      &lt;Name&gt;MetaOffset26&lt;/Name&gt;&#xD;&#xA;      &lt;RealtimeIndex&gt;857&lt;/RealtimeIndex&gt;&#xD;&#xA;      &lt;Bit&gt;0&lt;/Bit&gt;&#xD;&#xA;    &lt;/BaseConfiguration&gt;&#xD;&#xA;    &lt;MaximumValue&gt;1&lt;/MaximumValue&gt;&#xD;&#xA;    &lt;MinimumValue&gt;0&lt;/MinimumValue&gt;&#xD;&#xA;    &lt;PostInit&gt;true&lt;/PostInit&gt;&#xD;&#xA;    &lt;PostInitValue&gt;0&lt;/PostInitValue&gt;&#xD;&#xA;    &lt;Resolution&gt;16&lt;/Resolution&gt;&#xD;&#xA;  &lt;/RtDacConfiguration&gt;&#xD;&#xA;  &lt;RtDacConfiguration&gt;&#xD;&#xA;    &lt;BaseConfiguration&gt;&#xD;&#xA;      &lt;Address&gt;858&lt;/Address&gt;&#xD;&#xA;      &lt;Index&gt;66&lt;/Index&gt;&#xD;&#xA;      &lt;InterfaceBoard&gt;0&lt;/InterfaceBoard&gt;&#xD;&#xA;      &lt;Name&gt;MetaOffset27&lt;/Name&gt;&#xD;&#xA;      &lt;RealtimeIndex&gt;858&lt;/RealtimeIndex&gt;&#xD;&#xA;      &lt;Bit&gt;0&lt;/Bit&gt;&#xD;&#xA;    &lt;/BaseConfiguration&gt;&#xD;&#xA;    &lt;MaximumValue&gt;1&lt;/MaximumValue&gt;&#xD;&#xA;    &lt;MinimumValue&gt;0&lt;/MinimumValue&gt;&#xD;&#xA;    &lt;PostInit&gt;true&lt;/PostInit&gt;&#xD;&#xA;    &lt;PostInitValue&gt;0&lt;/PostInitValue&gt;&#xD;&#xA;    &lt;Resolution&gt;16&lt;/Resolution&gt;&#xD;&#xA;  &lt;/RtDacConfiguration&gt;&#xD;&#xA;  &lt;RtDacConfiguration&gt;&#xD;&#xA;    &lt;BaseConfiguration&gt;&#xD;&#xA;      &lt;Address&gt;859&lt;/Address&gt;&#xD;&#xA;      &lt;Index&gt;67&lt;/Index&gt;&#xD;&#xA;      &lt;InterfaceBoard&gt;0&lt;/InterfaceBoard&gt;&#xD;&#xA;      &lt;Name&gt;MetaOffset28&lt;/Name&gt;&#xD;&#xA;      &lt;RealtimeIndex&gt;859&lt;/RealtimeIndex&gt;&#xD;&#xA;      &lt;Bit&gt;0&lt;/Bit&gt;&#xD;&#xA;    &lt;/BaseConfiguration&gt;&#xD;&#xA;    &lt;MaximumValue&gt;1&lt;/MaximumValue&gt;&#xD;&#xA;    &lt;MinimumValue&gt;0&lt;/MinimumValue&gt;&#xD;&#xA;    &lt;PostInit&gt;true&lt;/PostInit&gt;&#xD;&#xA;    &lt;PostInitValue&gt;0&lt;/PostInitValue&gt;&#xD;&#xA;    &lt;Resolution&gt;16&lt;/Resolution&gt;&#xD;&#xA;  &lt;/RtDacConfiguration&gt;&#xD;&#xA;  &lt;RtDacConfiguration&gt;&#xD;&#xA;    &lt;BaseConfiguration&gt;&#xD;&#xA;      &lt;Address&gt;860&lt;/Address&gt;&#xD;&#xA;      &lt;Index&gt;68&lt;/Index&gt;&#xD;&#xA;      &lt;InterfaceBoard&gt;0&lt;/InterfaceBoard&gt;&#xD;&#xA;      &lt;Name&gt;MetaOffset29&lt;/Name&gt;&#xD;&#xA;      &lt;RealtimeIndex&gt;860&lt;/RealtimeIndex&gt;&#xD;&#xA;      &lt;Bit&gt;0&lt;/Bit&gt;&#xD;&#xA;    &lt;/BaseConfiguration&gt;&#xD;&#xA;    &lt;MaximumValue&gt;1&lt;/MaximumValue&gt;&#xD;&#xA;    &lt;MinimumValue&gt;0&lt;/MinimumValue&gt;&#xD;&#xA;    &lt;PostInit&gt;true&lt;/PostInit&gt;&#xD;&#xA;    &lt;PostInitValue&gt;0&lt;/PostInitValue&gt;&#xD;&#xA;    &lt;Resolution&gt;16&lt;/Resolution&gt;&#xD;&#xA;  &lt;/RtDacConfiguration&gt;&#xD;&#xA;  &lt;RtDacConfiguration&gt;&#xD;&#xA;    &lt;BaseConfiguration&gt;&#xD;&#xA;      &lt;Address&gt;861&lt;/Address&gt;&#xD;&#xA;      &lt;Index&gt;69&lt;/Index&gt;&#xD;&#xA;      &lt;InterfaceBoard&gt;0&lt;/InterfaceBoard&gt;&#xD;&#xA;      &lt;Name&gt;MetaOffset30&lt;/Name&gt;&#xD;&#xA;      &lt;RealtimeIndex&gt;861&lt;/RealtimeIndex&gt;&#xD;&#xA;      &lt;Bit&gt;0&lt;/Bit&gt;&#xD;&#xA;    &lt;/BaseConfiguration&gt;&#xD;&#xA;    &lt;MaximumValue&gt;1&lt;/MaximumValue&gt;&#xD;&#xA;    &lt;MinimumValue&gt;0&lt;/MinimumValue&gt;&#xD;&#xA;    &lt;PostInit&gt;true&lt;/PostInit&gt;&#xD;&#xA;    &lt;PostInitValue&gt;0&lt;/PostInitValue&gt;&#xD;&#xA;    &lt;Resolution&gt;16&lt;/Resolution&gt;&#xD;&#xA;  &lt;/RtDacConfiguration&gt;&#xD;&#xA;  &lt;RtDacConfiguration&gt;&#xD;&#xA;    &lt;BaseConfiguration&gt;&#xD;&#xA;      &lt;Address&gt;862&lt;/Address&gt;&#xD;&#xA;      &lt;Index&gt;70&lt;/Index&gt;&#xD;&#xA;      &lt;InterfaceBoard&gt;0&lt;/InterfaceBoard&gt;&#xD;&#xA;      &lt;Name&gt;MetaOffset31&lt;/Name&gt;&#xD;&#xA;      &lt;RealtimeIndex&gt;862&lt;/RealtimeIndex&gt;&#xD;&#xA;      &lt;Bit&gt;0&lt;/Bit&gt;&#xD;&#xA;    &lt;/BaseConfiguration&gt;&#xD;&#xA;    &lt;MaximumValue&gt;1&lt;/MaximumValue&gt;&#xD;&#xA;    &lt;MinimumValue&gt;0&lt;/MinimumValue&gt;&#xD;&#xA;    &lt;PostInit&gt;true&lt;/PostInit&gt;&#xD;&#xA;    &lt;PostInitValue&gt;0&lt;/PostInitValue&gt;&#xD;&#xA;    &lt;Resolution&gt;16&lt;/Resolution&gt;&#xD;&#xA;  &lt;/RtDacConfiguration&gt;&#xD;&#xA;  &lt;RtDacConfiguration&gt;&#xD;&#xA;    &lt;BaseConfiguration&gt;&#xD;&#xA;      &lt;Address&gt;863&lt;/Address&gt;&#xD;&#xA;      &lt;Index&gt;71&lt;/Index&gt;&#xD;&#xA;      &lt;InterfaceBoard&gt;0&lt;/InterfaceBoard&gt;&#xD;&#xA;      &lt;Name&gt;MetaOffset32&lt;/Name&gt;&#xD;&#xA;      &lt;RealtimeIndex&gt;863&lt;/RealtimeIndex&gt;&#xD;&#xA;      &lt;Bit&gt;0&lt;/Bit&gt;&#xD;&#xA;    &lt;/BaseConfiguration&gt;&#xD;&#xA;    &lt;MaximumValue&gt;1&lt;/MaximumValue&gt;&#xD;&#xA;    &lt;MinimumValue&gt;0&lt;/MinimumValue&gt;&#xD;&#xA;    &lt;PostInit&gt;true&lt;/PostInit&gt;&#xD;&#xA;    &lt;PostInitValue&gt;0&lt;/PostInitValue&gt;&#xD;&#xA;    &lt;Resolution&gt;16&lt;/Resolution&gt;&#xD;&#xA;  &lt;/RtDacConfiguration&gt;&#xD;&#xA;  &lt;RtDacConfiguration&gt;&#xD;&#xA;    &lt;BaseConfiguration&gt;&#xD;&#xA;      &lt;Address&gt;864&lt;/Address&gt;&#xD;&#xA;      &lt;Index&gt;72&lt;/Index&gt;&#xD;&#xA;      &lt;InterfaceBoard&gt;0&lt;/InterfaceBoard&gt;&#xD;&#xA;      &lt;Name&gt;MetaGain01&lt;/Name&gt;&#xD;&#xA;      &lt;RealtimeIndex&gt;864&lt;/RealtimeIndex&gt;&#xD;&#xA;      &lt;Bit&gt;0&lt;/Bit&gt;&#xD;&#xA;    &lt;/BaseConfiguration&gt;&#xD;&#xA;    &lt;MaximumValue&gt;1&lt;/MaximumValue&gt;&#xD;&#xA;    &lt;MinimumValue&gt;0&lt;/MinimumValue&gt;&#xD;&#xA;    &lt;PostInit&gt;true&lt;/PostInit&gt;&#xD;&#xA;    &lt;PostInitValue&gt;0.015625&lt;/PostInitValue&gt;&#xD;&#xA;    &lt;Resolution&gt;16&lt;/Resolution&gt;&#xD;&#xA;  &lt;/RtDacConfiguration&gt;&#xD;&#xA;  &lt;RtDacConfiguration&gt;&#xD;&#xA;    &lt;BaseConfiguration&gt;&#xD;&#xA;      &lt;Address&gt;865&lt;/Address&gt;&#xD;&#xA;      &lt;Index&gt;73&lt;/Index&gt;&#xD;&#xA;      &lt;InterfaceBoard&gt;0&lt;/InterfaceBoard&gt;&#xD;&#xA;      &lt;Name&gt;MetaGain02&lt;/Name&gt;&#xD;&#xA;      &lt;RealtimeIndex&gt;865&lt;/RealtimeIndex&gt;&#xD;&#xA;      &lt;Bit&gt;0&lt;/Bit&gt;&#xD;&#xA;    &lt;/BaseConfiguration&gt;&#xD;&#xA;    &lt;MaximumValue&gt;1&lt;/MaximumValue&gt;&#xD;&#xA;    &lt;MinimumValue&gt;0&lt;/MinimumValue&gt;&#xD;&#xA;    &lt;PostInit&gt;true&lt;/PostInit&gt;&#xD;&#xA;    &lt;PostInitValue&gt;0.015625&lt;/PostInitValue&gt;&#xD;&#xA;    &lt;Resolution&gt;16&lt;/Resolution&gt;&#xD;&#xA;  &lt;/RtDacConfiguration&gt;&#xD;&#xA;  &lt;RtDacConfiguration&gt;&#xD;&#xA;    &lt;BaseConfiguration&gt;&#xD;&#xA;      &lt;Address&gt;866&lt;/Address&gt;&#xD;&#xA;      &lt;Index&gt;74&lt;/Index&gt;&#xD;&#xA;      &lt;InterfaceBoard&gt;0&lt;/InterfaceBoard&gt;&#xD;&#xA;      &lt;Name&gt;MetaGain03&lt;/Name&gt;&#xD;&#xA;      &lt;RealtimeIndex&gt;866&lt;/RealtimeIndex&gt;&#xD;&#xA;      &lt;Bit&gt;0&lt;/Bit&gt;&#xD;&#xA;    &lt;/BaseConfiguration&gt;&#xD;&#xA;    &lt;MaximumValue&gt;1&lt;/MaximumValue&gt;&#xD;&#xA;    &lt;MinimumValue&gt;0&lt;/MinimumValue&gt;&#xD;&#xA;    &lt;PostInit&gt;true&lt;/PostInit&gt;&#xD;&#xA;    &lt;PostInitValue&gt;0.015625&lt;/PostInitValue&gt;&#xD;&#xA;    &lt;Resolution&gt;16&lt;/Resolution&gt;&#xD;&#xA;  &lt;/RtDacConfiguration&gt;&#xD;&#xA;  &lt;RtDacConfiguration&gt;&#xD;&#xA;    &lt;BaseConfiguration&gt;&#xD;&#xA;      &lt;Address&gt;867&lt;/Address&gt;&#xD;&#xA;      &lt;Index&gt;75&lt;/Index&gt;&#xD;&#xA;      &lt;InterfaceBoard&gt;0&lt;/InterfaceBoard&gt;&#xD;&#xA;      &lt;Name&gt;MetaGain04&lt;/Name&gt;&#xD;&#xA;      &lt;RealtimeIndex&gt;867&lt;/RealtimeIndex&gt;&#xD;&#xA;      &lt;Bit&gt;0&lt;/Bit&gt;&#xD;&#xA;    &lt;/BaseConfiguration&gt;&#xD;&#xA;    &lt;MaximumValue&gt;1&lt;/MaximumValue&gt;&#xD;&#xA;    &lt;MinimumValue&gt;0&lt;/MinimumValue&gt;&#xD;&#xA;    &lt;PostInit&gt;true&lt;/PostInit&gt;&#xD;&#xA;    &lt;PostInitValue&gt;0.015625&lt;/PostInitValue&gt;&#xD;&#xA;    &lt;Resolution&gt;16&lt;/Resolution&gt;&#xD;&#xA;  &lt;/RtDacConfiguration&gt;&#xD;&#xA;  &lt;RtDacConfiguration&gt;&#xD;&#xA;    &lt;BaseConfiguration&gt;&#xD;&#xA;      &lt;Address&gt;868&lt;/Address&gt;&#xD;&#xA;      &lt;Index&gt;76&lt;/Index&gt;&#xD;&#xA;      &lt;InterfaceBoard&gt;0&lt;/InterfaceBoard&gt;&#xD;&#xA;      &lt;Name&gt;MetaGain05&lt;/Name&gt;&#xD;&#xA;      &lt;RealtimeIndex&gt;868&lt;/RealtimeIndex&gt;&#xD;&#xA;      &lt;Bit&gt;0&lt;/Bit&gt;&#xD;&#xA;    &lt;/BaseConfiguration&gt;&#xD;&#xA;    &lt;MaximumValue&gt;1&lt;/MaximumValue&gt;&#xD;&#xA;    &lt;MinimumValue&gt;0&lt;/MinimumValue&gt;&#xD;&#xA;    &lt;PostInit&gt;true&lt;/PostInit&gt;&#xD;&#xA;    &lt;PostInitValue&gt;0.015625&lt;/PostInitValue&gt;&#xD;&#xA;    &lt;Resolution&gt;16&lt;/Resolution&gt;&#xD;&#xA;  &lt;/RtDacConfiguration&gt;&#xD;&#xA;  &lt;RtDacConfiguration&gt;&#xD;&#xA;    &lt;BaseConfiguration&gt;&#xD;&#xA;      &lt;Address&gt;869&lt;/Address&gt;&#xD;&#xA;      &lt;Index&gt;77&lt;/Index&gt;&#xD;&#xA;      &lt;InterfaceBoard&gt;0&lt;/InterfaceBoard&gt;&#xD;&#xA;      &lt;Name&gt;MetaGain06&lt;/Name&gt;&#xD;&#xA;      &lt;RealtimeIndex&gt;869&lt;/RealtimeIndex&gt;&#xD;&#xA;      &lt;Bit&gt;0&lt;/Bit&gt;&#xD;&#xA;    &lt;/BaseConfiguration&gt;&#xD;&#xA;    &lt;MaximumValue&gt;1&lt;/MaximumValue&gt;&#xD;&#xA;    &lt;MinimumValue&gt;0&lt;/MinimumValue&gt;&#xD;&#xA;    &lt;PostInit&gt;true&lt;/PostInit&gt;&#xD;&#xA;    &lt;PostInitValue&gt;0.015625&lt;/PostInitValue&gt;&#xD;&#xA;    &lt;Resolution&gt;16&lt;/Resolution&gt;&#xD;&#xA;  &lt;/RtDacConfiguration&gt;&#xD;&#xA;  &lt;RtDacConfiguration&gt;&#xD;&#xA;    &lt;BaseConfiguration&gt;&#xD;&#xA;      &lt;Address&gt;870&lt;/Address&gt;&#xD;&#xA;      &lt;Index&gt;78&lt;/Index&gt;&#xD;&#xA;      &lt;InterfaceBoard&gt;0&lt;/InterfaceBoard&gt;&#xD;&#xA;      &lt;Name&gt;MetaGain07&lt;/Name&gt;&#xD;&#xA;      &lt;RealtimeIndex&gt;870&lt;/RealtimeIndex&gt;&#xD;&#xA;      &lt;Bit&gt;0&lt;/Bit&gt;&#xD;&#xA;    &lt;/BaseConfiguration&gt;&#xD;&#xA;    &lt;MaximumValue&gt;1&lt;/MaximumValue&gt;&#xD;&#xA;    &lt;MinimumValue&gt;0&lt;/MinimumValue&gt;&#xD;&#xA;    &lt;PostInit&gt;true&lt;/PostInit&gt;&#xD;&#xA;    &lt;PostInitValue&gt;0.015625&lt;/PostInitValue&gt;&#xD;&#xA;    &lt;Resolution&gt;16&lt;/Resolution&gt;&#xD;&#xA;  &lt;/RtDacConfiguration&gt;&#xD;&#xA;  &lt;RtDacConfiguration&gt;&#xD;&#xA;    &lt;BaseConfiguration&gt;&#xD;&#xA;      &lt;Address&gt;871&lt;/Address&gt;&#xD;&#xA;      &lt;Index&gt;79&lt;/Index&gt;&#xD;&#xA;      &lt;InterfaceBoard&gt;0&lt;/InterfaceBoard&gt;&#xD;&#xA;      &lt;Name&gt;MetaGain08&lt;/Name&gt;&#xD;&#xA;      &lt;RealtimeIndex&gt;871&lt;/RealtimeIndex&gt;&#xD;&#xA;      &lt;Bit&gt;0&lt;/Bit&gt;&#xD;&#xA;    &lt;/BaseConfiguration&gt;&#xD;&#xA;    &lt;MaximumValue&gt;1&lt;/MaximumValue&gt;&#xD;&#xA;    &lt;MinimumValue&gt;0&lt;/MinimumValue&gt;&#xD;&#xA;    &lt;PostInit&gt;true&lt;/PostInit&gt;&#xD;&#xA;    &lt;PostInitValue&gt;0.015625&lt;/PostInitValue&gt;&#xD;&#xA;    &lt;Resolution&gt;16&lt;/Resolution&gt;&#xD;&#xA;  &lt;/RtDacConfiguration&gt;&#xD;&#xA;  &lt;RtDacConfiguration&gt;&#xD;&#xA;    &lt;BaseConfiguration&gt;&#xD;&#xA;      &lt;Address&gt;872&lt;/Address&gt;&#xD;&#xA;      &lt;Index&gt;80&lt;/Index&gt;&#xD;&#xA;      &lt;InterfaceBoard&gt;0&lt;/InterfaceBoard&gt;&#xD;&#xA;      &lt;Name&gt;MetaGain09&lt;/Name&gt;&#xD;&#xA;      &lt;RealtimeIndex&gt;872&lt;/RealtimeIndex&gt;&#xD;&#xA;      &lt;Bit&gt;0&lt;/Bit&gt;&#xD;&#xA;    &lt;/BaseConfiguration&gt;&#xD;&#xA;    &lt;MaximumValue&gt;1&lt;/MaximumValue&gt;&#xD;&#xA;    &lt;MinimumValue&gt;0&lt;/MinimumValue&gt;&#xD;&#xA;    &lt;PostInit&gt;true&lt;/PostInit&gt;&#xD;&#xA;    &lt;PostInitValue&gt;0.015625&lt;/PostInitValue&gt;&#xD;&#xA;    &lt;Resolution&gt;16&lt;/Resolution&gt;&#xD;&#xA;  &lt;/RtDacConfiguration&gt;&#xD;&#xA;  &lt;RtDacConfiguration&gt;&#xD;&#xA;    &lt;BaseConfiguration&gt;&#xD;&#xA;      &lt;Address&gt;873&lt;/Address&gt;&#xD;&#xA;      &lt;Index&gt;81&lt;/Index&gt;&#xD;&#xA;      &lt;InterfaceBoard&gt;0&lt;/InterfaceBoard&gt;&#xD;&#xA;      &lt;Name&gt;MetaGain10&lt;/Name&gt;&#xD;&#xA;      &lt;RealtimeIndex&gt;873&lt;/RealtimeIndex&gt;&#xD;&#xA;      &lt;Bit&gt;0&lt;/Bit&gt;&#xD;&#xA;    &lt;/BaseConfiguration&gt;&#xD;&#xA;    &lt;MaximumValue&gt;1&lt;/MaximumValue&gt;&#xD;&#xA;    &lt;MinimumValue&gt;0&lt;/MinimumValue&gt;&#xD;&#xA;    &lt;PostInit&gt;true&lt;/PostInit&gt;&#xD;&#xA;    &lt;PostInitValue&gt;0.015625&lt;/PostInitValue&gt;&#xD;&#xA;    &lt;Resolution&gt;16&lt;/Resolution&gt;&#xD;&#xA;  &lt;/RtDacConfiguration&gt;&#xD;&#xA;  &lt;RtDacConfiguration&gt;&#xD;&#xA;    &lt;BaseConfiguration&gt;&#xD;&#xA;      &lt;Address&gt;874&lt;/Address&gt;&#xD;&#xA;      &lt;Index&gt;82&lt;/Index&gt;&#xD;&#xA;      &lt;InterfaceBoard&gt;0&lt;/InterfaceBoard&gt;&#xD;&#xA;      &lt;Name&gt;MetaGain11&lt;/Name&gt;&#xD;&#xA;      &lt;RealtimeIndex&gt;874&lt;/RealtimeIndex&gt;&#xD;&#xA;      &lt;Bit&gt;0&lt;/Bit&gt;&#xD;&#xA;    &lt;/BaseConfiguration&gt;&#xD;&#xA;    &lt;MaximumValue&gt;1&lt;/MaximumValue&gt;&#xD;&#xA;    &lt;MinimumValue&gt;0&lt;/MinimumValue&gt;&#xD;&#xA;    &lt;PostInit&gt;true&lt;/PostInit&gt;&#xD;&#xA;    &lt;PostInitValue&gt;0.015625&lt;/PostInitValue&gt;&#xD;&#xA;    &lt;Resolution&gt;16&lt;/Resolution&gt;&#xD;&#xA;  &lt;/RtDacConfiguration&gt;&#xD;&#xA;  &lt;RtDacConfiguration&gt;&#xD;&#xA;    &lt;BaseConfiguration&gt;&#xD;&#xA;      &lt;Address&gt;875&lt;/Address&gt;&#xD;&#xA;      &lt;Index&gt;83&lt;/Index&gt;&#xD;&#xA;      &lt;InterfaceBoard&gt;0&lt;/InterfaceBoard&gt;&#xD;&#xA;      &lt;Name&gt;MetaGain12&lt;/Name&gt;&#xD;&#xA;      &lt;RealtimeIndex&gt;875&lt;/RealtimeIndex&gt;&#xD;&#xA;      &lt;Bit&gt;0&lt;/Bit&gt;&#xD;&#xA;    &lt;/BaseConfiguration&gt;&#xD;&#xA;    &lt;MaximumValue&gt;1&lt;/MaximumValue&gt;&#xD;&#xA;    &lt;MinimumValue&gt;0&lt;/MinimumValue&gt;&#xD;&#xA;    &lt;PostInit&gt;true&lt;/PostInit&gt;&#xD;&#xA;    &lt;PostInitValue&gt;0.015625&lt;/PostInitValue&gt;&#xD;&#xA;    &lt;Resolution&gt;16&lt;/Resolution&gt;&#xD;&#xA;  &lt;/RtDacConfiguration&gt;&#xD;&#xA;  &lt;RtDacConfiguration&gt;&#xD;&#xA;    &lt;BaseConfiguration&gt;&#xD;&#xA;      &lt;Address&gt;876&lt;/Address&gt;&#xD;&#xA;      &lt;Index&gt;84&lt;/Index&gt;&#xD;&#xA;      &lt;InterfaceBoard&gt;0&lt;/InterfaceBoard&gt;&#xD;&#xA;      &lt;Name&gt;MetaGain13&lt;/Name&gt;&#xD;&#xA;      &lt;RealtimeIndex&gt;876&lt;/RealtimeIndex&gt;&#xD;&#xA;      &lt;Bit&gt;0&lt;/Bit&gt;&#xD;&#xA;    &lt;/BaseConfiguration&gt;&#xD;&#xA;    &lt;MaximumValue&gt;1&lt;/MaximumValue&gt;&#xD;&#xA;    &lt;MinimumValue&gt;0&lt;/MinimumValue&gt;&#xD;&#xA;    &lt;PostInit&gt;true&lt;/PostInit&gt;&#xD;&#xA;    &lt;PostInitValue&gt;0.015625&lt;/PostInitValue&gt;&#xD;&#xA;    &lt;Resolution&gt;16&lt;/Resolution&gt;&#xD;&#xA;  &lt;/RtDacConfiguration&gt;&#xD;&#xA;  &lt;RtDacConfiguration&gt;&#xD;&#xA;    &lt;BaseConfiguration&gt;&#xD;&#xA;      &lt;Address&gt;877&lt;/Address&gt;&#xD;&#xA;      &lt;Index&gt;85&lt;/Index&gt;&#xD;&#xA;      &lt;InterfaceBoard&gt;0&lt;/InterfaceBoard&gt;&#xD;&#xA;      &lt;Name&gt;MetaGain14&lt;/Name&gt;&#xD;&#xA;      &lt;RealtimeIndex&gt;877&lt;/RealtimeIndex&gt;&#xD;&#xA;      &lt;Bit&gt;0&lt;/Bit&gt;&#xD;&#xA;    &lt;/BaseConfiguration&gt;&#xD;&#xA;    &lt;MaximumValue&gt;1&lt;/MaximumValue&gt;&#xD;&#xA;    &lt;MinimumValue&gt;0&lt;/MinimumValue&gt;&#xD;&#xA;    &lt;PostInit&gt;true&lt;/PostInit&gt;&#xD;&#xA;    &lt;PostInitValue&gt;0.015625&lt;/PostInitValue&gt;&#xD;&#xA;    &lt;Resolution&gt;16&lt;/Resolution&gt;&#xD;&#xA;  &lt;/RtDacConfiguration&gt;&#xD;&#xA;  &lt;RtDacConfiguration&gt;&#xD;&#xA;    &lt;BaseConfiguration&gt;&#xD;&#xA;      &lt;Address&gt;878&lt;/Address&gt;&#xD;&#xA;      &lt;Index&gt;86&lt;/Index&gt;&#xD;&#xA;      &lt;InterfaceBoard&gt;0&lt;/InterfaceBoard&gt;&#xD;&#xA;      &lt;Name&gt;MetaGain15&lt;/Name&gt;&#xD;&#xA;      &lt;RealtimeIndex&gt;878&lt;/RealtimeIndex&gt;&#xD;&#xA;      &lt;Bit&gt;0&lt;/Bit&gt;&#xD;&#xA;    &lt;/BaseConfiguration&gt;&#xD;&#xA;    &lt;MaximumValue&gt;1&lt;/MaximumValue&gt;&#xD;&#xA;    &lt;MinimumValue&gt;0&lt;/MinimumValue&gt;&#xD;&#xA;    &lt;PostInit&gt;true&lt;/PostInit&gt;&#xD;&#xA;    &lt;PostInitValue&gt;0.015625&lt;/PostInitValue&gt;&#xD;&#xA;    &lt;Resolution&gt;16&lt;/Resolution&gt;&#xD;&#xA;  &lt;/RtDacConfiguration&gt;&#xD;&#xA;  &lt;RtDacConfiguration&gt;&#xD;&#xA;    &lt;BaseConfiguration&gt;&#xD;&#xA;      &lt;Address&gt;879&lt;/Address&gt;&#xD;&#xA;      &lt;Index&gt;87&lt;/Index&gt;&#xD;&#xA;      &lt;InterfaceBoard&gt;0&lt;/InterfaceBoard&gt;&#xD;&#xA;      &lt;Name&gt;MetaGain16&lt;/Name&gt;&#xD;&#xA;      &lt;RealtimeIndex&gt;879&lt;/RealtimeIndex&gt;&#xD;&#xA;      &lt;Bit&gt;0&lt;/Bit&gt;&#xD;&#xA;    &lt;/BaseConfiguration&gt;&#xD;&#xA;    &lt;MaximumValue&gt;1&lt;/MaximumValue&gt;&#xD;&#xA;    &lt;MinimumValue&gt;0&lt;/MinimumValue&gt;&#xD;&#xA;    &lt;PostInit&gt;true&lt;/PostInit&gt;&#xD;&#xA;    &lt;PostInitValue&gt;0.015625&lt;/PostInitValue&gt;&#xD;&#xA;    &lt;Resolution&gt;16&lt;/Resolution&gt;&#xD;&#xA;  &lt;/RtDacConfiguration&gt;&#xD;&#xA;  &lt;RtDacConfiguration&gt;&#xD;&#xA;    &lt;BaseConfiguration&gt;&#xD;&#xA;      &lt;Address&gt;880&lt;/Address&gt;&#xD;&#xA;      &lt;Index&gt;88&lt;/Index&gt;&#xD;&#xA;      &lt;InterfaceBoard&gt;0&lt;/InterfaceBoard&gt;&#xD;&#xA;      &lt;Name&gt;MetaGain17&lt;/Name&gt;&#xD;&#xA;      &lt;RealtimeIndex&gt;880&lt;/RealtimeIndex&gt;&#xD;&#xA;      &lt;Bit&gt;0&lt;/Bit&gt;&#xD;&#xA;    &lt;/BaseConfiguration&gt;&#xD;&#xA;    &lt;MaximumValue&gt;1&lt;/MaximumValue&gt;&#xD;&#xA;    &lt;MinimumValue&gt;0&lt;/MinimumValue&gt;&#xD;&#xA;    &lt;PostInit&gt;true&lt;/PostInit&gt;&#xD;&#xA;    &lt;PostInitValue&gt;0.015625&lt;/PostInitValue&gt;&#xD;&#xA;    &lt;Resolution&gt;16&lt;/Resolution&gt;&#xD;&#xA;  &lt;/RtDacConfiguration&gt;&#xD;&#xA;  &lt;RtDacConfiguration&gt;&#xD;&#xA;    &lt;BaseConfiguration&gt;&#xD;&#xA;      &lt;Address&gt;881&lt;/Address&gt;&#xD;&#xA;      &lt;Index&gt;89&lt;/Index&gt;&#xD;&#xA;      &lt;InterfaceBoard&gt;0&lt;/InterfaceBoard&gt;&#xD;&#xA;      &lt;Name&gt;MetaGain18&lt;/Name&gt;&#xD;&#xA;      &lt;RealtimeIndex&gt;881&lt;/RealtimeIndex&gt;&#xD;&#xA;      &lt;Bit&gt;0&lt;/Bit&gt;&#xD;&#xA;    &lt;/BaseConfiguration&gt;&#xD;&#xA;    &lt;MaximumValue&gt;1&lt;/MaximumValue&gt;&#xD;&#xA;    &lt;MinimumValue&gt;0&lt;/MinimumValue&gt;&#xD;&#xA;    &lt;PostInit&gt;true&lt;/PostInit&gt;&#xD;&#xA;    &lt;PostInitValue&gt;0.015625&lt;/PostInitValue&gt;&#xD;&#xA;    &lt;Resolution&gt;16&lt;/Resolution&gt;&#xD;&#xA;  &lt;/RtDacConfiguration&gt;&#xD;&#xA;  &lt;RtDacConfiguration&gt;&#xD;&#xA;    &lt;BaseConfiguration&gt;&#xD;&#xA;      &lt;Address&gt;882&lt;/Address&gt;&#xD;&#xA;      &lt;Index&gt;90&lt;/Index&gt;&#xD;&#xA;      &lt;InterfaceBoard&gt;0&lt;/InterfaceBoard&gt;&#xD;&#xA;      &lt;Name&gt;MetaGain19&lt;/Name&gt;&#xD;&#xA;      &lt;RealtimeIndex&gt;882&lt;/RealtimeIndex&gt;&#xD;&#xA;      &lt;Bit&gt;0&lt;/Bit&gt;&#xD;&#xA;    &lt;/BaseConfiguration&gt;&#xD;&#xA;    &lt;MaximumValue&gt;1&lt;/MaximumValue&gt;&#xD;&#xA;    &lt;MinimumValue&gt;0&lt;/MinimumValue&gt;&#xD;&#xA;    &lt;PostInit&gt;true&lt;/PostInit&gt;&#xD;&#xA;    &lt;PostInitValue&gt;0.015625&lt;/PostInitValue&gt;&#xD;&#xA;    &lt;Resolution&gt;16&lt;/Resolution&gt;&#xD;&#xA;  &lt;/RtDacConfiguration&gt;&#xD;&#xA;  &lt;RtDacConfiguration&gt;&#xD;&#xA;    &lt;BaseConfiguration&gt;&#xD;&#xA;      &lt;Address&gt;883&lt;/Address&gt;&#xD;&#xA;      &lt;Index&gt;91&lt;/Index&gt;&#xD;&#xA;      &lt;InterfaceBoard&gt;0&lt;/InterfaceBoard&gt;&#xD;&#xA;      &lt;Name&gt;MetaGain20&lt;/Name&gt;&#xD;&#xA;      &lt;RealtimeIndex&gt;883&lt;/RealtimeIndex&gt;&#xD;&#xA;      &lt;Bit&gt;0&lt;/Bit&gt;&#xD;&#xA;    &lt;/BaseConfiguration&gt;&#xD;&#xA;    &lt;MaximumValue&gt;1&lt;/MaximumValue&gt;&#xD;&#xA;    &lt;MinimumValue&gt;0&lt;/MinimumValue&gt;&#xD;&#xA;    &lt;PostInit&gt;true&lt;/PostInit&gt;&#xD;&#xA;    &lt;PostInitValue&gt;0.015625&lt;/PostInitValue&gt;&#xD;&#xA;    &lt;Resolution&gt;16&lt;/Resolution&gt;&#xD;&#xA;  &lt;/RtDacConfiguration&gt;&#xD;&#xA;  &lt;RtDacConfiguration&gt;&#xD;&#xA;    &lt;BaseConfiguration&gt;&#xD;&#xA;      &lt;Address&gt;884&lt;/Address&gt;&#xD;&#xA;      &lt;Index&gt;92&lt;/Index&gt;&#xD;&#xA;      &lt;InterfaceBoard&gt;0&lt;/InterfaceBoard&gt;&#xD;&#xA;      &lt;Name&gt;MetaGain21&lt;/Name&gt;&#xD;&#xA;      &lt;RealtimeIndex&gt;884&lt;/RealtimeIndex&gt;&#xD;&#xA;      &lt;Bit&gt;0&lt;/Bit&gt;&#xD;&#xA;    &lt;/BaseConfiguration&gt;&#xD;&#xA;    &lt;MaximumValue&gt;1&lt;/MaximumValue&gt;&#xD;&#xA;    &lt;MinimumValue&gt;0&lt;/MinimumValue&gt;&#xD;&#xA;    &lt;PostInit&gt;true&lt;/PostInit&gt;&#xD;&#xA;    &lt;PostInitValue&gt;0.015625&lt;/PostInitValue&gt;&#xD;&#xA;    &lt;Resolution&gt;16&lt;/Resolution&gt;&#xD;&#xA;  &lt;/RtDacConfiguration&gt;&#xD;&#xA;  &lt;RtDacConfiguration&gt;&#xD;&#xA;    &lt;BaseConfiguration&gt;&#xD;&#xA;      &lt;Address&gt;885&lt;/Address&gt;&#xD;&#xA;      &lt;Index&gt;93&lt;/Index&gt;&#xD;&#xA;      &lt;InterfaceBoard&gt;0&lt;/InterfaceBoard&gt;&#xD;&#xA;      &lt;Name&gt;MetaGain22&lt;/Name&gt;&#xD;&#xA;      &lt;RealtimeIndex&gt;885&lt;/RealtimeIndex&gt;&#xD;&#xA;      &lt;Bit&gt;0&lt;/Bit&gt;&#xD;&#xA;    &lt;/BaseConfiguration&gt;&#xD;&#xA;    &lt;MaximumValue&gt;1&lt;/MaximumValue&gt;&#xD;&#xA;    &lt;MinimumValue&gt;0&lt;/MinimumValue&gt;&#xD;&#xA;    &lt;PostInit&gt;true&lt;/PostInit&gt;&#xD;&#xA;    &lt;PostInitValue&gt;0.015625&lt;/PostInitValue&gt;&#xD;&#xA;    &lt;Resolution&gt;16&lt;/Resolution&gt;&#xD;&#xA;  &lt;/RtDacConfiguration&gt;&#xD;&#xA;  &lt;RtDacConfiguration&gt;&#xD;&#xA;    &lt;BaseConfiguration&gt;&#xD;&#xA;      &lt;Address&gt;886&lt;/Address&gt;&#xD;&#xA;      &lt;Index&gt;94&lt;/Index&gt;&#xD;&#xA;      &lt;InterfaceBoard&gt;0&lt;/InterfaceBoard&gt;&#xD;&#xA;      &lt;Name&gt;MetaGain23&lt;/Name&gt;&#xD;&#xA;      &lt;RealtimeIndex&gt;886&lt;/RealtimeIndex&gt;&#xD;&#xA;      &lt;Bit&gt;0&lt;/Bit&gt;&#xD;&#xA;    &lt;/BaseConfiguration&gt;&#xD;&#xA;    &lt;MaximumValue&gt;1&lt;/MaximumValue&gt;&#xD;&#xA;    &lt;MinimumValue&gt;0&lt;/MinimumValue&gt;&#xD;&#xA;    &lt;PostInit&gt;true&lt;/PostInit&gt;&#xD;&#xA;    &lt;PostInitValue&gt;0.015625&lt;/PostInitValue&gt;&#xD;&#xA;    &lt;Resolution&gt;16&lt;/Resolution&gt;&#xD;&#xA;  &lt;/RtDacConfiguration&gt;&#xD;&#xA;  &lt;RtDacConfiguration&gt;&#xD;&#xA;    &lt;BaseConfiguration&gt;&#xD;&#xA;      &lt;Address&gt;887&lt;/Address&gt;&#xD;&#xA;      &lt;Index&gt;95&lt;/Index&gt;&#xD;&#xA;      &lt;InterfaceBoard&gt;0&lt;/InterfaceBoard&gt;&#xD;&#xA;      &lt;Name&gt;MetaGain24&lt;/Name&gt;&#xD;&#xA;      &lt;RealtimeIndex&gt;887&lt;/RealtimeIndex&gt;&#xD;&#xA;      &lt;Bit&gt;0&lt;/Bit&gt;&#xD;&#xA;    &lt;/BaseConfiguration&gt;&#xD;&#xA;    &lt;MaximumValue&gt;1&lt;/MaximumValue&gt;&#xD;&#xA;    &lt;MinimumValue&gt;0&lt;/MinimumValue&gt;&#xD;&#xA;    &lt;PostInit&gt;true&lt;/PostInit&gt;&#xD;&#xA;    &lt;PostInitValue&gt;0.015625&lt;/PostInitValue&gt;&#xD;&#xA;    &lt;Resolution&gt;16&lt;/Resolution&gt;&#xD;&#xA;  &lt;/RtDacConfiguration&gt;&#xD;&#xA;  &lt;RtDacConfiguration&gt;&#xD;&#xA;    &lt;BaseConfiguration&gt;&#xD;&#xA;      &lt;Address&gt;888&lt;/Address&gt;&#xD;&#xA;      &lt;Index&gt;96&lt;/Index&gt;&#xD;&#xA;      &lt;InterfaceBoard&gt;0&lt;/InterfaceBoard&gt;&#xD;&#xA;      &lt;Name&gt;MetaGain25&lt;/Name&gt;&#xD;&#xA;      &lt;RealtimeIndex&gt;888&lt;/RealtimeIndex&gt;&#xD;&#xA;      &lt;Bit&gt;0&lt;/Bit&gt;&#xD;&#xA;    &lt;/BaseConfiguration&gt;&#xD;&#xA;    &lt;MaximumValue&gt;1&lt;/MaximumValue&gt;&#xD;&#xA;    &lt;MinimumValue&gt;0&lt;/MinimumValue&gt;&#xD;&#xA;    &lt;PostInit&gt;true&lt;/PostInit&gt;&#xD;&#xA;    &lt;PostInitValue&gt;0.015625&lt;/PostInitValue&gt;&#xD;&#xA;    &lt;Resolution&gt;16&lt;/Resolution&gt;&#xD;&#xA;  &lt;/RtDacConfiguration&gt;&#xD;&#xA;  &lt;RtDacConfiguration&gt;&#xD;&#xA;    &lt;BaseConfiguration&gt;&#xD;&#xA;      &lt;Address&gt;889&lt;/Address&gt;&#xD;&#xA;      &lt;Index&gt;97&lt;/Index&gt;&#xD;&#xA;      &lt;InterfaceBoard&gt;0&lt;/InterfaceBoard&gt;&#xD;&#xA;      &lt;Name&gt;MetaGain26&lt;/Name&gt;&#xD;&#xA;      &lt;RealtimeIndex&gt;889&lt;/RealtimeIndex&gt;&#xD;&#xA;      &lt;Bit&gt;0&lt;/Bit&gt;&#xD;&#xA;    &lt;/BaseConfiguration&gt;&#xD;&#xA;    &lt;MaximumValue&gt;1&lt;/MaximumValue&gt;&#xD;&#xA;    &lt;MinimumValue&gt;0&lt;/MinimumValue&gt;&#xD;&#xA;    &lt;PostInit&gt;true&lt;/PostInit&gt;&#xD;&#xA;    &lt;PostInitValue&gt;0.015625&lt;/PostInitValue&gt;&#xD;&#xA;    &lt;Resolution&gt;16&lt;/Resolution&gt;&#xD;&#xA;  &lt;/RtDacConfiguration&gt;&#xD;&#xA;  &lt;RtDacConfiguration&gt;&#xD;&#xA;    &lt;BaseConfiguration&gt;&#xD;&#xA;      &lt;Address&gt;890&lt;/Address&gt;&#xD;&#xA;      &lt;Index&gt;98&lt;/Index&gt;&#xD;&#xA;      &lt;InterfaceBoard&gt;0&lt;/InterfaceBoard&gt;&#xD;&#xA;      &lt;Name&gt;MetaGain27&lt;/Name&gt;&#xD;&#xA;      &lt;RealtimeIndex&gt;890&lt;/RealtimeIndex&gt;&#xD;&#xA;      &lt;Bit&gt;0&lt;/Bit&gt;&#xD;&#xA;    &lt;/BaseConfiguration&gt;&#xD;&#xA;    &lt;MaximumValue&gt;1&lt;/MaximumValue&gt;&#xD;&#xA;    &lt;MinimumValue&gt;0&lt;/MinimumValue&gt;&#xD;&#xA;    &lt;PostInit&gt;true&lt;/PostInit&gt;&#xD;&#xA;    &lt;PostInitValue&gt;0.015625&lt;/PostInitValue&gt;&#xD;&#xA;    &lt;Resolution&gt;16&lt;/Resolution&gt;&#xD;&#xA;  &lt;/RtDacConfiguration&gt;&#xD;&#xA;  &lt;RtDacConfiguration&gt;&#xD;&#xA;    &lt;BaseConfiguration&gt;&#xD;&#xA;      &lt;Address&gt;891&lt;/Address&gt;&#xD;&#xA;      &lt;Index&gt;99&lt;/Index&gt;&#xD;&#xA;      &lt;InterfaceBoard&gt;0&lt;/InterfaceBoard&gt;&#xD;&#xA;      &lt;Name&gt;MetaGain28&lt;/Name&gt;&#xD;&#xA;      &lt;RealtimeIndex&gt;891&lt;/RealtimeIndex&gt;&#xD;&#xA;      &lt;Bit&gt;0&lt;/Bit&gt;&#xD;&#xA;    &lt;/BaseConfiguration&gt;&#xD;&#xA;    &lt;MaximumValue&gt;1&lt;/MaximumValue&gt;&#xD;&#xA;    &lt;MinimumValue&gt;0&lt;/MinimumValue&gt;&#xD;&#xA;    &lt;PostInit&gt;true&lt;/PostInit&gt;&#xD;&#xA;    &lt;PostInitValue&gt;0.015625&lt;/PostInitValue&gt;&#xD;&#xA;    &lt;Resolution&gt;16&lt;/Resolution&gt;&#xD;&#xA;  &lt;/RtDacConfiguration&gt;&#xD;&#xA;  &lt;RtDacConfiguration&gt;&#xD;&#xA;    &lt;BaseConfiguration&gt;&#xD;&#xA;      &lt;Address&gt;892&lt;/Address&gt;&#xD;&#xA;      &lt;Index&gt;100&lt;/Index&gt;&#xD;&#xA;      &lt;InterfaceBoard&gt;0&lt;/InterfaceBoard&gt;&#xD;&#xA;      &lt;Name&gt;MetaGain29&lt;/Name&gt;&#xD;&#xA;      &lt;RealtimeIndex&gt;892&lt;/RealtimeIndex&gt;&#xD;&#xA;      &lt;Bit&gt;0&lt;/Bit&gt;&#xD;&#xA;    &lt;/BaseConfiguration&gt;&#xD;&#xA;    &lt;MaximumValue&gt;1&lt;/MaximumValue&gt;&#xD;&#xA;    &lt;MinimumValue&gt;0&lt;/MinimumValue&gt;&#xD;&#xA;    &lt;PostInit&gt;true&lt;/PostInit&gt;&#xD;&#xA;    &lt;PostInitValue&gt;0.015625&lt;/PostInitValue&gt;&#xD;&#xA;    &lt;Resolution&gt;16&lt;/Resolution&gt;&#xD;&#xA;  &lt;/RtDacConfiguration&gt;&#xD;&#xA;  &lt;RtDacConfiguration&gt;&#xD;&#xA;    &lt;BaseConfiguration&gt;&#xD;&#xA;      &lt;Address&gt;893&lt;/Address&gt;&#xD;&#xA;      &lt;Index&gt;101&lt;/Index&gt;&#xD;&#xA;      &lt;InterfaceBoard&gt;0&lt;/InterfaceBoard&gt;&#xD;&#xA;      &lt;Name&gt;MetaGain30&lt;/Name&gt;&#xD;&#xA;      &lt;RealtimeIndex&gt;893&lt;/RealtimeIndex&gt;&#xD;&#xA;      &lt;Bit&gt;0&lt;/Bit&gt;&#xD;&#xA;    &lt;/BaseConfiguration&gt;&#xD;&#xA;    &lt;MaximumValue&gt;1&lt;/MaximumValue&gt;&#xD;&#xA;    &lt;MinimumValue&gt;0&lt;/MinimumValue&gt;&#xD;&#xA;    &lt;PostInit&gt;true&lt;/PostInit&gt;&#xD;&#xA;    &lt;PostInitValue&gt;0.015625&lt;/PostInitValue&gt;&#xD;&#xA;    &lt;Resolution&gt;16&lt;/Resolution&gt;&#xD;&#xA;  &lt;/RtDacConfiguration&gt;&#xD;&#xA;  &lt;RtDacConfiguration&gt;&#xD;&#xA;    &lt;BaseConfiguration&gt;&#xD;&#xA;      &lt;Address&gt;894&lt;/Address&gt;&#xD;&#xA;      &lt;Index&gt;102&lt;/Index&gt;&#xD;&#xA;      &lt;InterfaceBoard&gt;0&lt;/InterfaceBoard&gt;&#xD;&#xA;      &lt;Name&gt;MetaGain31&lt;/Name&gt;&#xD;&#xA;      &lt;RealtimeIndex&gt;894&lt;/RealtimeIndex&gt;&#xD;&#xA;      &lt;Bit&gt;0&lt;/Bit&gt;&#xD;&#xA;    &lt;/BaseConfiguration&gt;&#xD;&#xA;    &lt;MaximumValue&gt;1&lt;/MaximumValue&gt;&#xD;&#xA;    &lt;MinimumValue&gt;0&lt;/MinimumValue&gt;&#xD;&#xA;    &lt;PostInit&gt;true&lt;/PostInit&gt;&#xD;&#xA;    &lt;PostInitValue&gt;0.015625&lt;/PostInitValue&gt;&#xD;&#xA;    &lt;Resolution&gt;16&lt;/Resolution&gt;&#xD;&#xA;  &lt;/RtDacConfiguration&gt;&#xD;&#xA;  &lt;RtDacConfiguration&gt;&#xD;&#xA;    &lt;BaseConfiguration&gt;&#xD;&#xA;      &lt;Address&gt;895&lt;/Address&gt;&#xD;&#xA;      &lt;Index&gt;103&lt;/Index&gt;&#xD;&#xA;      &lt;InterfaceBoard&gt;0&lt;/InterfaceBoard&gt;&#xD;&#xA;      &lt;Name&gt;MetaGain32&lt;/Name&gt;&#xD;&#xA;      &lt;RealtimeIndex&gt;895&lt;/RealtimeIndex&gt;&#xD;&#xA;      &lt;Bit&gt;0&lt;/Bit&gt;&#xD;&#xA;    &lt;/BaseConfiguration&gt;&#xD;&#xA;    &lt;MaximumValue&gt;1&lt;/MaximumValue&gt;&#xD;&#xA;    &lt;MinimumValue&gt;0&lt;/MinimumValue&gt;&#xD;&#xA;    &lt;PostInit&gt;true&lt;/PostInit&gt;&#xD;&#xA;    &lt;PostInitValue&gt;0.015625&lt;/PostInitValue&gt;&#xD;&#xA;    &lt;Resolution&gt;16&lt;/Resolution&gt;&#xD;&#xA;  &lt;/RtDacConfiguration&gt;&#xD;&#xA;  &lt;RtDacConfiguration&gt;&#xD;&#xA;    &lt;BaseConfiguration&gt;&#xD;&#xA;      &lt;Address&gt;463&lt;/Address&gt;&#xD;&#xA;      &lt;Index&gt;104&lt;/Index&gt;&#xD;&#xA;      &lt;InterfaceBoard&gt;0&lt;/InterfaceBoard&gt;&#xD;&#xA;      &lt;Name&gt;TPmtHVDac1&lt;/Name&gt;&#xD;&#xA;      &lt;RealtimeIndex&gt;463&lt;/RealtimeIndex&gt;&#xD;&#xA;      &lt;Bit&gt;0&lt;/Bit&gt;&#xD;&#xA;    &lt;/BaseConfiguration&gt;&#xD;&#xA;    &lt;MaximumValue&gt;1&lt;/MaximumValue&gt;&#xD;&#xA;    &lt;MinimumValue&gt;0&lt;/MinimumValue&gt;&#xD;&#xA;    &lt;PostInit&gt;false&lt;/PostInit&gt;&#xD;&#xA;    &lt;PostInitValue&gt;0&lt;/PostInitValue&gt;&#xD;&#xA;    &lt;Resolution&gt;12&lt;/Resolution&gt;&#xD;&#xA;  &lt;/RtDacConfiguration&gt;&#xD;&#xA;  &lt;RtDacConfiguration&gt;&#xD;&#xA;    &lt;BaseConfiguration&gt;&#xD;&#xA;      &lt;Address&gt;474&lt;/Address&gt;&#xD;&#xA;      &lt;Index&gt;105&lt;/Index&gt;&#xD;&#xA;      &lt;InterfaceBoard&gt;0&lt;/InterfaceBoard&gt;&#xD;&#xA;      &lt;Name&gt;TPmtGrabOffsetCh1&lt;/Name&gt;&#xD;&#xA;      &lt;RealtimeIndex&gt;474&lt;/RealtimeIndex&gt;&#xD;&#xA;      &lt;Bit&gt;0&lt;/Bit&gt;&#xD;&#xA;    &lt;/BaseConfiguration&gt;&#xD;&#xA;    &lt;MaximumValue&gt;1&lt;/MaximumValue&gt;&#xD;&#xA;    &lt;MinimumValue&gt;0&lt;/MinimumValue&gt;&#xD;&#xA;    &lt;PostInit&gt;true&lt;/PostInit&gt;&#xD;&#xA;    &lt;PostInitValue&gt;0&lt;/PostInitValue&gt;&#xD;&#xA;    &lt;Resolution&gt;16&lt;/Resolution&gt;&#xD;&#xA;  &lt;/RtDacConfiguration&gt;&#xD;&#xA;  &lt;RtDacConfiguration&gt;&#xD;&#xA;    &lt;BaseConfiguration&gt;&#xD;&#xA;      &lt;Address&gt;478&lt;/Address&gt;&#xD;&#xA;      &lt;Index&gt;106&lt;/Index&gt;&#xD;&#xA;      &lt;InterfaceBoard&gt;0&lt;/InterfaceBoard&gt;&#xD;&#xA;      &lt;Name&gt;TPmtGrabGainCh1&lt;/Name&gt;&#xD;&#xA;      &lt;RealtimeIndex&gt;478&lt;/RealtimeIndex&gt;&#xD;&#xA;      &lt;Bit&gt;0&lt;/Bit&gt;&#xD;&#xA;    &lt;/BaseConfiguration&gt;&#xD;&#xA;    &lt;MaximumValue&gt;1&lt;/MaximumValue&gt;&#xD;&#xA;    &lt;MinimumValue&gt;0&lt;/MinimumValue&gt;&#xD;&#xA;    &lt;PostInit&gt;true&lt;/PostInit&gt;&#xD;&#xA;    &lt;PostInitValue&gt;0.015625&lt;/PostInitValue&gt;&#xD;&#xA;    &lt;Resolution&gt;16&lt;/Resolution&gt;&#xD;&#xA;  &lt;/RtDacConfiguration&gt;&#xD;&#xA;  &lt;RtDacConfiguration&gt;&#xD;&#xA;    &lt;BaseConfiguration&gt;&#xD;&#xA;      &lt;Address&gt;523&lt;/Address&gt;&#xD;&#xA;      &lt;Index&gt;107&lt;/Index&gt;&#xD;&#xA;      &lt;InterfaceBoard&gt;0&lt;/InterfaceBoard&gt;&#xD;&#xA;      &lt;Name&gt;YngLsrLaserLine1&lt;/Name&gt;&#xD;&#xA;      &lt;RealtimeIndex&gt;523&lt;/RealtimeIndex&gt;&#xD;&#xA;      &lt;Bit&gt;0&lt;/Bit&gt;&#xD;&#xA;    &lt;/BaseConfiguration&gt;&#xD;&#xA;    &lt;MaximumValue&gt;1&lt;/MaximumValue&gt;&#xD;&#xA;    &lt;MinimumValue&gt;0&lt;/MinimumValue&gt;&#xD;&#xA;    &lt;PostInit&gt;false&lt;/PostInit&gt;&#xD;&#xA;    &lt;PostInitValue&gt;0&lt;/PostInitValue&gt;&#xD;&#xA;    &lt;Resolution&gt;14&lt;/Resolution&gt;&#xD;&#xA;  &lt;/RtDacConfiguration&gt;&#xD;&#xA;  &lt;RtDacConfiguration&gt;&#xD;&#xA;    &lt;BaseConfiguration&gt;&#xD;&#xA;      &lt;Address&gt;524&lt;/Address&gt;&#xD;&#xA;      &lt;Index&gt;108&lt;/Index&gt;&#xD;&#xA;      &lt;InterfaceBoard&gt;0&lt;/InterfaceBoard&gt;&#xD;&#xA;      &lt;Name&gt;YngLsrLaserLine2&lt;/Name&gt;&#xD;&#xA;      &lt;RealtimeIndex&gt;524&lt;/RealtimeIndex&gt;&#xD;&#xA;      &lt;Bit&gt;0&lt;/Bit&gt;&#xD;&#xA;    &lt;/BaseConfiguration&gt;&#xD;&#xA;    &lt;MaximumValue&gt;1&lt;/MaximumValue&gt;&#xD;&#xA;    &lt;MinimumValue&gt;0&lt;/MinimumValue&gt;&#xD;&#xA;    &lt;PostInit&gt;false&lt;/PostInit&gt;&#xD;&#xA;    &lt;PostInitValue&gt;0&lt;/PostInitValue&gt;&#xD;&#xA;    &lt;Resolution&gt;14&lt;/Resolution&gt;&#xD;&#xA;  &lt;/RtDacConfiguration&gt;&#xD;&#xA;  &lt;RtDacConfiguration&gt;&#xD;&#xA;    &lt;BaseConfiguration&gt;&#xD;&#xA;      &lt;Address&gt;525&lt;/Address&gt;&#xD;&#xA;      &lt;Index&gt;109&lt;/Index&gt;&#xD;&#xA;      &lt;InterfaceBoard&gt;0&lt;/InterfaceBoard&gt;&#xD;&#xA;      &lt;Name&gt;YngLsrLaserLine3&lt;/Name&gt;&#xD;&#xA;      &lt;RealtimeIndex&gt;525&lt;/RealtimeIndex&gt;&#xD;&#xA;      &lt;Bit&gt;0&lt;/Bit&gt;&#xD;&#xA;    &lt;/BaseConfiguration&gt;&#xD;&#xA;    &lt;MaximumValue&gt;1&lt;/MaximumValue&gt;&#xD;&#xA;    &lt;MinimumValue&gt;0&lt;/MinimumValue&gt;&#xD;&#xA;    &lt;PostInit&gt;false&lt;/PostInit&gt;&#xD;&#xA;    &lt;PostInitValue&gt;0&lt;/PostInitValue&gt;&#xD;&#xA;    &lt;Resolution&gt;14&lt;/Resolution&gt;&#xD;&#xA;  &lt;/RtDacConfiguration&gt;&#xD;&#xA;  &lt;RtDacConfiguration&gt;&#xD;&#xA;    &lt;BaseConfiguration&gt;&#xD;&#xA;      &lt;Address&gt;526&lt;/Address&gt;&#xD;&#xA;      &lt;Index&gt;110&lt;/Index&gt;&#xD;&#xA;      &lt;InterfaceBoard&gt;0&lt;/InterfaceBoard&gt;&#xD;&#xA;      &lt;Name&gt;YngLsrLaserLine4&lt;/Name&gt;&#xD;&#xA;      &lt;RealtimeIndex&gt;526&lt;/RealtimeIndex&gt;&#xD;&#xA;      &lt;Bit&gt;0&lt;/Bit&gt;&#xD;&#xA;    &lt;/BaseConfiguration&gt;&#xD;&#xA;    &lt;MaximumValue&gt;1&lt;/MaximumValue&gt;&#xD;&#xA;    &lt;MinimumValue&gt;0&lt;/MinimumValue&gt;&#xD;&#xA;    &lt;PostInit&gt;false&lt;/PostInit&gt;&#xD;&#xA;    &lt;PostInitValue&gt;0&lt;/PostInitValue&gt;&#xD;&#xA;    &lt;Resolution&gt;14&lt;/Resolution&gt;&#xD;&#xA;  &lt;/RtDacConfiguration&gt;&#xD;&#xA;  &lt;RtDacConfiguration&gt;&#xD;&#xA;    &lt;BaseConfiguration&gt;&#xD;&#xA;      &lt;Address&gt;535&lt;/Address&gt;&#xD;&#xA;      &lt;Index&gt;111&lt;/Index&gt;&#xD;&#xA;      &lt;InterfaceBoard&gt;0&lt;/InterfaceBoard&gt;&#xD;&#xA;      &lt;Name&gt;YngLsrUserPortDac&lt;/Name&gt;&#xD;&#xA;      &lt;RealtimeIndex&gt;535&lt;/RealtimeIndex&gt;&#xD;&#xA;      &lt;Bit&gt;0&lt;/Bit&gt;&#xD;&#xA;    &lt;/BaseConfiguration&gt;&#xD;&#xA;    &lt;MaximumValue&gt;1&lt;/MaximumValue&gt;&#xD;&#xA;    &lt;MinimumValue&gt;-1&lt;/MinimumValue&gt;&#xD;&#xA;    &lt;PostInit&gt;true&lt;/PostInit&gt;&#xD;&#xA;    &lt;PostInitValue&gt;0&lt;/PostInitValue&gt;&#xD;&#xA;    &lt;Resolution&gt;14&lt;/Resolution&gt;&#xD;&#xA;  &lt;/RtDacConfiguration&gt;&#xD;&#xA;  &lt;RtDacConfiguration&gt;&#xD;&#xA;    &lt;BaseConfiguration&gt;&#xD;&#xA;      &lt;Address&gt;544&lt;/Address&gt;&#xD;&#xA;      &lt;Index&gt;112&lt;/Index&gt;&#xD;&#xA;      &lt;InterfaceBoard&gt;0&lt;/InterfaceBoard&gt;&#xD;&#xA;      &lt;Name&gt;YngLsrOffsetLaserLine1&lt;/Name&gt;&#xD;&#xA;      &lt;RealtimeIndex&gt;544&lt;/RealtimeIndex&gt;&#xD;&#xA;      &lt;Bit&gt;0&lt;/Bit&gt;&#xD;&#xA;    &lt;/BaseConfiguration&gt;&#xD;&#xA;    &lt;MaximumValue&gt;1&lt;/MaximumValue&gt;&#xD;&#xA;    &lt;MinimumValue&gt;0&lt;/MinimumValue&gt;&#xD;&#xA;    &lt;PostInit&gt;false&lt;/PostInit&gt;&#xD;&#xA;    &lt;PostInitValue&gt;0&lt;/PostInitValue&gt;&#xD;&#xA;    &lt;Resolution&gt;14&lt;/Resolution&gt;&#xD;&#xA;  &lt;/RtDacConfiguration&gt;&#xD;&#xA;  &lt;RtDacConfiguration&gt;&#xD;&#xA;    &lt;BaseConfiguration&gt;&#xD;&#xA;      &lt;Address&gt;545&lt;/Address&gt;&#xD;&#xA;      &lt;Index&gt;113&lt;/Index&gt;&#xD;&#xA;      &lt;InterfaceBoard&gt;0&lt;/InterfaceBoard&gt;&#xD;&#xA;      &lt;Name&gt;YngLsrOffsetLaserLine2&lt;/Name&gt;&#xD;&#xA;      &lt;RealtimeIndex&gt;545&lt;/RealtimeIndex&gt;&#xD;&#xA;      &lt;Bit&gt;0&lt;/Bit&gt;&#xD;&#xA;    &lt;/BaseConfiguration&gt;&#xD;&#xA;    &lt;MaximumValue&gt;1&lt;/MaximumValue&gt;&#xD;&#xA;    &lt;MinimumValue&gt;0&lt;/MinimumValue&gt;&#xD;&#xA;    &lt;PostInit&gt;false&lt;/PostInit&gt;&#xD;&#xA;    &lt;PostInitValue&gt;0&lt;/PostInitValue&gt;&#xD;&#xA;    &lt;Resolution&gt;14&lt;/Resolution&gt;&#xD;&#xA;  &lt;/RtDacConfiguration&gt;&#xD;&#xA;  &lt;RtDacConfiguration&gt;&#xD;&#xA;    &lt;BaseConfiguration&gt;&#xD;&#xA;      &lt;Address&gt;546&lt;/Address&gt;&#xD;&#xA;      &lt;Index&gt;114&lt;/Index&gt;&#xD;&#xA;      &lt;InterfaceBoard&gt;0&lt;/InterfaceBoard&gt;&#xD;&#xA;      &lt;Name&gt;YngLsrOffsetLaserLine3&lt;/Name&gt;&#xD;&#xA;      &lt;RealtimeIndex&gt;546&lt;/RealtimeIndex&gt;&#xD;&#xA;      &lt;Bit&gt;0&lt;/Bit&gt;&#xD;&#xA;    &lt;/BaseConfiguration&gt;&#xD;&#xA;    &lt;MaximumValue&gt;1&lt;/MaximumValue&gt;&#xD;&#xA;    &lt;MinimumValue&gt;0&lt;/MinimumValue&gt;&#xD;&#xA;    &lt;PostInit&gt;false&lt;/PostInit&gt;&#xD;&#xA;    &lt;PostInitValue&gt;0&lt;/PostInitValue&gt;&#xD;&#xA;    &lt;Resolution&gt;14&lt;/Resolution&gt;&#xD;&#xA;  &lt;/RtDacConfiguration&gt;&#xD;&#xA;  &lt;RtDacConfiguration&gt;&#xD;&#xA;    &lt;BaseConfiguration&gt;&#xD;&#xA;      &lt;Address&gt;547&lt;/Address&gt;&#xD;&#xA;      &lt;Index&gt;115&lt;/Index&gt;&#xD;&#xA;      &lt;InterfaceBoard&gt;0&lt;/InterfaceBoard&gt;&#xD;&#xA;      &lt;Name&gt;YngLsrOffsetLaserLine4&lt;/Name&gt;&#xD;&#xA;      &lt;RealtimeIndex&gt;547&lt;/RealtimeIndex&gt;&#xD;&#xA;      &lt;Bit&gt;0&lt;/Bit&gt;&#xD;&#xA;    &lt;/BaseConfiguration&gt;&#xD;&#xA;    &lt;MaximumValue&gt;1&lt;/MaximumValue&gt;&#xD;&#xA;    &lt;MinimumValue&gt;0&lt;/MinimumValue&gt;&#xD;&#xA;    &lt;PostInit&gt;false&lt;/PostInit&gt;&#xD;&#xA;    &lt;PostInitValue&gt;0&lt;/PostInitValue&gt;&#xD;&#xA;    &lt;Resolution&gt;14&lt;/Resolution&gt;&#xD;&#xA;  &lt;/RtDacConfiguration&gt;&#xD;&#xA;  &lt;RtDacConfiguration&gt;&#xD;&#xA;    &lt;BaseConfiguration&gt;&#xD;&#xA;      &lt;Address&gt;527&lt;/Address&gt;&#xD;&#xA;      &lt;Index&gt;116&lt;/Index&gt;&#xD;&#xA;      &lt;InterfaceBoard&gt;0&lt;/InterfaceBoard&gt;&#xD;&#xA;      &lt;Name&gt;YngLsrDummyDac&lt;/Name&gt;&#xD;&#xA;      &lt;RealtimeIndex&gt;527&lt;/RealtimeIndex&gt;&#xD;&#xA;      &lt;Bit&gt;0&lt;/Bit&gt;&#xD;&#xA;    &lt;/BaseConfiguration&gt;&#xD;&#xA;    &lt;MaximumValue&gt;1&lt;/MaximumValue&gt;&#xD;&#xA;    &lt;MinimumValue&gt;0&lt;/MinimumValue&gt;&#xD;&#xA;    &lt;PostInit&gt;false&lt;/PostInit&gt;&#xD;&#xA;    &lt;PostInitValue&gt;0&lt;/PostInitValue&gt;&#xD;&#xA;    &lt;Resolution&gt;14&lt;/Resolution&gt;&#xD;&#xA;  &lt;/RtDacConfiguration&gt;&#xD;&#xA;&lt;/ArrayOfRtDacConfiguration&gt;" Adcs="&lt;?xml version=&quot;1.0&quot; encoding=&quot;utf-16&quot;?&gt;&#xD;&#xA;&lt;ArrayOfRtAdcConfiguration xmlns:xsd=&quot;http://www.w3.org/2001/XMLSchema&quot; xmlns:xsi=&quot;http://www.w3.org/2001/XMLSchema-instance&quot; /&gt;" IoPorts="&lt;?xml version=&quot;1.0&quot; encoding=&quot;utf-16&quot;?&gt;&#xD;&#xA;&lt;ArrayOfRtIoPortConfiguration xmlns:xsd=&quot;http://www.w3.org/2001/XMLSchema&quot; xmlns:xsi=&quot;http://www.w3.org/2001/XMLSchema-instance&quot;&gt;&#xD;&#xA;  &lt;RtIoPortConfiguration&gt;&#xD;&#xA;    &lt;BaseConfiguration&gt;&#xD;&#xA;      &lt;Address&gt;263&lt;/Address&gt;&#xD;&#xA;      &lt;Index&gt;0&lt;/Index&gt;&#xD;&#xA;      &lt;InterfaceBoard&gt;0&lt;/InterfaceBoard&gt;&#xD;&#xA;      &lt;Name&gt;UserPortLow&lt;/Name&gt;&#xD;&#xA;      &lt;RealtimeIndex&gt;263&lt;/RealtimeIndex&gt;&#xD;&#xA;      &lt;Bit&gt;0&lt;/Bit&gt;&#xD;&#xA;    &lt;/BaseConfiguration&gt;&#xD;&#xA;    &lt;IoMode&gt;eRtIOPortMode_Out&lt;/IoMode&gt;&#xD;&#xA;  &lt;/RtIoPortConfiguration&gt;&#xD;&#xA;  &lt;RtIoPortConfiguration&gt;&#xD;&#xA;    &lt;BaseConfiguration&gt;&#xD;&#xA;      &lt;Address&gt;264&lt;/Address&gt;&#xD;&#xA;      &lt;Index&gt;1&lt;/Index&gt;&#xD;&#xA;      &lt;InterfaceBoard&gt;0&lt;/InterfaceBoard&gt;&#xD;&#xA;      &lt;Name&gt;UserPortHigh&lt;/Name&gt;&#xD;&#xA;      &lt;RealtimeIndex&gt;264&lt;/RealtimeIndex&gt;&#xD;&#xA;      &lt;Bit&gt;0&lt;/Bit&gt;&#xD;&#xA;    &lt;/BaseConfiguration&gt;&#xD;&#xA;    &lt;IoMode&gt;eRtIOPortMode_Out&lt;/IoMode&gt;&#xD;&#xA;  &lt;/RtIoPortConfiguration&gt;&#xD;&#xA;  &lt;RtIoPortConfiguration&gt;&#xD;&#xA;    &lt;BaseConfiguration&gt;&#xD;&#xA;      &lt;Address&gt;120&lt;/Address&gt;&#xD;&#xA;      &lt;Index&gt;2&lt;/Index&gt;&#xD;&#xA;      &lt;InterfaceBoard&gt;0&lt;/InterfaceBoard&gt;&#xD;&#xA;      &lt;Name&gt;UserPortIn&lt;/Name&gt;&#xD;&#xA;      &lt;RealtimeIndex&gt;120&lt;/RealtimeIndex&gt;&#xD;&#xA;      &lt;Bit&gt;0&lt;/Bit&gt;&#xD;&#xA;    &lt;/BaseConfiguration&gt;&#xD;&#xA;    &lt;IoMode&gt;eRtIOPortMode_In&lt;/IoMode&gt;&#xD;&#xA;  &lt;/RtIoPortConfiguration&gt;&#xD;&#xA;  &lt;RtIoPortConfiguration&gt;&#xD;&#xA;    &lt;BaseConfiguration&gt;&#xD;&#xA;      &lt;Address&gt;256&lt;/Address&gt;&#xD;&#xA;      &lt;Index&gt;3&lt;/Index&gt;&#xD;&#xA;      &lt;InterfaceBoard&gt;0&lt;/InterfaceBoard&gt;&#xD;&#xA;      &lt;Name&gt;YngStatusMain&lt;/Name&gt;&#xD;&#xA;      &lt;RealtimeIndex&gt;256&lt;/RealtimeIndex&gt;&#xD;&#xA;      &lt;Bit&gt;0&lt;/Bit&gt;&#xD;&#xA;    &lt;/BaseConfiguration&gt;&#xD;&#xA;    &lt;IoMode&gt;eRtIOPortMode_In&lt;/IoMode&gt;&#xD;&#xA;  &lt;/RtIoPortConfiguration&gt;&#xD;&#xA;  &lt;RtIoPortConfiguration&gt;&#xD;&#xA;    &lt;BaseConfiguration&gt;&#xD;&#xA;      &lt;Address&gt;257&lt;/Address&gt;&#xD;&#xA;      &lt;Index&gt;4&lt;/Index&gt;&#xD;&#xA;      &lt;InterfaceBoard&gt;0&lt;/InterfaceBoard&gt;&#xD;&#xA;      &lt;Name&gt;YngControlMain&lt;/Name&gt;&#xD;&#xA;      &lt;RealtimeIndex&gt;257&lt;/RealtimeIndex&gt;&#xD;&#xA;      &lt;Bit&gt;0&lt;/Bit&gt;&#xD;&#xA;    &lt;/BaseConfiguration&gt;&#xD;&#xA;    &lt;IoMode&gt;eRtIOPortMode_Out&lt;/IoMode&gt;&#xD;&#xA;  &lt;/RtIoPortConfiguration&gt;&#xD;&#xA;  &lt;RtIoPortConfiguration&gt;&#xD;&#xA;    &lt;BaseConfiguration&gt;&#xD;&#xA;      &lt;Address&gt;259&lt;/Address&gt;&#xD;&#xA;      &lt;Index&gt;5&lt;/Index&gt;&#xD;&#xA;      &lt;InterfaceBoard&gt;0&lt;/InterfaceBoard&gt;&#xD;&#xA;      &lt;Name&gt;YngMaskGrabber&lt;/Name&gt;&#xD;&#xA;      &lt;RealtimeIndex&gt;259&lt;/RealtimeIndex&gt;&#xD;&#xA;      &lt;Bit&gt;0&lt;/Bit&gt;&#xD;&#xA;    &lt;/BaseConfiguration&gt;&#xD;&#xA;    &lt;IoMode&gt;eRtIOPortMode_Out&lt;/IoMode&gt;&#xD;&#xA;  &lt;/RtIoPortConfiguration&gt;&#xD;&#xA;  &lt;RtIoPortConfiguration&gt;&#xD;&#xA;    &lt;BaseConfiguration&gt;&#xD;&#xA;      &lt;Address&gt;267&lt;/Address&gt;&#xD;&#xA;      &lt;Index&gt;6&lt;/Index&gt;&#xD;&#xA;      &lt;InterfaceBoard&gt;0&lt;/InterfaceBoard&gt;&#xD;&#xA;      &lt;Name&gt;YngSample&lt;/Name&gt;&#xD;&#xA;      &lt;RealtimeIndex&gt;267&lt;/RealtimeIndex&gt;&#xD;&#xA;      &lt;Bit&gt;0&lt;/Bit&gt;&#xD;&#xA;    &lt;/BaseConfiguration&gt;&#xD;&#xA;    &lt;IoMode&gt;eRtIOPortMode_Out&lt;/IoMode&gt;&#xD;&#xA;  &lt;/RtIoPortConfiguration&gt;&#xD;&#xA;  &lt;RtIoPortConfiguration&gt;&#xD;&#xA;    &lt;BaseConfiguration&gt;&#xD;&#xA;      &lt;Address&gt;268&lt;/Address&gt;&#xD;&#xA;      &lt;Index&gt;7&lt;/Index&gt;&#xD;&#xA;      &lt;InterfaceBoard&gt;0&lt;/InterfaceBoard&gt;&#xD;&#xA;      &lt;Name&gt;YngChannelMode&lt;/Name&gt;&#xD;&#xA;      &lt;RealtimeIndex&gt;268&lt;/RealtimeIndex&gt;&#xD;&#xA;      &lt;Bit&gt;0&lt;/Bit&gt;&#xD;&#xA;    &lt;/BaseConfiguration&gt;&#xD;&#xA;    &lt;IoMode&gt;eRtIOPortMode_Out&lt;/IoMode&gt;&#xD;&#xA;  &lt;/RtIoPortConfiguration&gt;&#xD;&#xA;  &lt;RtIoPortConfiguration&gt;&#xD;&#xA;    &lt;BaseConfiguration&gt;&#xD;&#xA;      &lt;Address&gt;269&lt;/Address&gt;&#xD;&#xA;      &lt;Index&gt;8&lt;/Index&gt;&#xD;&#xA;      &lt;InterfaceBoard&gt;0&lt;/InterfaceBoard&gt;&#xD;&#xA;      &lt;Name&gt;YngAutoPxCount&lt;/Name&gt;&#xD;&#xA;      &lt;RealtimeIndex&gt;269&lt;/RealtimeIndex&gt;&#xD;&#xA;      &lt;Bit&gt;0&lt;/Bit&gt;&#xD;&#xA;    &lt;/BaseConfiguration&gt;&#xD;&#xA;    &lt;IoMode&gt;eRtIOPortMode_Out&lt;/IoMode&gt;&#xD;&#xA;  &lt;/RtIoPortConfiguration&gt;&#xD;&#xA;  &lt;RtIoPortConfiguration&gt;&#xD;&#xA;    &lt;BaseConfiguration&gt;&#xD;&#xA;      &lt;Address&gt;270&lt;/Address&gt;&#xD;&#xA;      &lt;Index&gt;9&lt;/Index&gt;&#xD;&#xA;      &lt;InterfaceBoard&gt;0&lt;/InterfaceBoard&gt;&#xD;&#xA;      &lt;Name&gt;YngSubSample&lt;/Name&gt;&#xD;&#xA;      &lt;RealtimeIndex&gt;270&lt;/RealtimeIndex&gt;&#xD;&#xA;      &lt;Bit&gt;0&lt;/Bit&gt;&#xD;&#xA;    &lt;/BaseConfiguration&gt;&#xD;&#xA;    &lt;IoMode&gt;eRtIOPortMode_Out&lt;/IoMode&gt;&#xD;&#xA;  &lt;/RtIoPortConfiguration&gt;&#xD;&#xA;  &lt;RtIoPortConfiguration&gt;&#xD;&#xA;    &lt;BaseConfiguration&gt;&#xD;&#xA;      &lt;Address&gt;278&lt;/Address&gt;&#xD;&#xA;      &lt;Index&gt;10&lt;/Index&gt;&#xD;&#xA;      &lt;InterfaceBoard&gt;0&lt;/InterfaceBoard&gt;&#xD;&#xA;      &lt;Name&gt;YngGrabBlockmode&lt;/Name&gt;&#xD;&#xA;      &lt;RealtimeIndex&gt;278&lt;/RealtimeIndex&gt;&#xD;&#xA;      &lt;Bit&gt;0&lt;/Bit&gt;&#xD;&#xA;    &lt;/BaseConfiguration&gt;&#xD;&#xA;    &lt;IoMode&gt;eRtIOPortMode_Out&lt;/IoMode&gt;&#xD;&#xA;  &lt;/RtIoPortConfiguration&gt;&#xD;&#xA;  &lt;RtIoPortConfiguration&gt;&#xD;&#xA;    &lt;BaseConfiguration&gt;&#xD;&#xA;      &lt;Address&gt;279&lt;/Address&gt;&#xD;&#xA;      &lt;Index&gt;11&lt;/Index&gt;&#xD;&#xA;      &lt;InterfaceBoard&gt;0&lt;/InterfaceBoard&gt;&#xD;&#xA;      &lt;Name&gt;YngEnableGrabChannels&lt;/Name&gt;&#xD;&#xA;      &lt;RealtimeIndex&gt;279&lt;/RealtimeIndex&gt;&#xD;&#xA;      &lt;Bit&gt;0&lt;/Bit&gt;&#xD;&#xA;    &lt;/BaseConfiguration&gt;&#xD;&#xA;    &lt;IoMode&gt;eRtIOPortMode_Out&lt;/IoMode&gt;&#xD;&#xA;  &lt;/RtIoPortConfiguration&gt;&#xD;&#xA;  &lt;RtIoPortConfiguration&gt;&#xD;&#xA;    &lt;BaseConfiguration&gt;&#xD;&#xA;      &lt;Address&gt;280&lt;/Address&gt;&#xD;&#xA;      &lt;Index&gt;12&lt;/Index&gt;&#xD;&#xA;      &lt;InterfaceBoard&gt;0&lt;/InterfaceBoard&gt;&#xD;&#xA;      &lt;Name&gt;YngStatusHV&lt;/Name&gt;&#xD;&#xA;      &lt;RealtimeIndex&gt;280&lt;/RealtimeIndex&gt;&#xD;&#xA;      &lt;Bit&gt;0&lt;/Bit&gt;&#xD;&#xA;    &lt;/BaseConfiguration&gt;&#xD;&#xA;    &lt;IoMode&gt;eRtIOPortMode_In&lt;/IoMode&gt;&#xD;&#xA;  &lt;/RtIoPortConfiguration&gt;&#xD;&#xA;  &lt;RtIoPortConfiguration&gt;&#xD;&#xA;    &lt;BaseConfiguration&gt;&#xD;&#xA;      &lt;Address&gt;281&lt;/Address&gt;&#xD;&#xA;      &lt;Index&gt;13&lt;/Index&gt;&#xD;&#xA;      &lt;InterfaceBoard&gt;0&lt;/InterfaceBoard&gt;&#xD;&#xA;      &lt;Name&gt;YngAdcDacPowerUp&lt;/Name&gt;&#xD;&#xA;      &lt;RealtimeIndex&gt;281&lt;/RealtimeIndex&gt;&#xD;&#xA;      &lt;Bit&gt;0&lt;/Bit&gt;&#xD;&#xA;    &lt;/BaseConfiguration&gt;&#xD;&#xA;    &lt;IoMode&gt;eRtIOPortMode_Out&lt;/IoMode&gt;&#xD;&#xA;  &lt;/RtIoPortConfiguration&gt;&#xD;&#xA;  &lt;RtIoPortConfiguration&gt;&#xD;&#xA;    &lt;BaseConfiguration&gt;&#xD;&#xA;      &lt;Address&gt;290&lt;/Address&gt;&#xD;&#xA;      &lt;Index&gt;14&lt;/Index&gt;&#xD;&#xA;      &lt;InterfaceBoard&gt;0&lt;/InterfaceBoard&gt;&#xD;&#xA;      &lt;Name&gt;YngGrabDataCh1&lt;/Name&gt;&#xD;&#xA;      &lt;RealtimeIndex&gt;290&lt;/RealtimeIndex&gt;&#xD;&#xA;      &lt;Bit&gt;0&lt;/Bit&gt;&#xD;&#xA;    &lt;/BaseConfiguration&gt;&#xD;&#xA;    &lt;IoMode&gt;eRtIOPortMode_In&lt;/IoMode&gt;&#xD;&#xA;  &lt;/RtIoPortConfiguration&gt;&#xD;&#xA;  &lt;RtIoPortConfiguration&gt;&#xD;&#xA;    &lt;BaseConfiguration&gt;&#xD;&#xA;      &lt;Address&gt;291&lt;/Address&gt;&#xD;&#xA;      &lt;Index&gt;15&lt;/Index&gt;&#xD;&#xA;      &lt;InterfaceBoard&gt;0&lt;/InterfaceBoard&gt;&#xD;&#xA;      &lt;Name&gt;YngGrabDataCh2&lt;/Name&gt;&#xD;&#xA;      &lt;RealtimeIndex&gt;291&lt;/RealtimeIndex&gt;&#xD;&#xA;      &lt;Bit&gt;0&lt;/Bit&gt;&#xD;&#xA;    &lt;/BaseConfiguration&gt;&#xD;&#xA;    &lt;IoMode&gt;eRtIOPortMode_In&lt;/IoMode&gt;&#xD;&#xA;  &lt;/RtIoPortConfiguration&gt;&#xD;&#xA;  &lt;RtIoPortConfiguration&gt;&#xD;&#xA;    &lt;BaseConfiguration&gt;&#xD;&#xA;      &lt;Address&gt;292&lt;/Address&gt;&#xD;&#xA;      &lt;Index&gt;16&lt;/Index&gt;&#xD;&#xA;      &lt;InterfaceBoard&gt;0&lt;/InterfaceBoard&gt;&#xD;&#xA;      &lt;Name&gt;YngGrabDataCh3&lt;/Name&gt;&#xD;&#xA;      &lt;RealtimeIndex&gt;292&lt;/RealtimeIndex&gt;&#xD;&#xA;      &lt;Bit&gt;0&lt;/Bit&gt;&#xD;&#xA;    &lt;/BaseConfiguration&gt;&#xD;&#xA;    &lt;IoMode&gt;eRtIOPortMode_In&lt;/IoMode&gt;&#xD;&#xA;  &lt;/RtIoPortConfiguration&gt;&#xD;&#xA;  &lt;RtIoPortConfiguration&gt;&#xD;&#xA;    &lt;BaseConfiguration&gt;&#xD;&#xA;      &lt;Address&gt;293&lt;/Address&gt;&#xD;&#xA;      &lt;Index&gt;17&lt;/Index&gt;&#xD;&#xA;      &lt;InterfaceBoard&gt;0&lt;/InterfaceBoard&gt;&#xD;&#xA;      &lt;Name&gt;YngGrabDataCh4&lt;/Name&gt;&#xD;&#xA;      &lt;RealtimeIndex&gt;293&lt;/RealtimeIndex&gt;&#xD;&#xA;      &lt;Bit&gt;0&lt;/Bit&gt;&#xD;&#xA;    &lt;/BaseConfiguration&gt;&#xD;&#xA;    &lt;IoMode&gt;eRtIOPortMode_In&lt;/IoMode&gt;&#xD;&#xA;  &lt;/RtIoPortConfiguration&gt;&#xD;&#xA;  &lt;RtIoPortConfiguration&gt;&#xD;&#xA;    &lt;BaseConfiguration&gt;&#xD;&#xA;      &lt;Address&gt;294&lt;/Address&gt;&#xD;&#xA;      &lt;Index&gt;18&lt;/Index&gt;&#xD;&#xA;      &lt;InterfaceBoard&gt;0&lt;/InterfaceBoard&gt;&#xD;&#xA;      &lt;Name&gt;YngGrabPhantom&lt;/Name&gt;&#xD;&#xA;      &lt;RealtimeIndex&gt;294&lt;/RealtimeIndex&gt;&#xD;&#xA;      &lt;Bit&gt;0&lt;/Bit&gt;&#xD;&#xA;    &lt;/BaseConfiguration&gt;&#xD;&#xA;    &lt;IoMode&gt;eRtIOPortMode_In&lt;/IoMode&gt;&#xD;&#xA;  &lt;/RtIoPortConfiguration&gt;&#xD;&#xA;  &lt;RtIoPortConfiguration&gt;&#xD;&#xA;    &lt;BaseConfiguration&gt;&#xD;&#xA;      &lt;Address&gt;295&lt;/Address&gt;&#xD;&#xA;      &lt;Index&gt;19&lt;/Index&gt;&#xD;&#xA;      &lt;InterfaceBoard&gt;0&lt;/InterfaceBoard&gt;&#xD;&#xA;      &lt;Name&gt;YngStatusScanner&lt;/Name&gt;&#xD;&#xA;      &lt;RealtimeIndex&gt;295&lt;/RealtimeIndex&gt;&#xD;&#xA;      &lt;Bit&gt;0&lt;/Bit&gt;&#xD;&#xA;    &lt;/BaseConfiguration&gt;&#xD;&#xA;    &lt;IoMode&gt;eRtIOPortMode_In&lt;/IoMode&gt;&#xD;&#xA;  &lt;/RtIoPortConfiguration&gt;&#xD;&#xA;  &lt;RtIoPortConfiguration&gt;&#xD;&#xA;    &lt;BaseConfiguration&gt;&#xD;&#xA;      &lt;Address&gt;298&lt;/Address&gt;&#xD;&#xA;      &lt;Index&gt;20&lt;/Index&gt;&#xD;&#xA;      &lt;InterfaceBoard&gt;0&lt;/InterfaceBoard&gt;&#xD;&#xA;      &lt;Name&gt;YngMaskScanner&lt;/Name&gt;&#xD;&#xA;      &lt;RealtimeIndex&gt;298&lt;/RealtimeIndex&gt;&#xD;&#xA;      &lt;Bit&gt;0&lt;/Bit&gt;&#xD;&#xA;    &lt;/BaseConfiguration&gt;&#xD;&#xA;    &lt;IoMode&gt;eRtIOPortMode_Out&lt;/IoMode&gt;&#xD;&#xA;  &lt;/RtIoPortConfiguration&gt;&#xD;&#xA;  &lt;RtIoPortConfiguration&gt;&#xD;&#xA;    &lt;BaseConfiguration&gt;&#xD;&#xA;      &lt;Address&gt;310&lt;/Address&gt;&#xD;&#xA;      &lt;Index&gt;21&lt;/Index&gt;&#xD;&#xA;      &lt;InterfaceBoard&gt;0&lt;/InterfaceBoard&gt;&#xD;&#xA;      &lt;Name&gt;YngControlScanner&lt;/Name&gt;&#xD;&#xA;      &lt;RealtimeIndex&gt;310&lt;/RealtimeIndex&gt;&#xD;&#xA;      &lt;Bit&gt;0&lt;/Bit&gt;&#xD;&#xA;    &lt;/BaseConfiguration&gt;&#xD;&#xA;    &lt;IoMode&gt;eRtIOPortMode_Out&lt;/IoMode&gt;&#xD;&#xA;  &lt;/RtIoPortConfiguration&gt;&#xD;&#xA;  &lt;RtIoPortConfiguration&gt;&#xD;&#xA;    &lt;BaseConfiguration&gt;&#xD;&#xA;      &lt;Address&gt;311&lt;/Address&gt;&#xD;&#xA;      &lt;Index&gt;22&lt;/Index&gt;&#xD;&#xA;      &lt;InterfaceBoard&gt;0&lt;/InterfaceBoard&gt;&#xD;&#xA;      &lt;Name&gt;YngGrabScannerPosX&lt;/Name&gt;&#xD;&#xA;      &lt;RealtimeIndex&gt;311&lt;/RealtimeIndex&gt;&#xD;&#xA;      &lt;Bit&gt;0&lt;/Bit&gt;&#xD;&#xA;    &lt;/BaseConfiguration&gt;&#xD;&#xA;    &lt;IoMode&gt;eRtIOPortMode_Out&lt;/IoMode&gt;&#xD;&#xA;  &lt;/RtIoPortConfiguration&gt;&#xD;&#xA;  &lt;RtIoPortConfiguration&gt;&#xD;&#xA;    &lt;BaseConfiguration&gt;&#xD;&#xA;      &lt;Address&gt;312&lt;/Address&gt;&#xD;&#xA;      &lt;Index&gt;23&lt;/Index&gt;&#xD;&#xA;      &lt;InterfaceBoard&gt;0&lt;/InterfaceBoard&gt;&#xD;&#xA;      &lt;Name&gt;YngGrabScannerPosY&lt;/Name&gt;&#xD;&#xA;      &lt;RealtimeIndex&gt;312&lt;/RealtimeIndex&gt;&#xD;&#xA;      &lt;Bit&gt;0&lt;/Bit&gt;&#xD;&#xA;    &lt;/BaseConfiguration&gt;&#xD;&#xA;    &lt;IoMode&gt;eRtIOPortMode_Out&lt;/IoMode&gt;&#xD;&#xA;  &lt;/RtIoPortConfiguration&gt;&#xD;&#xA;  &lt;RtIoPortConfiguration&gt;&#xD;&#xA;    &lt;BaseConfiguration&gt;&#xD;&#xA;      &lt;Address&gt;335&lt;/Address&gt;&#xD;&#xA;      &lt;Index&gt;24&lt;/Index&gt;&#xD;&#xA;      &lt;InterfaceBoard&gt;0&lt;/InterfaceBoard&gt;&#xD;&#xA;      &lt;Name&gt;YngPmtSafety&lt;/Name&gt;&#xD;&#xA;      &lt;RealtimeIndex&gt;335&lt;/RealtimeIndex&gt;&#xD;&#xA;      &lt;Bit&gt;0&lt;/Bit&gt;&#xD;&#xA;    &lt;/BaseConfiguration&gt;&#xD;&#xA;    &lt;IoMode&gt;eRtIOPortMode_Out&lt;/IoMode&gt;&#xD;&#xA;  &lt;/RtIoPortConfiguration&gt;&#xD;&#xA;  &lt;RtIoPortConfiguration&gt;&#xD;&#xA;    &lt;BaseConfiguration&gt;&#xD;&#xA;      &lt;Address&gt;345&lt;/Address&gt;&#xD;&#xA;      &lt;Index&gt;25&lt;/Index&gt;&#xD;&#xA;      &lt;InterfaceBoard&gt;0&lt;/InterfaceBoard&gt;&#xD;&#xA;      &lt;Name&gt;YngDecPc1&lt;/Name&gt;&#xD;&#xA;      &lt;RealtimeIndex&gt;345&lt;/RealtimeIndex&gt;&#xD;&#xA;      &lt;Bit&gt;0&lt;/Bit&gt;&#xD;&#xA;    &lt;/BaseConfiguration&gt;&#xD;&#xA;    &lt;IoMode&gt;eRtIOPortMode_Out&lt;/IoMode&gt;&#xD;&#xA;  &lt;/RtIoPortConfiguration&gt;&#xD;&#xA;  &lt;RtIoPortConfiguration&gt;&#xD;&#xA;    &lt;BaseConfiguration&gt;&#xD;&#xA;      &lt;Address&gt;346&lt;/Address&gt;&#xD;&#xA;      &lt;Index&gt;26&lt;/Index&gt;&#xD;&#xA;      &lt;InterfaceBoard&gt;0&lt;/InterfaceBoard&gt;&#xD;&#xA;      &lt;Name&gt;YngOvldPc1&lt;/Name&gt;&#xD;&#xA;      &lt;RealtimeIndex&gt;346&lt;/RealtimeIndex&gt;&#xD;&#xA;      &lt;Bit&gt;0&lt;/Bit&gt;&#xD;&#xA;    &lt;/BaseConfiguration&gt;&#xD;&#xA;    &lt;IoMode&gt;eRtIOPortMode_Out&lt;/IoMode&gt;&#xD;&#xA;  &lt;/RtIoPortConfiguration&gt;&#xD;&#xA;  &lt;RtIoPortConfiguration&gt;&#xD;&#xA;    &lt;BaseConfiguration&gt;&#xD;&#xA;      &lt;Address&gt;347&lt;/Address&gt;&#xD;&#xA;      &lt;Index&gt;27&lt;/Index&gt;&#xD;&#xA;      &lt;InterfaceBoard&gt;0&lt;/InterfaceBoard&gt;&#xD;&#xA;      &lt;Name&gt;YngDecPc2&lt;/Name&gt;&#xD;&#xA;      &lt;RealtimeIndex&gt;347&lt;/RealtimeIndex&gt;&#xD;&#xA;      &lt;Bit&gt;0&lt;/Bit&gt;&#xD;&#xA;    &lt;/BaseConfiguration&gt;&#xD;&#xA;    &lt;IoMode&gt;eRtIOPortMode_Out&lt;/IoMode&gt;&#xD;&#xA;  &lt;/RtIoPortConfiguration&gt;&#xD;&#xA;  &lt;RtIoPortConfiguration&gt;&#xD;&#xA;    &lt;BaseConfiguration&gt;&#xD;&#xA;      &lt;Address&gt;348&lt;/Address&gt;&#xD;&#xA;      &lt;Index&gt;28&lt;/Index&gt;&#xD;&#xA;      &lt;InterfaceBoard&gt;0&lt;/InterfaceBoard&gt;&#xD;&#xA;      &lt;Name&gt;YngOvldPc2&lt;/Name&gt;&#xD;&#xA;      &lt;RealtimeIndex&gt;348&lt;/RealtimeIndex&gt;&#xD;&#xA;      &lt;Bit&gt;0&lt;/Bit&gt;&#xD;&#xA;    &lt;/BaseConfiguration&gt;&#xD;&#xA;    &lt;IoMode&gt;eRtIOPortMode_Out&lt;/IoMode&gt;&#xD;&#xA;  &lt;/RtIoPortConfiguration&gt;&#xD;&#xA;  &lt;RtIoPortConfiguration&gt;&#xD;&#xA;    &lt;BaseConfiguration&gt;&#xD;&#xA;      &lt;Address&gt;349&lt;/Address&gt;&#xD;&#xA;      &lt;Index&gt;29&lt;/Index&gt;&#xD;&#xA;      &lt;InterfaceBoard&gt;0&lt;/InterfaceBoard&gt;&#xD;&#xA;      &lt;Name&gt;YngDecPc3&lt;/Name&gt;&#xD;&#xA;      &lt;RealtimeIndex&gt;349&lt;/RealtimeIndex&gt;&#xD;&#xA;      &lt;Bit&gt;0&lt;/Bit&gt;&#xD;&#xA;    &lt;/BaseConfiguration&gt;&#xD;&#xA;    &lt;IoMode&gt;eRtIOPortMode_Out&lt;/IoMode&gt;&#xD;&#xA;  &lt;/RtIoPortConfiguration&gt;&#xD;&#xA;  &lt;RtIoPortConfiguration&gt;&#xD;&#xA;    &lt;BaseConfiguration&gt;&#xD;&#xA;      &lt;Address&gt;350&lt;/Address&gt;&#xD;&#xA;      &lt;Index&gt;30&lt;/Index&gt;&#xD;&#xA;      &lt;InterfaceBoard&gt;0&lt;/InterfaceBoard&gt;&#xD;&#xA;      &lt;Name&gt;YngOvldPc3&lt;/Name&gt;&#xD;&#xA;      &lt;RealtimeIndex&gt;350&lt;/RealtimeIndex&gt;&#xD;&#xA;      &lt;Bit&gt;0&lt;/Bit&gt;&#xD;&#xA;    &lt;/BaseConfiguration&gt;&#xD;&#xA;    &lt;IoMode&gt;eRtIOPortMode_Out&lt;/IoMode&gt;&#xD;&#xA;  &lt;/RtIoPortConfiguration&gt;&#xD;&#xA;  &lt;RtIoPortConfiguration&gt;&#xD;&#xA;    &lt;BaseConfiguration&gt;&#xD;&#xA;      &lt;Address&gt;351&lt;/Address&gt;&#xD;&#xA;      &lt;Index&gt;31&lt;/Index&gt;&#xD;&#xA;      &lt;InterfaceBoard&gt;0&lt;/InterfaceBoard&gt;&#xD;&#xA;      &lt;Name&gt;YngDecPc4&lt;/Name&gt;&#xD;&#xA;      &lt;RealtimeIndex&gt;351&lt;/RealtimeIndex&gt;&#xD;&#xA;      &lt;Bit&gt;0&lt;/Bit&gt;&#xD;&#xA;    &lt;/BaseConfiguration&gt;&#xD;&#xA;    &lt;IoMode&gt;eRtIOPortMode_Out&lt;/IoMode&gt;&#xD;&#xA;  &lt;/RtIoPortConfiguration&gt;&#xD;&#xA;  &lt;RtIoPortConfiguration&gt;&#xD;&#xA;    &lt;BaseConfiguration&gt;&#xD;&#xA;      &lt;Address&gt;352&lt;/Address&gt;&#xD;&#xA;      &lt;Index&gt;32&lt;/Index&gt;&#xD;&#xA;      &lt;InterfaceBoard&gt;0&lt;/InterfaceBoard&gt;&#xD;&#xA;      &lt;Name&gt;YngOvldPc4&lt;/Name&gt;&#xD;&#xA;      &lt;RealtimeIndex&gt;352&lt;/RealtimeIndex&gt;&#xD;&#xA;      &lt;Bit&gt;0&lt;/Bit&gt;&#xD;&#xA;    &lt;/BaseConfiguration&gt;&#xD;&#xA;    &lt;IoMode&gt;eRtIOPortMode_Out&lt;/IoMode&gt;&#xD;&#xA;  &lt;/RtIoPortConfiguration&gt;&#xD;&#xA;  &lt;RtIoPortConfiguration&gt;&#xD;&#xA;    &lt;BaseConfiguration&gt;&#xD;&#xA;      &lt;Address&gt;356&lt;/Address&gt;&#xD;&#xA;      &lt;Index&gt;33&lt;/Index&gt;&#xD;&#xA;      &lt;InterfaceBoard&gt;0&lt;/InterfaceBoard&gt;&#xD;&#xA;      &lt;Name&gt;YngDecHavCh1&lt;/Name&gt;&#xD;&#xA;      &lt;RealtimeIndex&gt;356&lt;/RealtimeIndex&gt;&#xD;&#xA;      &lt;Bit&gt;0&lt;/Bit&gt;&#xD;&#xA;    &lt;/BaseConfiguration&gt;&#xD;&#xA;    &lt;IoMode&gt;eRtIOPortMode_Out&lt;/IoMode&gt;&#xD;&#xA;  &lt;/RtIoPortConfiguration&gt;&#xD;&#xA;  &lt;RtIoPortConfiguration&gt;&#xD;&#xA;    &lt;BaseConfiguration&gt;&#xD;&#xA;      &lt;Address&gt;357&lt;/Address&gt;&#xD;&#xA;      &lt;Index&gt;34&lt;/Index&gt;&#xD;&#xA;      &lt;InterfaceBoard&gt;0&lt;/InterfaceBoard&gt;&#xD;&#xA;      &lt;Name&gt;YngOvldHavCh1&lt;/Name&gt;&#xD;&#xA;      &lt;RealtimeIndex&gt;357&lt;/RealtimeIndex&gt;&#xD;&#xA;      &lt;Bit&gt;0&lt;/Bit&gt;&#xD;&#xA;    &lt;/BaseConfiguration&gt;&#xD;&#xA;    &lt;IoMode&gt;eRtIOPortMode_Out&lt;/IoMode&gt;&#xD;&#xA;  &lt;/RtIoPortConfiguration&gt;&#xD;&#xA;  &lt;RtIoPortConfiguration&gt;&#xD;&#xA;    &lt;BaseConfiguration&gt;&#xD;&#xA;      &lt;Address&gt;358&lt;/Address&gt;&#xD;&#xA;      &lt;Index&gt;35&lt;/Index&gt;&#xD;&#xA;      &lt;InterfaceBoard&gt;0&lt;/InterfaceBoard&gt;&#xD;&#xA;      &lt;Name&gt;YngDecHavCh2&lt;/Name&gt;&#xD;&#xA;      &lt;RealtimeIndex&gt;358&lt;/RealtimeIndex&gt;&#xD;&#xA;      &lt;Bit&gt;0&lt;/Bit&gt;&#xD;&#xA;    &lt;/BaseConfiguration&gt;&#xD;&#xA;    &lt;IoMode&gt;eRtIOPortMode_Out&lt;/IoMode&gt;&#xD;&#xA;  &lt;/RtIoPortConfiguration&gt;&#xD;&#xA;  &lt;RtIoPortConfiguration&gt;&#xD;&#xA;    &lt;BaseConfiguration&gt;&#xD;&#xA;      &lt;Address&gt;359&lt;/Address&gt;&#xD;&#xA;      &lt;Index&gt;36&lt;/Index&gt;&#xD;&#xA;      &lt;InterfaceBoard&gt;0&lt;/InterfaceBoard&gt;&#xD;&#xA;      &lt;Name&gt;YngOvldHavCh2&lt;/Name&gt;&#xD;&#xA;      &lt;RealtimeIndex&gt;359&lt;/RealtimeIndex&gt;&#xD;&#xA;      &lt;Bit&gt;0&lt;/Bit&gt;&#xD;&#xA;    &lt;/BaseConfiguration&gt;&#xD;&#xA;    &lt;IoMode&gt;eRtIOPortMode_Out&lt;/IoMode&gt;&#xD;&#xA;  &lt;/RtIoPortConfiguration&gt;&#xD;&#xA;  &lt;RtIoPortConfiguration&gt;&#xD;&#xA;    &lt;BaseConfiguration&gt;&#xD;&#xA;      &lt;Address&gt;360&lt;/Address&gt;&#xD;&#xA;      &lt;Index&gt;37&lt;/Index&gt;&#xD;&#xA;      &lt;InterfaceBoard&gt;0&lt;/InterfaceBoard&gt;&#xD;&#xA;      &lt;Name&gt;YngDecHavCh3&lt;/Name&gt;&#xD;&#xA;      &lt;RealtimeIndex&gt;360&lt;/RealtimeIndex&gt;&#xD;&#xA;      &lt;Bit&gt;0&lt;/Bit&gt;&#xD;&#xA;    &lt;/BaseConfiguration&gt;&#xD;&#xA;    &lt;IoMode&gt;eRtIOPortMode_Out&lt;/IoMode&gt;&#xD;&#xA;  &lt;/RtIoPortConfiguration&gt;&#xD;&#xA;  &lt;RtIoPortConfiguration&gt;&#xD;&#xA;    &lt;BaseConfiguration&gt;&#xD;&#xA;      &lt;Address&gt;361&lt;/Address&gt;&#xD;&#xA;      &lt;Index&gt;38&lt;/Index&gt;&#xD;&#xA;      &lt;InterfaceBoard&gt;0&lt;/InterfaceBoard&gt;&#xD;&#xA;      &lt;Name&gt;YngOvldHavCh3&lt;/Name&gt;&#xD;&#xA;      &lt;RealtimeIndex&gt;361&lt;/RealtimeIndex&gt;&#xD;&#xA;      &lt;Bit&gt;0&lt;/Bit&gt;&#xD;&#xA;    &lt;/BaseConfiguration&gt;&#xD;&#xA;    &lt;IoMode&gt;eRtIOPortMode_Out&lt;/IoMode&gt;&#xD;&#xA;  &lt;/RtIoPortConfiguration&gt;&#xD;&#xA;  &lt;RtIoPortConfiguration&gt;&#xD;&#xA;    &lt;BaseConfiguration&gt;&#xD;&#xA;      &lt;Address&gt;362&lt;/Address&gt;&#xD;&#xA;      &lt;Index&gt;39&lt;/Index&gt;&#xD;&#xA;      &lt;InterfaceBoard&gt;0&lt;/InterfaceBoard&gt;&#xD;&#xA;      &lt;Name&gt;YngDecHavCh4&lt;/Name&gt;&#xD;&#xA;      &lt;RealtimeIndex&gt;362&lt;/RealtimeIndex&gt;&#xD;&#xA;      &lt;Bit&gt;0&lt;/Bit&gt;&#xD;&#xA;    &lt;/BaseConfiguration&gt;&#xD;&#xA;    &lt;IoMode&gt;eRtIOPortMode_Out&lt;/IoMode&gt;&#xD;&#xA;  &lt;/RtIoPortConfiguration&gt;&#xD;&#xA;  &lt;RtIoPortConfiguration&gt;&#xD;&#xA;    &lt;BaseConfiguration&gt;&#xD;&#xA;      &lt;Address&gt;363&lt;/Address&gt;&#xD;&#xA;      &lt;Index&gt;40&lt;/Index&gt;&#xD;&#xA;      &lt;InterfaceBoard&gt;0&lt;/InterfaceBoard&gt;&#xD;&#xA;      &lt;Name&gt;YngOvldHavCh4&lt;/Name&gt;&#xD;&#xA;      &lt;RealtimeIndex&gt;363&lt;/RealtimeIndex&gt;&#xD;&#xA;      &lt;Bit&gt;0&lt;/Bit&gt;&#xD;&#xA;    &lt;/BaseConfiguration&gt;&#xD;&#xA;    &lt;IoMode&gt;eRtIOPortMode_Out&lt;/IoMode&gt;&#xD;&#xA;  &lt;/RtIoPortConfiguration&gt;&#xD;&#xA;  &lt;RtIoPortConfiguration&gt;&#xD;&#xA;    &lt;BaseConfiguration&gt;&#xD;&#xA;      &lt;Address&gt;768&lt;/Address&gt;&#xD;&#xA;      &lt;Index&gt;41&lt;/Index&gt;&#xD;&#xA;      &lt;InterfaceBoard&gt;0&lt;/InterfaceBoard&gt;&#xD;&#xA;      &lt;Name&gt;MetaStatusMain&lt;/Name&gt;&#xD;&#xA;      &lt;RealtimeIndex&gt;768&lt;/RealtimeIndex&gt;&#xD;&#xA;      &lt;Bit&gt;0&lt;/Bit&gt;&#xD;&#xA;    &lt;/BaseConfiguration&gt;&#xD;&#xA;    &lt;IoMode&gt;eRtIOPortMode_In&lt;/IoMode&gt;&#xD;&#xA;  &lt;/RtIoPortConfiguration&gt;&#xD;&#xA;  &lt;RtIoPortConfiguration&gt;&#xD;&#xA;    &lt;BaseConfiguration&gt;&#xD;&#xA;      &lt;Address&gt;769&lt;/Address&gt;&#xD;&#xA;      &lt;Index&gt;42&lt;/Index&gt;&#xD;&#xA;      &lt;InterfaceBoard&gt;0&lt;/InterfaceBoard&gt;&#xD;&#xA;      &lt;Name&gt;MetaControlMain&lt;/Name&gt;&#xD;&#xA;      &lt;RealtimeIndex&gt;769&lt;/RealtimeIndex&gt;&#xD;&#xA;      &lt;Bit&gt;0&lt;/Bit&gt;&#xD;&#xA;    &lt;/BaseConfiguration&gt;&#xD;&#xA;    &lt;IoMode&gt;eRtIOPortMode_Out&lt;/IoMode&gt;&#xD;&#xA;  &lt;/RtIoPortConfiguration&gt;&#xD;&#xA;  &lt;RtIoPortConfiguration&gt;&#xD;&#xA;    &lt;BaseConfiguration&gt;&#xD;&#xA;      &lt;Address&gt;771&lt;/Address&gt;&#xD;&#xA;      &lt;Index&gt;43&lt;/Index&gt;&#xD;&#xA;      &lt;InterfaceBoard&gt;0&lt;/InterfaceBoard&gt;&#xD;&#xA;      &lt;Name&gt;MetaMaskStatus&lt;/Name&gt;&#xD;&#xA;      &lt;RealtimeIndex&gt;771&lt;/RealtimeIndex&gt;&#xD;&#xA;      &lt;Bit&gt;0&lt;/Bit&gt;&#xD;&#xA;    &lt;/BaseConfiguration&gt;&#xD;&#xA;    &lt;IoMode&gt;eRtIOPortMode_Out&lt;/IoMode&gt;&#xD;&#xA;  &lt;/RtIoPortConfiguration&gt;&#xD;&#xA;  &lt;RtIoPortConfiguration&gt;&#xD;&#xA;    &lt;BaseConfiguration&gt;&#xD;&#xA;      &lt;Address&gt;779&lt;/Address&gt;&#xD;&#xA;      &lt;Index&gt;44&lt;/Index&gt;&#xD;&#xA;      &lt;InterfaceBoard&gt;0&lt;/InterfaceBoard&gt;&#xD;&#xA;      &lt;Name&gt;MetaSample&lt;/Name&gt;&#xD;&#xA;      &lt;RealtimeIndex&gt;779&lt;/RealtimeIndex&gt;&#xD;&#xA;      &lt;Bit&gt;0&lt;/Bit&gt;&#xD;&#xA;    &lt;/BaseConfiguration&gt;&#xD;&#xA;    &lt;IoMode&gt;eRtIOPortMode_Out&lt;/IoMode&gt;&#xD;&#xA;  &lt;/RtIoPortConfiguration&gt;&#xD;&#xA;  &lt;RtIoPortConfiguration&gt;&#xD;&#xA;    &lt;BaseConfiguration&gt;&#xD;&#xA;      &lt;Address&gt;791&lt;/Address&gt;&#xD;&#xA;      &lt;Index&gt;45&lt;/Index&gt;&#xD;&#xA;      &lt;InterfaceBoard&gt;0&lt;/InterfaceBoard&gt;&#xD;&#xA;      &lt;Name&gt;MetaGrabChannels&lt;/Name&gt;&#xD;&#xA;      &lt;RealtimeIndex&gt;791&lt;/RealtimeIndex&gt;&#xD;&#xA;      &lt;Bit&gt;0&lt;/Bit&gt;&#xD;&#xA;    &lt;/BaseConfiguration&gt;&#xD;&#xA;    &lt;IoMode&gt;eRtIOPortMode_Out&lt;/IoMode&gt;&#xD;&#xA;  &lt;/RtIoPortConfiguration&gt;&#xD;&#xA;  &lt;RtIoPortConfiguration&gt;&#xD;&#xA;    &lt;BaseConfiguration&gt;&#xD;&#xA;      &lt;Address&gt;792&lt;/Address&gt;&#xD;&#xA;      &lt;Index&gt;46&lt;/Index&gt;&#xD;&#xA;      &lt;InterfaceBoard&gt;0&lt;/InterfaceBoard&gt;&#xD;&#xA;      &lt;Name&gt;MetaStatusHV&lt;/Name&gt;&#xD;&#xA;      &lt;RealtimeIndex&gt;792&lt;/RealtimeIndex&gt;&#xD;&#xA;      &lt;Bit&gt;0&lt;/Bit&gt;&#xD;&#xA;    &lt;/BaseConfiguration&gt;&#xD;&#xA;    &lt;IoMode&gt;eRtIOPortMode_In&lt;/IoMode&gt;&#xD;&#xA;  &lt;/RtIoPortConfiguration&gt;&#xD;&#xA;  &lt;RtIoPortConfiguration&gt;&#xD;&#xA;    &lt;BaseConfiguration&gt;&#xD;&#xA;      &lt;Address&gt;793&lt;/Address&gt;&#xD;&#xA;      &lt;Index&gt;47&lt;/Index&gt;&#xD;&#xA;      &lt;InterfaceBoard&gt;0&lt;/InterfaceBoard&gt;&#xD;&#xA;      &lt;Name&gt;MetaAdcPowerUp&lt;/Name&gt;&#xD;&#xA;      &lt;RealtimeIndex&gt;793&lt;/RealtimeIndex&gt;&#xD;&#xA;      &lt;Bit&gt;0&lt;/Bit&gt;&#xD;&#xA;    &lt;/BaseConfiguration&gt;&#xD;&#xA;    &lt;IoMode&gt;eRtIOPortMode_Out&lt;/IoMode&gt;&#xD;&#xA;  &lt;/RtIoPortConfiguration&gt;&#xD;&#xA;  &lt;RtIoPortConfiguration&gt;&#xD;&#xA;    &lt;BaseConfiguration&gt;&#xD;&#xA;      &lt;Address&gt;816&lt;/Address&gt;&#xD;&#xA;      &lt;Index&gt;48&lt;/Index&gt;&#xD;&#xA;      &lt;InterfaceBoard&gt;0&lt;/InterfaceBoard&gt;&#xD;&#xA;      &lt;Name&gt;MetaEnableMetaChannelsA&lt;/Name&gt;&#xD;&#xA;      &lt;RealtimeIndex&gt;816&lt;/RealtimeIndex&gt;&#xD;&#xA;      &lt;Bit&gt;0&lt;/Bit&gt;&#xD;&#xA;    &lt;/BaseConfiguration&gt;&#xD;&#xA;    &lt;IoMode&gt;eRtIOPortMode_Out&lt;/IoMode&gt;&#xD;&#xA;  &lt;/RtIoPortConfiguration&gt;&#xD;&#xA;  &lt;RtIoPortConfiguration&gt;&#xD;&#xA;    &lt;BaseConfiguration&gt;&#xD;&#xA;      &lt;Address&gt;817&lt;/Address&gt;&#xD;&#xA;      &lt;Index&gt;49&lt;/Index&gt;&#xD;&#xA;      &lt;InterfaceBoard&gt;0&lt;/InterfaceBoard&gt;&#xD;&#xA;      &lt;Name&gt;MetaEnableMetaChannelsB&lt;/Name&gt;&#xD;&#xA;      &lt;RealtimeIndex&gt;817&lt;/RealtimeIndex&gt;&#xD;&#xA;      &lt;Bit&gt;0&lt;/Bit&gt;&#xD;&#xA;    &lt;/BaseConfiguration&gt;&#xD;&#xA;    &lt;IoMode&gt;eRtIOPortMode_Out&lt;/IoMode&gt;&#xD;&#xA;  &lt;/RtIoPortConfiguration&gt;&#xD;&#xA;  &lt;RtIoPortConfiguration&gt;&#xD;&#xA;    &lt;BaseConfiguration&gt;&#xD;&#xA;      &lt;Address&gt;824&lt;/Address&gt;&#xD;&#xA;      &lt;Index&gt;50&lt;/Index&gt;&#xD;&#xA;      &lt;InterfaceBoard&gt;0&lt;/InterfaceBoard&gt;&#xD;&#xA;      &lt;Name&gt;MetaHavDec&lt;/Name&gt;&#xD;&#xA;      &lt;RealtimeIndex&gt;824&lt;/RealtimeIndex&gt;&#xD;&#xA;      &lt;Bit&gt;0&lt;/Bit&gt;&#xD;&#xA;    &lt;/BaseConfiguration&gt;&#xD;&#xA;    &lt;IoMode&gt;eRtIOPortMode_Out&lt;/IoMode&gt;&#xD;&#xA;  &lt;/RtIoPortConfiguration&gt;&#xD;&#xA;  &lt;RtIoPortConfiguration&gt;&#xD;&#xA;    &lt;BaseConfiguration&gt;&#xD;&#xA;      &lt;Address&gt;825&lt;/Address&gt;&#xD;&#xA;      &lt;Index&gt;51&lt;/Index&gt;&#xD;&#xA;      &lt;InterfaceBoard&gt;0&lt;/InterfaceBoard&gt;&#xD;&#xA;      &lt;Name&gt;MetaHavOvld&lt;/Name&gt;&#xD;&#xA;      &lt;RealtimeIndex&gt;825&lt;/RealtimeIndex&gt;&#xD;&#xA;      &lt;Bit&gt;0&lt;/Bit&gt;&#xD;&#xA;    &lt;/BaseConfiguration&gt;&#xD;&#xA;    &lt;IoMode&gt;eRtIOPortMode_Out&lt;/IoMode&gt;&#xD;&#xA;  &lt;/RtIoPortConfiguration&gt;&#xD;&#xA;  &lt;RtIoPortConfiguration&gt;&#xD;&#xA;    &lt;BaseConfiguration&gt;&#xD;&#xA;      &lt;Address&gt;944&lt;/Address&gt;&#xD;&#xA;      &lt;Index&gt;52&lt;/Index&gt;&#xD;&#xA;      &lt;InterfaceBoard&gt;0&lt;/InterfaceBoard&gt;&#xD;&#xA;      &lt;Name&gt;MetaXAddr&lt;/Name&gt;&#xD;&#xA;      &lt;RealtimeIndex&gt;944&lt;/RealtimeIndex&gt;&#xD;&#xA;      &lt;Bit&gt;0&lt;/Bit&gt;&#xD;&#xA;    &lt;/BaseConfiguration&gt;&#xD;&#xA;    &lt;IoMode&gt;eRtIOPortMode_Out&lt;/IoMode&gt;&#xD;&#xA;  &lt;/RtIoPortConfiguration&gt;&#xD;&#xA;  &lt;RtIoPortConfiguration&gt;&#xD;&#xA;    &lt;BaseConfiguration&gt;&#xD;&#xA;      &lt;Address&gt;945&lt;/Address&gt;&#xD;&#xA;      &lt;Index&gt;53&lt;/Index&gt;&#xD;&#xA;      &lt;InterfaceBoard&gt;0&lt;/InterfaceBoard&gt;&#xD;&#xA;      &lt;Name&gt;MetaXData&lt;/Name&gt;&#xD;&#xA;      &lt;RealtimeIndex&gt;945&lt;/RealtimeIndex&gt;&#xD;&#xA;      &lt;Bit&gt;0&lt;/Bit&gt;&#xD;&#xA;    &lt;/BaseConfiguration&gt;&#xD;&#xA;    &lt;IoMode&gt;eRtIOPortMode_Out&lt;/IoMode&gt;&#xD;&#xA;  &lt;/RtIoPortConfiguration&gt;&#xD;&#xA;  &lt;RtIoPortConfiguration&gt;&#xD;&#xA;    &lt;BaseConfiguration&gt;&#xD;&#xA;      &lt;Address&gt;448&lt;/Address&gt;&#xD;&#xA;      &lt;Index&gt;54&lt;/Index&gt;&#xD;&#xA;      &lt;InterfaceBoard&gt;0&lt;/InterfaceBoard&gt;&#xD;&#xA;      &lt;Name&gt;TPmtStatusMain&lt;/Name&gt;&#xD;&#xA;      &lt;RealtimeIndex&gt;448&lt;/RealtimeIndex&gt;&#xD;&#xA;      &lt;Bit&gt;0&lt;/Bit&gt;&#xD;&#xA;    &lt;/BaseConfiguration&gt;&#xD;&#xA;    &lt;IoMode&gt;eRtIOPortMode_In&lt;/IoMode&gt;&#xD;&#xA;  &lt;/RtIoPortConfiguration&gt;&#xD;&#xA;  &lt;RtIoPortConfiguration&gt;&#xD;&#xA;    &lt;BaseConfiguration&gt;&#xD;&#xA;      &lt;Address&gt;449&lt;/Address&gt;&#xD;&#xA;      &lt;Index&gt;55&lt;/Index&gt;&#xD;&#xA;      &lt;InterfaceBoard&gt;0&lt;/InterfaceBoard&gt;&#xD;&#xA;      &lt;Name&gt;TPmtControlMain&lt;/Name&gt;&#xD;&#xA;      &lt;RealtimeIndex&gt;449&lt;/RealtimeIndex&gt;&#xD;&#xA;      &lt;Bit&gt;0&lt;/Bit&gt;&#xD;&#xA;    &lt;/BaseConfiguration&gt;&#xD;&#xA;    &lt;IoMode&gt;eRtIOPortMode_Out&lt;/IoMode&gt;&#xD;&#xA;  &lt;/RtIoPortConfiguration&gt;&#xD;&#xA;  &lt;RtIoPortConfiguration&gt;&#xD;&#xA;    &lt;BaseConfiguration&gt;&#xD;&#xA;      &lt;Address&gt;451&lt;/Address&gt;&#xD;&#xA;      &lt;Index&gt;56&lt;/Index&gt;&#xD;&#xA;      &lt;InterfaceBoard&gt;0&lt;/InterfaceBoard&gt;&#xD;&#xA;      &lt;Name&gt;TPmtMaskGrabber&lt;/Name&gt;&#xD;&#xA;      &lt;RealtimeIndex&gt;451&lt;/RealtimeIndex&gt;&#xD;&#xA;      &lt;Bit&gt;0&lt;/Bit&gt;&#xD;&#xA;    &lt;/BaseConfiguration&gt;&#xD;&#xA;    &lt;IoMode&gt;eRtIOPortMode_Out&lt;/IoMode&gt;&#xD;&#xA;  &lt;/RtIoPortConfiguration&gt;&#xD;&#xA;  &lt;RtIoPortConfiguration&gt;&#xD;&#xA;    &lt;BaseConfiguration&gt;&#xD;&#xA;      &lt;Address&gt;453&lt;/Address&gt;&#xD;&#xA;      &lt;Index&gt;57&lt;/Index&gt;&#xD;&#xA;      &lt;InterfaceBoard&gt;0&lt;/InterfaceBoard&gt;&#xD;&#xA;      &lt;Name&gt;TPmtTestTimestamp&lt;/Name&gt;&#xD;&#xA;      &lt;RealtimeIndex&gt;453&lt;/RealtimeIndex&gt;&#xD;&#xA;      &lt;Bit&gt;0&lt;/Bit&gt;&#xD;&#xA;    &lt;/BaseConfiguration&gt;&#xD;&#xA;    &lt;IoMode&gt;eRtIOPortMode_Out&lt;/IoMode&gt;&#xD;&#xA;  &lt;/RtIoPortConfiguration&gt;&#xD;&#xA;  &lt;RtIoPortConfiguration&gt;&#xD;&#xA;    &lt;BaseConfiguration&gt;&#xD;&#xA;      &lt;Address&gt;459&lt;/Address&gt;&#xD;&#xA;      &lt;Index&gt;58&lt;/Index&gt;&#xD;&#xA;      &lt;InterfaceBoard&gt;0&lt;/InterfaceBoard&gt;&#xD;&#xA;      &lt;Name&gt;TPmtSample&lt;/Name&gt;&#xD;&#xA;      &lt;RealtimeIndex&gt;459&lt;/RealtimeIndex&gt;&#xD;&#xA;      &lt;Bit&gt;0&lt;/Bit&gt;&#xD;&#xA;    &lt;/BaseConfiguration&gt;&#xD;&#xA;    &lt;IoMode&gt;eRtIOPortMode_Out&lt;/IoMode&gt;&#xD;&#xA;  &lt;/RtIoPortConfiguration&gt;&#xD;&#xA;  &lt;RtIoPortConfiguration&gt;&#xD;&#xA;    &lt;BaseConfiguration&gt;&#xD;&#xA;      &lt;Address&gt;471&lt;/Address&gt;&#xD;&#xA;      &lt;Index&gt;59&lt;/Index&gt;&#xD;&#xA;      &lt;InterfaceBoard&gt;0&lt;/InterfaceBoard&gt;&#xD;&#xA;      &lt;Name&gt;TPmtEnableGrabChannels&lt;/Name&gt;&#xD;&#xA;      &lt;RealtimeIndex&gt;471&lt;/RealtimeIndex&gt;&#xD;&#xA;      &lt;Bit&gt;0&lt;/Bit&gt;&#xD;&#xA;    &lt;/BaseConfiguration&gt;&#xD;&#xA;    &lt;IoMode&gt;eRtIOPortMode_Out&lt;/IoMode&gt;&#xD;&#xA;  &lt;/RtIoPortConfiguration&gt;&#xD;&#xA;  &lt;RtIoPortConfiguration&gt;&#xD;&#xA;    &lt;BaseConfiguration&gt;&#xD;&#xA;      &lt;Address&gt;472&lt;/Address&gt;&#xD;&#xA;      &lt;Index&gt;60&lt;/Index&gt;&#xD;&#xA;      &lt;InterfaceBoard&gt;0&lt;/InterfaceBoard&gt;&#xD;&#xA;      &lt;Name&gt;TPmtEnableAdcInput&lt;/Name&gt;&#xD;&#xA;      &lt;RealtimeIndex&gt;472&lt;/RealtimeIndex&gt;&#xD;&#xA;      &lt;Bit&gt;0&lt;/Bit&gt;&#xD;&#xA;    &lt;/BaseConfiguration&gt;&#xD;&#xA;    &lt;IoMode&gt;eRtIOPortMode_Out&lt;/IoMode&gt;&#xD;&#xA;  &lt;/RtIoPortConfiguration&gt;&#xD;&#xA;  &lt;RtIoPortConfiguration&gt;&#xD;&#xA;    &lt;BaseConfiguration&gt;&#xD;&#xA;      &lt;Address&gt;473&lt;/Address&gt;&#xD;&#xA;      &lt;Index&gt;61&lt;/Index&gt;&#xD;&#xA;      &lt;InterfaceBoard&gt;0&lt;/InterfaceBoard&gt;&#xD;&#xA;      &lt;Name&gt;TPmtAdcDacPowerUp&lt;/Name&gt;&#xD;&#xA;      &lt;RealtimeIndex&gt;473&lt;/RealtimeIndex&gt;&#xD;&#xA;      &lt;Bit&gt;0&lt;/Bit&gt;&#xD;&#xA;    &lt;/BaseConfiguration&gt;&#xD;&#xA;    &lt;IoMode&gt;eRtIOPortMode_Out&lt;/IoMode&gt;&#xD;&#xA;  &lt;/RtIoPortConfiguration&gt;&#xD;&#xA;  &lt;RtIoPortConfiguration&gt;&#xD;&#xA;    &lt;BaseConfiguration&gt;&#xD;&#xA;      &lt;Address&gt;482&lt;/Address&gt;&#xD;&#xA;      &lt;Index&gt;62&lt;/Index&gt;&#xD;&#xA;      &lt;InterfaceBoard&gt;0&lt;/InterfaceBoard&gt;&#xD;&#xA;      &lt;Name&gt;TPmtGrabDataCh1&lt;/Name&gt;&#xD;&#xA;      &lt;RealtimeIndex&gt;482&lt;/RealtimeIndex&gt;&#xD;&#xA;      &lt;Bit&gt;0&lt;/Bit&gt;&#xD;&#xA;    &lt;/BaseConfiguration&gt;&#xD;&#xA;    &lt;IoMode&gt;eRtIOPortMode_In&lt;/IoMode&gt;&#xD;&#xA;  &lt;/RtIoPortConfiguration&gt;&#xD;&#xA;  &lt;RtIoPortConfiguration&gt;&#xD;&#xA;    &lt;BaseConfiguration&gt;&#xD;&#xA;      &lt;Address&gt;486&lt;/Address&gt;&#xD;&#xA;      &lt;Index&gt;63&lt;/Index&gt;&#xD;&#xA;      &lt;InterfaceBoard&gt;0&lt;/InterfaceBoard&gt;&#xD;&#xA;      &lt;Name&gt;TPmtGrabPhantom&lt;/Name&gt;&#xD;&#xA;      &lt;RealtimeIndex&gt;486&lt;/RealtimeIndex&gt;&#xD;&#xA;      &lt;Bit&gt;0&lt;/Bit&gt;&#xD;&#xA;    &lt;/BaseConfiguration&gt;&#xD;&#xA;    &lt;IoMode&gt;eRtIOPortMode_In&lt;/IoMode&gt;&#xD;&#xA;  &lt;/RtIoPortConfiguration&gt;&#xD;&#xA;  &lt;RtIoPortConfiguration&gt;&#xD;&#xA;    &lt;BaseConfiguration&gt;&#xD;&#xA;      &lt;Address&gt;512&lt;/Address&gt;&#xD;&#xA;      &lt;Index&gt;64&lt;/Index&gt;&#xD;&#xA;      &lt;InterfaceBoard&gt;0&lt;/InterfaceBoard&gt;&#xD;&#xA;      &lt;Name&gt;YngLsrStatusMain&lt;/Name&gt;&#xD;&#xA;      &lt;RealtimeIndex&gt;512&lt;/RealtimeIndex&gt;&#xD;&#xA;      &lt;Bit&gt;0&lt;/Bit&gt;&#xD;&#xA;    &lt;/BaseConfiguration&gt;&#xD;&#xA;    &lt;IoMode&gt;eRtIOPortMode_In&lt;/IoMode&gt;&#xD;&#xA;  &lt;/RtIoPortConfiguration&gt;&#xD;&#xA;  &lt;RtIoPortConfiguration&gt;&#xD;&#xA;    &lt;BaseConfiguration&gt;&#xD;&#xA;      &lt;Address&gt;513&lt;/Address&gt;&#xD;&#xA;      &lt;Index&gt;65&lt;/Index&gt;&#xD;&#xA;      &lt;InterfaceBoard&gt;0&lt;/InterfaceBoard&gt;&#xD;&#xA;      &lt;Name&gt;YngLsrControlMain&lt;/Name&gt;&#xD;&#xA;      &lt;RealtimeIndex&gt;513&lt;/RealtimeIndex&gt;&#xD;&#xA;      &lt;Bit&gt;0&lt;/Bit&gt;&#xD;&#xA;    &lt;/BaseConfiguration&gt;&#xD;&#xA;    &lt;IoMode&gt;eRtIOPortMode_Out&lt;/IoMode&gt;&#xD;&#xA;  &lt;/RtIoPortConfiguration&gt;&#xD;&#xA;  &lt;RtIoPortConfiguration&gt;&#xD;&#xA;    &lt;BaseConfiguration&gt;&#xD;&#xA;      &lt;Address&gt;515&lt;/Address&gt;&#xD;&#xA;      &lt;Index&gt;66&lt;/Index&gt;&#xD;&#xA;      &lt;InterfaceBoard&gt;0&lt;/InterfaceBoard&gt;&#xD;&#xA;      &lt;Name&gt;YngLsrMaskGrabber&lt;/Name&gt;&#xD;&#xA;      &lt;RealtimeIndex&gt;515&lt;/RealtimeIndex&gt;&#xD;&#xA;      &lt;Bit&gt;0&lt;/Bit&gt;&#xD;&#xA;    &lt;/BaseConfiguration&gt;&#xD;&#xA;    &lt;IoMode&gt;eRtIOPortMode_Out&lt;/IoMode&gt;&#xD;&#xA;  &lt;/RtIoPortConfiguration&gt;&#xD;&#xA;  &lt;RtIoPortConfiguration&gt;&#xD;&#xA;    &lt;BaseConfiguration&gt;&#xD;&#xA;      &lt;Address&gt;531&lt;/Address&gt;&#xD;&#xA;      &lt;Index&gt;67&lt;/Index&gt;&#xD;&#xA;      &lt;InterfaceBoard&gt;0&lt;/InterfaceBoard&gt;&#xD;&#xA;      &lt;Name&gt;YngLsrDigitalBlanking&lt;/Name&gt;&#xD;&#xA;      &lt;RealtimeIndex&gt;531&lt;/RealtimeIndex&gt;&#xD;&#xA;      &lt;Bit&gt;0&lt;/Bit&gt;&#xD;&#xA;    &lt;/BaseConfiguration&gt;&#xD;&#xA;    &lt;IoMode&gt;eRtIOPortMode_Out&lt;/IoMode&gt;&#xD;&#xA;  &lt;/RtIoPortConfiguration&gt;&#xD;&#xA;  &lt;RtIoPortConfiguration&gt;&#xD;&#xA;    &lt;BaseConfiguration&gt;&#xD;&#xA;      &lt;Address&gt;532&lt;/Address&gt;&#xD;&#xA;      &lt;Index&gt;68&lt;/Index&gt;&#xD;&#xA;      &lt;InterfaceBoard&gt;0&lt;/InterfaceBoard&gt;&#xD;&#xA;      &lt;Name&gt;YngLsrUserPort&lt;/Name&gt;&#xD;&#xA;      &lt;RealtimeIndex&gt;532&lt;/RealtimeIndex&gt;&#xD;&#xA;      &lt;Bit&gt;0&lt;/Bit&gt;&#xD;&#xA;    &lt;/BaseConfiguration&gt;&#xD;&#xA;    &lt;IoMode&gt;eRtIOPortMode_Out&lt;/IoMode&gt;&#xD;&#xA;  &lt;/RtIoPortConfiguration&gt;&#xD;&#xA;  &lt;RtIoPortConfiguration&gt;&#xD;&#xA;    &lt;BaseConfiguration&gt;&#xD;&#xA;      &lt;Address&gt;533&lt;/Address&gt;&#xD;&#xA;      &lt;Index&gt;69&lt;/Index&gt;&#xD;&#xA;      &lt;InterfaceBoard&gt;0&lt;/InterfaceBoard&gt;&#xD;&#xA;      &lt;Name&gt;YngLsrBlanking&lt;/Name&gt;&#xD;&#xA;      &lt;RealtimeIndex&gt;533&lt;/RealtimeIndex&gt;&#xD;&#xA;      &lt;Bit&gt;0&lt;/Bit&gt;&#xD;&#xA;    &lt;/BaseConfiguration&gt;&#xD;&#xA;    &lt;IoMode&gt;eRtIOPortMode_Out&lt;/IoMode&gt;&#xD;&#xA;  &lt;/RtIoPortConfiguration&gt;&#xD;&#xA;&lt;/ArrayOfRtIoPortConfiguration&gt;" Switches="&lt;?xml version=&quot;1.0&quot; encoding=&quot;utf-16&quot;?&gt;&#xD;&#xA;&lt;ArrayOfRtSwitchConfiguration xmlns:xsd=&quot;http://www.w3.org/2001/XMLSchema&quot; xmlns:xsi=&quot;http://www.w3.org/2001/XMLSchema-instance&quot;&gt;&#xD;&#xA;  &lt;RtSwitchConfiguration&gt;&#xD;&#xA;    &lt;BaseConfiguration&gt;&#xD;&#xA;      &lt;Address&gt;257&lt;/Address&gt;&#xD;&#xA;      &lt;Index&gt;0&lt;/Index&gt;&#xD;&#xA;      &lt;InterfaceBoard&gt;0&lt;/InterfaceBoard&gt;&#xD;&#xA;      &lt;Name&gt;YngResetHvOverload&lt;/Name&gt;&#xD;&#xA;      &lt;RealtimeIndex&gt;257&lt;/RealtimeIndex&gt;&#xD;&#xA;      &lt;Bit&gt;7&lt;/Bit&gt;&#xD;&#xA;    &lt;/BaseConfiguration&gt;&#xD;&#xA;    &lt;Polarity&gt;true&lt;/Polarity&gt;&#xD;&#xA;    &lt;PostInit&gt;false&lt;/PostInit&gt;&#xD;&#xA;    &lt;PostInitValue&gt;false&lt;/PostInitValue&gt;&#xD;&#xA;  &lt;/RtSwitchConfiguration&gt;&#xD;&#xA;  &lt;RtSwitchConfiguration&gt;&#xD;&#xA;    &lt;BaseConfiguration&gt;&#xD;&#xA;      &lt;Address&gt;279&lt;/Address&gt;&#xD;&#xA;      &lt;Index&gt;1&lt;/Index&gt;&#xD;&#xA;      &lt;InterfaceBoard&gt;0&lt;/InterfaceBoard&gt;&#xD;&#xA;      &lt;Name&gt;YngEnableGrabAdc1&lt;/Name&gt;&#xD;&#xA;      &lt;RealtimeIndex&gt;279&lt;/RealtimeIndex&gt;&#xD;&#xA;      &lt;Bit&gt;0&lt;/Bit&gt;&#xD;&#xA;    &lt;/BaseConfiguration&gt;&#xD;&#xA;    &lt;Polarity&gt;true&lt;/Polarity&gt;&#xD;&#xA;    &lt;PostInit&gt;false&lt;/PostInit&gt;&#xD;&#xA;    &lt;PostInitValue&gt;false&lt;/PostInitValue&gt;&#xD;&#xA;  &lt;/RtSwitchConfiguration&gt;&#xD;&#xA;  &lt;RtSwitchConfiguration&gt;&#xD;&#xA;    &lt;BaseConfiguration&gt;&#xD;&#xA;      &lt;Address&gt;279&lt;/Address&gt;&#xD;&#xA;      &lt;Index&gt;2&lt;/Index&gt;&#xD;&#xA;      &lt;InterfaceBoard&gt;0&lt;/InterfaceBoard&gt;&#xD;&#xA;      &lt;Name&gt;YngEnableGrabAdc2&lt;/Name&gt;&#xD;&#xA;      &lt;RealtimeIndex&gt;279&lt;/RealtimeIndex&gt;&#xD;&#xA;      &lt;Bit&gt;1&lt;/Bit&gt;&#xD;&#xA;    &lt;/BaseConfiguration&gt;&#xD;&#xA;    &lt;Polarity&gt;true&lt;/Polarity&gt;&#xD;&#xA;    &lt;PostInit&gt;false&lt;/PostInit&gt;&#xD;&#xA;    &lt;PostInitValue&gt;false&lt;/PostInitValue&gt;&#xD;&#xA;  &lt;/RtSwitchConfiguration&gt;&#xD;&#xA;  &lt;RtSwitchConfiguration&gt;&#xD;&#xA;    &lt;BaseConfiguration&gt;&#xD;&#xA;      &lt;Address&gt;279&lt;/Address&gt;&#xD;&#xA;      &lt;Index&gt;3&lt;/Index&gt;&#xD;&#xA;      &lt;InterfaceBoard&gt;0&lt;/InterfaceBoard&gt;&#xD;&#xA;      &lt;Name&gt;YngEnableGrabAdc3&lt;/Name&gt;&#xD;&#xA;      &lt;RealtimeIndex&gt;279&lt;/RealtimeIndex&gt;&#xD;&#xA;      &lt;Bit&gt;2&lt;/Bit&gt;&#xD;&#xA;    &lt;/BaseConfiguration&gt;&#xD;&#xA;    &lt;Polarity&gt;true&lt;/Polarity&gt;&#xD;&#xA;    &lt;PostInit&gt;false&lt;/PostInit&gt;&#xD;&#xA;    &lt;PostInitValue&gt;false&lt;/PostInitValue&gt;&#xD;&#xA;  &lt;/RtSwitchConfiguration&gt;&#xD;&#xA;  &lt;RtSwitchConfiguration&gt;&#xD;&#xA;    &lt;BaseConfiguration&gt;&#xD;&#xA;      &lt;Address&gt;279&lt;/Address&gt;&#xD;&#xA;      &lt;Index&gt;4&lt;/Index&gt;&#xD;&#xA;      &lt;InterfaceBoard&gt;0&lt;/InterfaceBoard&gt;&#xD;&#xA;      &lt;Name&gt;YngEnableGrabAdc4&lt;/Name&gt;&#xD;&#xA;      &lt;RealtimeIndex&gt;279&lt;/RealtimeIndex&gt;&#xD;&#xA;      &lt;Bit&gt;3&lt;/Bit&gt;&#xD;&#xA;    &lt;/BaseConfiguration&gt;&#xD;&#xA;    &lt;Polarity&gt;true&lt;/Polarity&gt;&#xD;&#xA;    &lt;PostInit&gt;false&lt;/PostInit&gt;&#xD;&#xA;    &lt;PostInitValue&gt;false&lt;/PostInitValue&gt;&#xD;&#xA;  &lt;/RtSwitchConfiguration&gt;&#xD;&#xA;  &lt;RtSwitchConfiguration&gt;&#xD;&#xA;    &lt;BaseConfiguration&gt;&#xD;&#xA;      &lt;Address&gt;279&lt;/Address&gt;&#xD;&#xA;      &lt;Index&gt;5&lt;/Index&gt;&#xD;&#xA;      &lt;InterfaceBoard&gt;0&lt;/InterfaceBoard&gt;&#xD;&#xA;      &lt;Name&gt;YngEnableGrabPhantom&lt;/Name&gt;&#xD;&#xA;      &lt;RealtimeIndex&gt;279&lt;/RealtimeIndex&gt;&#xD;&#xA;      &lt;Bit&gt;7&lt;/Bit&gt;&#xD;&#xA;    &lt;/BaseConfiguration&gt;&#xD;&#xA;    &lt;Polarity&gt;true&lt;/Polarity&gt;&#xD;&#xA;    &lt;PostInit&gt;false&lt;/PostInit&gt;&#xD;&#xA;    &lt;PostInitValue&gt;false&lt;/PostInitValue&gt;&#xD;&#xA;  &lt;/RtSwitchConfiguration&gt;&#xD;&#xA;  &lt;RtSwitchConfiguration&gt;&#xD;&#xA;    &lt;BaseConfiguration&gt;&#xD;&#xA;      &lt;Address&gt;295&lt;/Address&gt;&#xD;&#xA;      &lt;Index&gt;6&lt;/Index&gt;&#xD;&#xA;      &lt;InterfaceBoard&gt;0&lt;/InterfaceBoard&gt;&#xD;&#xA;      &lt;Name&gt;YngHavTempX&lt;/Name&gt;&#xD;&#xA;      &lt;RealtimeIndex&gt;295&lt;/RealtimeIndex&gt;&#xD;&#xA;      &lt;Bit&gt;0&lt;/Bit&gt;&#xD;&#xA;    &lt;/BaseConfiguration&gt;&#xD;&#xA;    &lt;Polarity&gt;true&lt;/Polarity&gt;&#xD;&#xA;    &lt;PostInit&gt;false&lt;/PostInit&gt;&#xD;&#xA;    &lt;PostInitValue&gt;false&lt;/PostInitValue&gt;&#xD;&#xA;  &lt;/RtSwitchConfiguration&gt;&#xD;&#xA;  &lt;RtSwitchConfiguration&gt;&#xD;&#xA;    &lt;BaseConfiguration&gt;&#xD;&#xA;      &lt;Address&gt;295&lt;/Address&gt;&#xD;&#xA;      &lt;Index&gt;7&lt;/Index&gt;&#xD;&#xA;      &lt;InterfaceBoard&gt;0&lt;/InterfaceBoard&gt;&#xD;&#xA;      &lt;Name&gt;YngHavTempXSoon&lt;/Name&gt;&#xD;&#xA;      &lt;RealtimeIndex&gt;295&lt;/RealtimeIndex&gt;&#xD;&#xA;      &lt;Bit&gt;1&lt;/Bit&gt;&#xD;&#xA;    &lt;/BaseConfiguration&gt;&#xD;&#xA;    &lt;Polarity&gt;true&lt;/Polarity&gt;&#xD;&#xA;    &lt;PostInit&gt;false&lt;/PostInit&gt;&#xD;&#xA;    &lt;PostInitValue&gt;false&lt;/PostInitValue&gt;&#xD;&#xA;  &lt;/RtSwitchConfiguration&gt;&#xD;&#xA;  &lt;RtSwitchConfiguration&gt;&#xD;&#xA;    &lt;BaseConfiguration&gt;&#xD;&#xA;      &lt;Address&gt;295&lt;/Address&gt;&#xD;&#xA;      &lt;Index&gt;8&lt;/Index&gt;&#xD;&#xA;      &lt;InterfaceBoard&gt;0&lt;/InterfaceBoard&gt;&#xD;&#xA;      &lt;Name&gt;YngHavTempY&lt;/Name&gt;&#xD;&#xA;      &lt;RealtimeIndex&gt;295&lt;/RealtimeIndex&gt;&#xD;&#xA;      &lt;Bit&gt;3&lt;/Bit&gt;&#xD;&#xA;    &lt;/BaseConfiguration&gt;&#xD;&#xA;    &lt;Polarity&gt;true&lt;/Polarity&gt;&#xD;&#xA;    &lt;PostInit&gt;false&lt;/PostInit&gt;&#xD;&#xA;    &lt;PostInitValue&gt;false&lt;/PostInitValue&gt;&#xD;&#xA;  &lt;/RtSwitchConfiguration&gt;&#xD;&#xA;  &lt;RtSwitchConfiguration&gt;&#xD;&#xA;    &lt;BaseConfiguration&gt;&#xD;&#xA;      &lt;Address&gt;295&lt;/Address&gt;&#xD;&#xA;      &lt;Index&gt;9&lt;/Index&gt;&#xD;&#xA;      &lt;InterfaceBoard&gt;0&lt;/InterfaceBoard&gt;&#xD;&#xA;      &lt;Name&gt;YngHavTempYSoon&lt;/Name&gt;&#xD;&#xA;      &lt;RealtimeIndex&gt;295&lt;/RealtimeIndex&gt;&#xD;&#xA;      &lt;Bit&gt;4&lt;/Bit&gt;&#xD;&#xA;    &lt;/BaseConfiguration&gt;&#xD;&#xA;    &lt;Polarity&gt;true&lt;/Polarity&gt;&#xD;&#xA;    &lt;PostInit&gt;false&lt;/PostInit&gt;&#xD;&#xA;    &lt;PostInitValue&gt;false&lt;/PostInitValue&gt;&#xD;&#xA;  &lt;/RtSwitchConfiguration&gt;&#xD;&#xA;  &lt;RtSwitchConfiguration&gt;&#xD;&#xA;    &lt;BaseConfiguration&gt;&#xD;&#xA;      &lt;Address&gt;298&lt;/Address&gt;&#xD;&#xA;      &lt;Index&gt;10&lt;/Index&gt;&#xD;&#xA;      &lt;InterfaceBoard&gt;0&lt;/InterfaceBoard&gt;&#xD;&#xA;      &lt;Name&gt;YngEnableHavTempX&lt;/Name&gt;&#xD;&#xA;      &lt;RealtimeIndex&gt;298&lt;/RealtimeIndex&gt;&#xD;&#xA;      &lt;Bit&gt;0&lt;/Bit&gt;&#xD;&#xA;    &lt;/BaseConfiguration&gt;&#xD;&#xA;    &lt;Polarity&gt;true&lt;/Polarity&gt;&#xD;&#xA;    &lt;PostInit&gt;false&lt;/PostInit&gt;&#xD;&#xA;    &lt;PostInitValue&gt;false&lt;/PostInitValue&gt;&#xD;&#xA;  &lt;/RtSwitchConfiguration&gt;&#xD;&#xA;  &lt;RtSwitchConfiguration&gt;&#xD;&#xA;    &lt;BaseConfiguration&gt;&#xD;&#xA;      &lt;Address&gt;298&lt;/Address&gt;&#xD;&#xA;      &lt;Index&gt;11&lt;/Index&gt;&#xD;&#xA;      &lt;InterfaceBoard&gt;0&lt;/InterfaceBoard&gt;&#xD;&#xA;      &lt;Name&gt;YngEnableHavTempXSoon&lt;/Name&gt;&#xD;&#xA;      &lt;RealtimeIndex&gt;298&lt;/RealtimeIndex&gt;&#xD;&#xA;      &lt;Bit&gt;1&lt;/Bit&gt;&#xD;&#xA;    &lt;/BaseConfiguration&gt;&#xD;&#xA;    &lt;Polarity&gt;true&lt;/Polarity&gt;&#xD;&#xA;    &lt;PostInit&gt;false&lt;/PostInit&gt;&#xD;&#xA;    &lt;PostInitValue&gt;false&lt;/PostInitValue&gt;&#xD;&#xA;  &lt;/RtSwitchConfiguration&gt;&#xD;&#xA;  &lt;RtSwitchConfiguration&gt;&#xD;&#xA;    &lt;BaseConfiguration&gt;&#xD;&#xA;      &lt;Address&gt;298&lt;/Address&gt;&#xD;&#xA;      &lt;Index&gt;12&lt;/Index&gt;&#xD;&#xA;      &lt;InterfaceBoard&gt;0&lt;/InterfaceBoard&gt;&#xD;&#xA;      &lt;Name&gt;YngEnableHavTempY&lt;/Name&gt;&#xD;&#xA;      &lt;RealtimeIndex&gt;298&lt;/RealtimeIndex&gt;&#xD;&#xA;      &lt;Bit&gt;3&lt;/Bit&gt;&#xD;&#xA;    &lt;/BaseConfiguration&gt;&#xD;&#xA;    &lt;Polarity&gt;true&lt;/Polarity&gt;&#xD;&#xA;    &lt;PostInit&gt;false&lt;/PostInit&gt;&#xD;&#xA;    &lt;PostInitValue&gt;false&lt;/PostInitValue&gt;&#xD;&#xA;  &lt;/RtSwitchConfiguration&gt;&#xD;&#xA;  &lt;RtSwitchConfiguration&gt;&#xD;&#xA;    &lt;BaseConfiguration&gt;&#xD;&#xA;      &lt;Address&gt;298&lt;/Address&gt;&#xD;&#xA;      &lt;Index&gt;13&lt;/Index&gt;&#xD;&#xA;      &lt;InterfaceBoard&gt;0&lt;/InterfaceBoard&gt;&#xD;&#xA;      &lt;Name&gt;YngEnableHavTempYSoon&lt;/Name&gt;&#xD;&#xA;      &lt;RealtimeIndex&gt;298&lt;/RealtimeIndex&gt;&#xD;&#xA;      &lt;Bit&gt;4&lt;/Bit&gt;&#xD;&#xA;    &lt;/BaseConfiguration&gt;&#xD;&#xA;    &lt;Polarity&gt;true&lt;/Polarity&gt;&#xD;&#xA;    &lt;PostInit&gt;false&lt;/PostInit&gt;&#xD;&#xA;    &lt;PostInitValue&gt;false&lt;/PostInitValue&gt;&#xD;&#xA;  &lt;/RtSwitchConfiguration&gt;&#xD;&#xA;  &lt;RtSwitchConfiguration&gt;&#xD;&#xA;    &lt;BaseConfiguration&gt;&#xD;&#xA;      &lt;Address&gt;298&lt;/Address&gt;&#xD;&#xA;      &lt;Index&gt;14&lt;/Index&gt;&#xD;&#xA;      &lt;InterfaceBoard&gt;0&lt;/InterfaceBoard&gt;&#xD;&#xA;      &lt;Name&gt;YngEnableReadbackX&lt;/Name&gt;&#xD;&#xA;      &lt;RealtimeIndex&gt;298&lt;/RealtimeIndex&gt;&#xD;&#xA;      &lt;Bit&gt;9&lt;/Bit&gt;&#xD;&#xA;    &lt;/BaseConfiguration&gt;&#xD;&#xA;    &lt;Polarity&gt;true&lt;/Polarity&gt;&#xD;&#xA;    &lt;PostInit&gt;false&lt;/PostInit&gt;&#xD;&#xA;    &lt;PostInitValue&gt;false&lt;/PostInitValue&gt;&#xD;&#xA;  &lt;/RtSwitchConfiguration&gt;&#xD;&#xA;  &lt;RtSwitchConfiguration&gt;&#xD;&#xA;    &lt;BaseConfiguration&gt;&#xD;&#xA;      &lt;Address&gt;298&lt;/Address&gt;&#xD;&#xA;      &lt;Index&gt;15&lt;/Index&gt;&#xD;&#xA;      &lt;InterfaceBoard&gt;0&lt;/InterfaceBoard&gt;&#xD;&#xA;      &lt;Name&gt;YngEnableReadbackY&lt;/Name&gt;&#xD;&#xA;      &lt;RealtimeIndex&gt;298&lt;/RealtimeIndex&gt;&#xD;&#xA;      &lt;Bit&gt;10&lt;/Bit&gt;&#xD;&#xA;    &lt;/BaseConfiguration&gt;&#xD;&#xA;    &lt;Polarity&gt;true&lt;/Polarity&gt;&#xD;&#xA;    &lt;PostInit&gt;false&lt;/PostInit&gt;&#xD;&#xA;    &lt;PostInitValue&gt;false&lt;/PostInitValue&gt;&#xD;&#xA;  &lt;/RtSwitchConfiguration&gt;&#xD;&#xA;  &lt;RtSwitchConfiguration&gt;&#xD;&#xA;    &lt;BaseConfiguration&gt;&#xD;&#xA;      &lt;Address&gt;310&lt;/Address&gt;&#xD;&#xA;      &lt;Index&gt;16&lt;/Index&gt;&#xD;&#xA;      &lt;InterfaceBoard&gt;0&lt;/InterfaceBoard&gt;&#xD;&#xA;      &lt;Name&gt;YngEnableAmpX&lt;/Name&gt;&#xD;&#xA;      &lt;RealtimeIndex&gt;310&lt;/RealtimeIndex&gt;&#xD;&#xA;      &lt;Bit&gt;0&lt;/Bit&gt;&#xD;&#xA;    &lt;/BaseConfiguration&gt;&#xD;&#xA;    &lt;Polarity&gt;true&lt;/Polarity&gt;&#xD;&#xA;    &lt;PostInit&gt;false&lt;/PostInit&gt;&#xD;&#xA;    &lt;PostInitValue&gt;false&lt;/PostInitValue&gt;&#xD;&#xA;  &lt;/RtSwitchConfiguration&gt;&#xD;&#xA;  &lt;RtSwitchConfiguration&gt;&#xD;&#xA;    &lt;BaseConfiguration&gt;&#xD;&#xA;      &lt;Address&gt;310&lt;/Address&gt;&#xD;&#xA;      &lt;Index&gt;17&lt;/Index&gt;&#xD;&#xA;      &lt;InterfaceBoard&gt;0&lt;/InterfaceBoard&gt;&#xD;&#xA;      &lt;Name&gt;YngEnableScanX&lt;/Name&gt;&#xD;&#xA;      &lt;RealtimeIndex&gt;310&lt;/RealtimeIndex&gt;&#xD;&#xA;      &lt;Bit&gt;2&lt;/Bit&gt;&#xD;&#xA;    &lt;/BaseConfiguration&gt;&#xD;&#xA;    &lt;Polarity&gt;true&lt;/Polarity&gt;&#xD;&#xA;    &lt;PostInit&gt;false&lt;/PostInit&gt;&#xD;&#xA;    &lt;PostInitValue&gt;false&lt;/PostInitValue&gt;&#xD;&#xA;  &lt;/RtSwitchConfiguration&gt;&#xD;&#xA;  &lt;RtSwitchConfiguration&gt;&#xD;&#xA;    &lt;BaseConfiguration&gt;&#xD;&#xA;      &lt;Address&gt;310&lt;/Address&gt;&#xD;&#xA;      &lt;Index&gt;18&lt;/Index&gt;&#xD;&#xA;      &lt;InterfaceBoard&gt;0&lt;/InterfaceBoard&gt;&#xD;&#xA;      &lt;Name&gt;YngEnableAmpY&lt;/Name&gt;&#xD;&#xA;      &lt;RealtimeIndex&gt;310&lt;/RealtimeIndex&gt;&#xD;&#xA;      &lt;Bit&gt;3&lt;/Bit&gt;&#xD;&#xA;    &lt;/BaseConfiguration&gt;&#xD;&#xA;    &lt;Polarity&gt;true&lt;/Polarity&gt;&#xD;&#xA;    &lt;PostInit&gt;false&lt;/PostInit&gt;&#xD;&#xA;    &lt;PostInitValue&gt;false&lt;/PostInitValue&gt;&#xD;&#xA;  &lt;/RtSwitchConfiguration&gt;&#xD;&#xA;  &lt;RtSwitchConfiguration&gt;&#xD;&#xA;    &lt;BaseConfiguration&gt;&#xD;&#xA;      &lt;Address&gt;310&lt;/Address&gt;&#xD;&#xA;      &lt;Index&gt;19&lt;/Index&gt;&#xD;&#xA;      &lt;InterfaceBoard&gt;0&lt;/InterfaceBoard&gt;&#xD;&#xA;      &lt;Name&gt;YngEnableScanY&lt;/Name&gt;&#xD;&#xA;      &lt;RealtimeIndex&gt;310&lt;/RealtimeIndex&gt;&#xD;&#xA;      &lt;Bit&gt;5&lt;/Bit&gt;&#xD;&#xA;    &lt;/BaseConfiguration&gt;&#xD;&#xA;    &lt;Polarity&gt;true&lt;/Polarity&gt;&#xD;&#xA;    &lt;PostInit&gt;false&lt;/PostInit&gt;&#xD;&#xA;    &lt;PostInitValue&gt;false&lt;/PostInitValue&gt;&#xD;&#xA;  &lt;/RtSwitchConfiguration&gt;&#xD;&#xA;  &lt;RtSwitchConfiguration&gt;&#xD;&#xA;    &lt;BaseConfiguration&gt;&#xD;&#xA;      &lt;Address&gt;769&lt;/Address&gt;&#xD;&#xA;      &lt;Index&gt;20&lt;/Index&gt;&#xD;&#xA;      &lt;InterfaceBoard&gt;0&lt;/InterfaceBoard&gt;&#xD;&#xA;      &lt;Name&gt;MetaResetHvOverload&lt;/Name&gt;&#xD;&#xA;      &lt;RealtimeIndex&gt;769&lt;/RealtimeIndex&gt;&#xD;&#xA;      &lt;Bit&gt;7&lt;/Bit&gt;&#xD;&#xA;    &lt;/BaseConfiguration&gt;&#xD;&#xA;    &lt;Polarity&gt;true&lt;/Polarity&gt;&#xD;&#xA;    &lt;PostInit&gt;false&lt;/PostInit&gt;&#xD;&#xA;    &lt;PostInitValue&gt;false&lt;/PostInitValue&gt;&#xD;&#xA;  &lt;/RtSwitchConfiguration&gt;&#xD;&#xA;  &lt;RtSwitchConfiguration&gt;&#xD;&#xA;    &lt;BaseConfiguration&gt;&#xD;&#xA;      &lt;Address&gt;769&lt;/Address&gt;&#xD;&#xA;      &lt;Index&gt;21&lt;/Index&gt;&#xD;&#xA;      &lt;InterfaceBoard&gt;0&lt;/InterfaceBoard&gt;&#xD;&#xA;      &lt;Name&gt;MetaEnableCrosstalk&lt;/Name&gt;&#xD;&#xA;      &lt;RealtimeIndex&gt;769&lt;/RealtimeIndex&gt;&#xD;&#xA;      &lt;Bit&gt;11&lt;/Bit&gt;&#xD;&#xA;    &lt;/BaseConfiguration&gt;&#xD;&#xA;    &lt;Polarity&gt;true&lt;/Polarity&gt;&#xD;&#xA;    &lt;PostInit&gt;false&lt;/PostInit&gt;&#xD;&#xA;    &lt;PostInitValue&gt;false&lt;/PostInitValue&gt;&#xD;&#xA;  &lt;/RtSwitchConfiguration&gt;&#xD;&#xA;  &lt;RtSwitchConfiguration&gt;&#xD;&#xA;    &lt;BaseConfiguration&gt;&#xD;&#xA;      &lt;Address&gt;791&lt;/Address&gt;&#xD;&#xA;      &lt;Index&gt;22&lt;/Index&gt;&#xD;&#xA;      &lt;InterfaceBoard&gt;0&lt;/InterfaceBoard&gt;&#xD;&#xA;      &lt;Name&gt;MetaEnableCh01&lt;/Name&gt;&#xD;&#xA;      &lt;RealtimeIndex&gt;791&lt;/RealtimeIndex&gt;&#xD;&#xA;      &lt;Bit&gt;8&lt;/Bit&gt;&#xD;&#xA;    &lt;/BaseConfiguration&gt;&#xD;&#xA;    &lt;Polarity&gt;true&lt;/Polarity&gt;&#xD;&#xA;    &lt;PostInit&gt;false&lt;/PostInit&gt;&#xD;&#xA;    &lt;PostInitValue&gt;false&lt;/PostInitValue&gt;&#xD;&#xA;  &lt;/RtSwitchConfiguration&gt;&#xD;&#xA;  &lt;RtSwitchConfiguration&gt;&#xD;&#xA;    &lt;BaseConfiguration&gt;&#xD;&#xA;      &lt;Address&gt;791&lt;/Address&gt;&#xD;&#xA;      &lt;Index&gt;23&lt;/Index&gt;&#xD;&#xA;      &lt;InterfaceBoard&gt;0&lt;/InterfaceBoard&gt;&#xD;&#xA;      &lt;Name&gt;MetaEnableCh02&lt;/Name&gt;&#xD;&#xA;      &lt;RealtimeIndex&gt;791&lt;/RealtimeIndex&gt;&#xD;&#xA;      &lt;Bit&gt;8&lt;/Bit&gt;&#xD;&#xA;    &lt;/BaseConfiguration&gt;&#xD;&#xA;    &lt;Polarity&gt;true&lt;/Polarity&gt;&#xD;&#xA;    &lt;PostInit&gt;false&lt;/PostInit&gt;&#xD;&#xA;    &lt;PostInitValue&gt;false&lt;/PostInitValue&gt;&#xD;&#xA;  &lt;/RtSwitchConfiguration&gt;&#xD;&#xA;  &lt;RtSwitchConfiguration&gt;&#xD;&#xA;    &lt;BaseConfiguration&gt;&#xD;&#xA;      &lt;Address&gt;791&lt;/Address&gt;&#xD;&#xA;      &lt;Index&gt;24&lt;/Index&gt;&#xD;&#xA;      &lt;InterfaceBoard&gt;0&lt;/InterfaceBoard&gt;&#xD;&#xA;      &lt;Name&gt;MetaEnableCh03&lt;/Name&gt;&#xD;&#xA;      &lt;RealtimeIndex&gt;791&lt;/RealtimeIndex&gt;&#xD;&#xA;      &lt;Bit&gt;8&lt;/Bit&gt;&#xD;&#xA;    &lt;/BaseConfiguration&gt;&#xD;&#xA;    &lt;Polarity&gt;true&lt;/Polarity&gt;&#xD;&#xA;    &lt;PostInit&gt;false&lt;/PostInit&gt;&#xD;&#xA;    &lt;PostInitValue&gt;false&lt;/PostInitValue&gt;&#xD;&#xA;  &lt;/RtSwitchConfiguration&gt;&#xD;&#xA;  &lt;RtSwitchConfiguration&gt;&#xD;&#xA;    &lt;BaseConfiguration&gt;&#xD;&#xA;      &lt;Address&gt;791&lt;/Address&gt;&#xD;&#xA;      &lt;Index&gt;25&lt;/Index&gt;&#xD;&#xA;      &lt;InterfaceBoard&gt;0&lt;/InterfaceBoard&gt;&#xD;&#xA;      &lt;Name&gt;MetaEnableCh04&lt;/Name&gt;&#xD;&#xA;      &lt;RealtimeIndex&gt;791&lt;/RealtimeIndex&gt;&#xD;&#xA;      &lt;Bit&gt;8&lt;/Bit&gt;&#xD;&#xA;    &lt;/BaseConfiguration&gt;&#xD;&#xA;    &lt;Polarity&gt;true&lt;/Polarity&gt;&#xD;&#xA;    &lt;PostInit&gt;false&lt;/PostInit&gt;&#xD;&#xA;    &lt;PostInitValue&gt;false&lt;/PostInitValue&gt;&#xD;&#xA;  &lt;/RtSwitchConfiguration&gt;&#xD;&#xA;  &lt;RtSwitchConfiguration&gt;&#xD;&#xA;    &lt;BaseConfiguration&gt;&#xD;&#xA;      &lt;Address&gt;791&lt;/Address&gt;&#xD;&#xA;      &lt;Index&gt;26&lt;/Index&gt;&#xD;&#xA;      &lt;InterfaceBoard&gt;0&lt;/InterfaceBoard&gt;&#xD;&#xA;      &lt;Name&gt;MetaEnableCh05&lt;/Name&gt;&#xD;&#xA;      &lt;RealtimeIndex&gt;791&lt;/RealtimeIndex&gt;&#xD;&#xA;      &lt;Bit&gt;8&lt;/Bit&gt;&#xD;&#xA;    &lt;/BaseConfiguration&gt;&#xD;&#xA;    &lt;Polarity&gt;true&lt;/Polarity&gt;&#xD;&#xA;    &lt;PostInit&gt;false&lt;/PostInit&gt;&#xD;&#xA;    &lt;PostInitValue&gt;false&lt;/PostInitValue&gt;&#xD;&#xA;  &lt;/RtSwitchConfiguration&gt;&#xD;&#xA;  &lt;RtSwitchConfiguration&gt;&#xD;&#xA;    &lt;BaseConfiguration&gt;&#xD;&#xA;      &lt;Address&gt;791&lt;/Address&gt;&#xD;&#xA;      &lt;Index&gt;27&lt;/Index&gt;&#xD;&#xA;      &lt;InterfaceBoard&gt;0&lt;/InterfaceBoard&gt;&#xD;&#xA;      &lt;Name&gt;MetaEnableCh06&lt;/Name&gt;&#xD;&#xA;      &lt;RealtimeIndex&gt;791&lt;/RealtimeIndex&gt;&#xD;&#xA;      &lt;Bit&gt;8&lt;/Bit&gt;&#xD;&#xA;    &lt;/BaseConfiguration&gt;&#xD;&#xA;    &lt;Polarity&gt;true&lt;/Polarity&gt;&#xD;&#xA;    &lt;PostInit&gt;false&lt;/PostInit&gt;&#xD;&#xA;    &lt;PostInitValue&gt;false&lt;/PostInitValue&gt;&#xD;&#xA;  &lt;/RtSwitchConfiguration&gt;&#xD;&#xA;  &lt;RtSwitchConfiguration&gt;&#xD;&#xA;    &lt;BaseConfiguration&gt;&#xD;&#xA;      &lt;Address&gt;791&lt;/Address&gt;&#xD;&#xA;      &lt;Index&gt;28&lt;/Index&gt;&#xD;&#xA;      &lt;InterfaceBoard&gt;0&lt;/InterfaceBoard&gt;&#xD;&#xA;      &lt;Name&gt;MetaEnableCh07&lt;/Name&gt;&#xD;&#xA;      &lt;RealtimeIndex&gt;791&lt;/RealtimeIndex&gt;&#xD;&#xA;      &lt;Bit&gt;8&lt;/Bit&gt;&#xD;&#xA;    &lt;/BaseConfiguration&gt;&#xD;&#xA;    &lt;Polarity&gt;true&lt;/Polarity&gt;&#xD;&#xA;    &lt;PostInit&gt;false&lt;/PostInit&gt;&#xD;&#xA;    &lt;PostInitValue&gt;false&lt;/PostInitValue&gt;&#xD;&#xA;  &lt;/RtSwitchConfiguration&gt;&#xD;&#xA;  &lt;RtSwitchConfiguration&gt;&#xD;&#xA;    &lt;BaseConfiguration&gt;&#xD;&#xA;      &lt;Address&gt;791&lt;/Address&gt;&#xD;&#xA;      &lt;Index&gt;29&lt;/Index&gt;&#xD;&#xA;      &lt;InterfaceBoard&gt;0&lt;/InterfaceBoard&gt;&#xD;&#xA;      &lt;Name&gt;MetaEnableCh08&lt;/Name&gt;&#xD;&#xA;      &lt;RealtimeIndex&gt;791&lt;/RealtimeIndex&gt;&#xD;&#xA;      &lt;Bit&gt;8&lt;/Bit&gt;&#xD;&#xA;    &lt;/BaseConfiguration&gt;&#xD;&#xA;    &lt;Polarity&gt;true&lt;/Polarity&gt;&#xD;&#xA;    &lt;PostInit&gt;false&lt;/PostInit&gt;&#xD;&#xA;    &lt;PostInitValue&gt;false&lt;/PostInitValue&gt;&#xD;&#xA;  &lt;/RtSwitchConfiguration&gt;&#xD;&#xA;  &lt;RtSwitchConfiguration&gt;&#xD;&#xA;    &lt;BaseConfiguration&gt;&#xD;&#xA;      &lt;Address&gt;791&lt;/Address&gt;&#xD;&#xA;      &lt;Index&gt;30&lt;/Index&gt;&#xD;&#xA;      &lt;InterfaceBoard&gt;0&lt;/InterfaceBoard&gt;&#xD;&#xA;      &lt;Name&gt;MetaEnableCh09&lt;/Name&gt;&#xD;&#xA;      &lt;RealtimeIndex&gt;791&lt;/RealtimeIndex&gt;&#xD;&#xA;      &lt;Bit&gt;8&lt;/Bit&gt;&#xD;&#xA;    &lt;/BaseConfiguration&gt;&#xD;&#xA;    &lt;Polarity&gt;true&lt;/Polarity&gt;&#xD;&#xA;    &lt;PostInit&gt;false&lt;/PostInit&gt;&#xD;&#xA;    &lt;PostInitValue&gt;false&lt;/PostInitValue&gt;&#xD;&#xA;  &lt;/RtSwitchConfiguration&gt;&#xD;&#xA;  &lt;RtSwitchConfiguration&gt;&#xD;&#xA;    &lt;BaseConfiguration&gt;&#xD;&#xA;      &lt;Address&gt;791&lt;/Address&gt;&#xD;&#xA;      &lt;Index&gt;31&lt;/Index&gt;&#xD;&#xA;      &lt;InterfaceBoard&gt;0&lt;/InterfaceBoard&gt;&#xD;&#xA;      &lt;Name&gt;MetaEnableCh10&lt;/Name&gt;&#xD;&#xA;      &lt;RealtimeIndex&gt;791&lt;/RealtimeIndex&gt;&#xD;&#xA;      &lt;Bit&gt;8&lt;/Bit&gt;&#xD;&#xA;    &lt;/BaseConfiguration&gt;&#xD;&#xA;    &lt;Polarity&gt;true&lt;/Polarity&gt;&#xD;&#xA;    &lt;PostInit&gt;false&lt;/PostInit&gt;&#xD;&#xA;    &lt;PostInitValue&gt;false&lt;/PostInitValue&gt;&#xD;&#xA;  &lt;/RtSwitchConfiguration&gt;&#xD;&#xA;  &lt;RtSwitchConfiguration&gt;&#xD;&#xA;    &lt;BaseConfiguration&gt;&#xD;&#xA;      &lt;Address&gt;791&lt;/Address&gt;&#xD;&#xA;      &lt;Index&gt;32&lt;/Index&gt;&#xD;&#xA;      &lt;InterfaceBoard&gt;0&lt;/InterfaceBoard&gt;&#xD;&#xA;      &lt;Name&gt;MetaEnableCh11&lt;/Name&gt;&#xD;&#xA;      &lt;RealtimeIndex&gt;791&lt;/RealtimeIndex&gt;&#xD;&#xA;      &lt;Bit&gt;8&lt;/Bit&gt;&#xD;&#xA;    &lt;/BaseConfiguration&gt;&#xD;&#xA;    &lt;Polarity&gt;true&lt;/Polarity&gt;&#xD;&#xA;    &lt;PostInit&gt;false&lt;/PostInit&gt;&#xD;&#xA;    &lt;PostInitValue&gt;false&lt;/PostInitValue&gt;&#xD;&#xA;  &lt;/RtSwitchConfiguration&gt;&#xD;&#xA;  &lt;RtSwitchConfiguration&gt;&#xD;&#xA;    &lt;BaseConfiguration&gt;&#xD;&#xA;      &lt;Address&gt;791&lt;/Address&gt;&#xD;&#xA;      &lt;Index&gt;33&lt;/Index&gt;&#xD;&#xA;      &lt;InterfaceBoard&gt;0&lt;/InterfaceBoard&gt;&#xD;&#xA;      &lt;Name&gt;MetaEnableCh12&lt;/Name&gt;&#xD;&#xA;      &lt;RealtimeIndex&gt;791&lt;/RealtimeIndex&gt;&#xD;&#xA;      &lt;Bit&gt;8&lt;/Bit&gt;&#xD;&#xA;    &lt;/BaseConfiguration&gt;&#xD;&#xA;    &lt;Polarity&gt;true&lt;/Polarity&gt;&#xD;&#xA;    &lt;PostInit&gt;false&lt;/PostInit&gt;&#xD;&#xA;    &lt;PostInitValue&gt;false&lt;/PostInitValue&gt;&#xD;&#xA;  &lt;/RtSwitchConfiguration&gt;&#xD;&#xA;  &lt;RtSwitchConfiguration&gt;&#xD;&#xA;    &lt;BaseConfiguration&gt;&#xD;&#xA;      &lt;Address&gt;791&lt;/Address&gt;&#xD;&#xA;      &lt;Index&gt;34&lt;/Index&gt;&#xD;&#xA;      &lt;InterfaceBoard&gt;0&lt;/InterfaceBoard&gt;&#xD;&#xA;      &lt;Name&gt;MetaEnableCh13&lt;/Name&gt;&#xD;&#xA;      &lt;RealtimeIndex&gt;791&lt;/RealtimeIndex&gt;&#xD;&#xA;      &lt;Bit&gt;8&lt;/Bit&gt;&#xD;&#xA;    &lt;/BaseConfiguration&gt;&#xD;&#xA;    &lt;Polarity&gt;true&lt;/Polarity&gt;&#xD;&#xA;    &lt;PostInit&gt;false&lt;/PostInit&gt;&#xD;&#xA;    &lt;PostInitValue&gt;false&lt;/PostInitValue&gt;&#xD;&#xA;  &lt;/RtSwitchConfiguration&gt;&#xD;&#xA;  &lt;RtSwitchConfiguration&gt;&#xD;&#xA;    &lt;BaseConfiguration&gt;&#xD;&#xA;      &lt;Address&gt;791&lt;/Address&gt;&#xD;&#xA;      &lt;Index&gt;35&lt;/Index&gt;&#xD;&#xA;      &lt;InterfaceBoard&gt;0&lt;/InterfaceBoard&gt;&#xD;&#xA;      &lt;Name&gt;MetaEnableCh14&lt;/Name&gt;&#xD;&#xA;      &lt;RealtimeIndex&gt;791&lt;/RealtimeIndex&gt;&#xD;&#xA;      &lt;Bit&gt;8&lt;/Bit&gt;&#xD;&#xA;    &lt;/BaseConfiguration&gt;&#xD;&#xA;    &lt;Polarity&gt;true&lt;/Polarity&gt;&#xD;&#xA;    &lt;PostInit&gt;false&lt;/PostInit&gt;&#xD;&#xA;    &lt;PostInitValue&gt;false&lt;/PostInitValue&gt;&#xD;&#xA;  &lt;/RtSwitchConfiguration&gt;&#xD;&#xA;  &lt;RtSwitchConfiguration&gt;&#xD;&#xA;    &lt;BaseConfiguration&gt;&#xD;&#xA;      &lt;Address&gt;791&lt;/Address&gt;&#xD;&#xA;      &lt;Index&gt;36&lt;/Index&gt;&#xD;&#xA;      &lt;InterfaceBoard&gt;0&lt;/InterfaceBoard&gt;&#xD;&#xA;      &lt;Name&gt;MetaEnableCh15&lt;/Name&gt;&#xD;&#xA;      &lt;RealtimeIndex&gt;791&lt;/RealtimeIndex&gt;&#xD;&#xA;      &lt;Bit&gt;8&lt;/Bit&gt;&#xD;&#xA;    &lt;/BaseConfiguration&gt;&#xD;&#xA;    &lt;Polarity&gt;true&lt;/Polarity&gt;&#xD;&#xA;    &lt;PostInit&gt;false&lt;/PostInit&gt;&#xD;&#xA;    &lt;PostInitValue&gt;false&lt;/PostInitValue&gt;&#xD;&#xA;  &lt;/RtSwitchConfiguration&gt;&#xD;&#xA;  &lt;RtSwitchConfiguration&gt;&#xD;&#xA;    &lt;BaseConfiguration&gt;&#xD;&#xA;      &lt;Address&gt;791&lt;/Address&gt;&#xD;&#xA;      &lt;Index&gt;37&lt;/Index&gt;&#xD;&#xA;      &lt;InterfaceBoard&gt;0&lt;/InterfaceBoard&gt;&#xD;&#xA;      &lt;Name&gt;MetaEnableCh16&lt;/Name&gt;&#xD;&#xA;      &lt;RealtimeIndex&gt;791&lt;/RealtimeIndex&gt;&#xD;&#xA;      &lt;Bit&gt;8&lt;/Bit&gt;&#xD;&#xA;    &lt;/BaseConfiguration&gt;&#xD;&#xA;    &lt;Polarity&gt;true&lt;/Polarity&gt;&#xD;&#xA;    &lt;PostInit&gt;false&lt;/PostInit&gt;&#xD;&#xA;    &lt;PostInitValue&gt;false&lt;/PostInitValue&gt;&#xD;&#xA;  &lt;/RtSwitchConfiguration&gt;&#xD;&#xA;  &lt;RtSwitchConfiguration&gt;&#xD;&#xA;    &lt;BaseConfiguration&gt;&#xD;&#xA;      &lt;Address&gt;791&lt;/Address&gt;&#xD;&#xA;      &lt;Index&gt;38&lt;/Index&gt;&#xD;&#xA;      &lt;InterfaceBoard&gt;0&lt;/InterfaceBoard&gt;&#xD;&#xA;      &lt;Name&gt;MetaEnableCh17&lt;/Name&gt;&#xD;&#xA;      &lt;RealtimeIndex&gt;791&lt;/RealtimeIndex&gt;&#xD;&#xA;      &lt;Bit&gt;8&lt;/Bit&gt;&#xD;&#xA;    &lt;/BaseConfiguration&gt;&#xD;&#xA;    &lt;Polarity&gt;true&lt;/Polarity&gt;&#xD;&#xA;    &lt;PostInit&gt;false&lt;/PostInit&gt;&#xD;&#xA;    &lt;PostInitValue&gt;false&lt;/PostInitValue&gt;&#xD;&#xA;  &lt;/RtSwitchConfiguration&gt;&#xD;&#xA;  &lt;RtSwitchConfiguration&gt;&#xD;&#xA;    &lt;BaseConfiguration&gt;&#xD;&#xA;      &lt;Address&gt;791&lt;/Address&gt;&#xD;&#xA;      &lt;Index&gt;39&lt;/Index&gt;&#xD;&#xA;      &lt;InterfaceBoard&gt;0&lt;/InterfaceBoard&gt;&#xD;&#xA;      &lt;Name&gt;MetaEnableCh18&lt;/Name&gt;&#xD;&#xA;      &lt;RealtimeIndex&gt;791&lt;/RealtimeIndex&gt;&#xD;&#xA;      &lt;Bit&gt;8&lt;/Bit&gt;&#xD;&#xA;    &lt;/BaseConfiguration&gt;&#xD;&#xA;    &lt;Polarity&gt;true&lt;/Polarity&gt;&#xD;&#xA;    &lt;PostInit&gt;false&lt;/PostInit&gt;&#xD;&#xA;    &lt;PostInitValue&gt;false&lt;/PostInitValue&gt;&#xD;&#xA;  &lt;/RtSwitchConfiguration&gt;&#xD;&#xA;  &lt;RtSwitchConfiguration&gt;&#xD;&#xA;    &lt;BaseConfiguration&gt;&#xD;&#xA;      &lt;Address&gt;791&lt;/Address&gt;&#xD;&#xA;      &lt;Index&gt;40&lt;/Index&gt;&#xD;&#xA;      &lt;InterfaceBoard&gt;0&lt;/InterfaceBoard&gt;&#xD;&#xA;      &lt;Name&gt;MetaEnableCh19&lt;/Name&gt;&#xD;&#xA;      &lt;RealtimeIndex&gt;791&lt;/RealtimeIndex&gt;&#xD;&#xA;      &lt;Bit&gt;8&lt;/Bit&gt;&#xD;&#xA;    &lt;/BaseConfiguration&gt;&#xD;&#xA;    &lt;Polarity&gt;true&lt;/Polarity&gt;&#xD;&#xA;    &lt;PostInit&gt;false&lt;/PostInit&gt;&#xD;&#xA;    &lt;PostInitValue&gt;false&lt;/PostInitValue&gt;&#xD;&#xA;  &lt;/RtSwitchConfiguration&gt;&#xD;&#xA;  &lt;RtSwitchConfiguration&gt;&#xD;&#xA;    &lt;BaseConfiguration&gt;&#xD;&#xA;      &lt;Address&gt;791&lt;/Address&gt;&#xD;&#xA;      &lt;Index&gt;41&lt;/Index&gt;&#xD;&#xA;      &lt;InterfaceBoard&gt;0&lt;/InterfaceBoard&gt;&#xD;&#xA;      &lt;Name&gt;MetaEnableCh20&lt;/Name&gt;&#xD;&#xA;      &lt;RealtimeIndex&gt;791&lt;/RealtimeIndex&gt;&#xD;&#xA;      &lt;Bit&gt;8&lt;/Bit&gt;&#xD;&#xA;    &lt;/BaseConfiguration&gt;&#xD;&#xA;    &lt;Polarity&gt;true&lt;/Polarity&gt;&#xD;&#xA;    &lt;PostInit&gt;false&lt;/PostInit&gt;&#xD;&#xA;    &lt;PostInitValue&gt;false&lt;/PostInitValue&gt;&#xD;&#xA;  &lt;/RtSwitchConfiguration&gt;&#xD;&#xA;  &lt;RtSwitchConfiguration&gt;&#xD;&#xA;    &lt;BaseConfiguration&gt;&#xD;&#xA;      &lt;Address&gt;791&lt;/Address&gt;&#xD;&#xA;      &lt;Index&gt;42&lt;/Index&gt;&#xD;&#xA;      &lt;InterfaceBoard&gt;0&lt;/InterfaceBoard&gt;&#xD;&#xA;      &lt;Name&gt;MetaEnableCh21&lt;/Name&gt;&#xD;&#xA;      &lt;RealtimeIndex&gt;791&lt;/RealtimeIndex&gt;&#xD;&#xA;      &lt;Bit&gt;8&lt;/Bit&gt;&#xD;&#xA;    &lt;/BaseConfiguration&gt;&#xD;&#xA;    &lt;Polarity&gt;true&lt;/Polarity&gt;&#xD;&#xA;    &lt;PostInit&gt;false&lt;/PostInit&gt;&#xD;&#xA;    &lt;PostInitValue&gt;false&lt;/PostInitValue&gt;&#xD;&#xA;  &lt;/RtSwitchConfiguration&gt;&#xD;&#xA;  &lt;RtSwitchConfiguration&gt;&#xD;&#xA;    &lt;BaseConfiguration&gt;&#xD;&#xA;      &lt;Address&gt;791&lt;/Address&gt;&#xD;&#xA;      &lt;Index&gt;43&lt;/Index&gt;&#xD;&#xA;      &lt;InterfaceBoard&gt;0&lt;/InterfaceBoard&gt;&#xD;&#xA;      &lt;Name&gt;MetaEnableCh22&lt;/Name&gt;&#xD;&#xA;      &lt;RealtimeIndex&gt;791&lt;/RealtimeIndex&gt;&#xD;&#xA;      &lt;Bit&gt;8&lt;/Bit&gt;&#xD;&#xA;    &lt;/BaseConfiguration&gt;&#xD;&#xA;    &lt;Polarity&gt;true&lt;/Polarity&gt;&#xD;&#xA;    &lt;PostInit&gt;false&lt;/PostInit&gt;&#xD;&#xA;    &lt;PostInitValue&gt;false&lt;/PostInitValue&gt;&#xD;&#xA;  &lt;/RtSwitchConfiguration&gt;&#xD;&#xA;  &lt;RtSwitchConfiguration&gt;&#xD;&#xA;    &lt;BaseConfiguration&gt;&#xD;&#xA;      &lt;Address&gt;791&lt;/Address&gt;&#xD;&#xA;      &lt;Index&gt;44&lt;/Index&gt;&#xD;&#xA;      &lt;InterfaceBoard&gt;0&lt;/InterfaceBoard&gt;&#xD;&#xA;      &lt;Name&gt;MetaEnableCh23&lt;/Name&gt;&#xD;&#xA;      &lt;RealtimeIndex&gt;791&lt;/RealtimeIndex&gt;&#xD;&#xA;      &lt;Bit&gt;8&lt;/Bit&gt;&#xD;&#xA;    &lt;/BaseConfiguration&gt;&#xD;&#xA;    &lt;Polarity&gt;true&lt;/Polarity&gt;&#xD;&#xA;    &lt;PostInit&gt;false&lt;/PostInit&gt;&#xD;&#xA;    &lt;PostInitValue&gt;false&lt;/PostInitValue&gt;&#xD;&#xA;  &lt;/RtSwitchConfiguration&gt;&#xD;&#xA;  &lt;RtSwitchConfiguration&gt;&#xD;&#xA;    &lt;BaseConfiguration&gt;&#xD;&#xA;      &lt;Address&gt;791&lt;/Address&gt;&#xD;&#xA;      &lt;Index&gt;45&lt;/Index&gt;&#xD;&#xA;      &lt;InterfaceBoard&gt;0&lt;/InterfaceBoard&gt;&#xD;&#xA;      &lt;Name&gt;MetaEnableCh24&lt;/Name&gt;&#xD;&#xA;      &lt;RealtimeIndex&gt;791&lt;/RealtimeIndex&gt;&#xD;&#xA;      &lt;Bit&gt;8&lt;/Bit&gt;&#xD;&#xA;    &lt;/BaseConfiguration&gt;&#xD;&#xA;    &lt;Polarity&gt;true&lt;/Polarity&gt;&#xD;&#xA;    &lt;PostInit&gt;false&lt;/PostInit&gt;&#xD;&#xA;    &lt;PostInitValue&gt;false&lt;/PostInitValue&gt;&#xD;&#xA;  &lt;/RtSwitchConfiguration&gt;&#xD;&#xA;  &lt;RtSwitchConfiguration&gt;&#xD;&#xA;    &lt;BaseConfiguration&gt;&#xD;&#xA;      &lt;Address&gt;791&lt;/Address&gt;&#xD;&#xA;      &lt;Index&gt;46&lt;/Index&gt;&#xD;&#xA;      &lt;InterfaceBoard&gt;0&lt;/InterfaceBoard&gt;&#xD;&#xA;      &lt;Name&gt;MetaEnableCh25&lt;/Name&gt;&#xD;&#xA;      &lt;RealtimeIndex&gt;791&lt;/RealtimeIndex&gt;&#xD;&#xA;      &lt;Bit&gt;8&lt;/Bit&gt;&#xD;&#xA;    &lt;/BaseConfiguration&gt;&#xD;&#xA;    &lt;Polarity&gt;true&lt;/Polarity&gt;&#xD;&#xA;    &lt;PostInit&gt;false&lt;/PostInit&gt;&#xD;&#xA;    &lt;PostInitValue&gt;false&lt;/PostInitValue&gt;&#xD;&#xA;  &lt;/RtSwitchConfiguration&gt;&#xD;&#xA;  &lt;RtSwitchConfiguration&gt;&#xD;&#xA;    &lt;BaseConfiguration&gt;&#xD;&#xA;      &lt;Address&gt;791&lt;/Address&gt;&#xD;&#xA;      &lt;Index&gt;47&lt;/Index&gt;&#xD;&#xA;      &lt;InterfaceBoard&gt;0&lt;/InterfaceBoard&gt;&#xD;&#xA;      &lt;Name&gt;MetaEnableCh26&lt;/Name&gt;&#xD;&#xA;      &lt;RealtimeIndex&gt;791&lt;/RealtimeIndex&gt;&#xD;&#xA;      &lt;Bit&gt;8&lt;/Bit&gt;&#xD;&#xA;    &lt;/BaseConfiguration&gt;&#xD;&#xA;    &lt;Polarity&gt;true&lt;/Polarity&gt;&#xD;&#xA;    &lt;PostInit&gt;false&lt;/PostInit&gt;&#xD;&#xA;    &lt;PostInitValue&gt;false&lt;/PostInitValue&gt;&#xD;&#xA;  &lt;/RtSwitchConfiguration&gt;&#xD;&#xA;  &lt;RtSwitchConfiguration&gt;&#xD;&#xA;    &lt;BaseConfiguration&gt;&#xD;&#xA;      &lt;Address&gt;791&lt;/Address&gt;&#xD;&#xA;      &lt;Index&gt;48&lt;/Index&gt;&#xD;&#xA;      &lt;InterfaceBoard&gt;0&lt;/InterfaceBoard&gt;&#xD;&#xA;      &lt;Name&gt;MetaEnableCh27&lt;/Name&gt;&#xD;&#xA;      &lt;RealtimeIndex&gt;791&lt;/RealtimeIndex&gt;&#xD;&#xA;      &lt;Bit&gt;8&lt;/Bit&gt;&#xD;&#xA;    &lt;/BaseConfiguration&gt;&#xD;&#xA;    &lt;Polarity&gt;true&lt;/Polarity&gt;&#xD;&#xA;    &lt;PostInit&gt;false&lt;/PostInit&gt;&#xD;&#xA;    &lt;PostInitValue&gt;false&lt;/PostInitValue&gt;&#xD;&#xA;  &lt;/RtSwitchConfiguration&gt;&#xD;&#xA;  &lt;RtSwitchConfiguration&gt;&#xD;&#xA;    &lt;BaseConfiguration&gt;&#xD;&#xA;      &lt;Address&gt;791&lt;/Address&gt;&#xD;&#xA;      &lt;Index&gt;49&lt;/Index&gt;&#xD;&#xA;      &lt;InterfaceBoard&gt;0&lt;/InterfaceBoard&gt;&#xD;&#xA;      &lt;Name&gt;MetaEnableCh28&lt;/Name&gt;&#xD;&#xA;      &lt;RealtimeIndex&gt;791&lt;/RealtimeIndex&gt;&#xD;&#xA;      &lt;Bit&gt;8&lt;/Bit&gt;&#xD;&#xA;    &lt;/BaseConfiguration&gt;&#xD;&#xA;    &lt;Polarity&gt;true&lt;/Polarity&gt;&#xD;&#xA;    &lt;PostInit&gt;false&lt;/PostInit&gt;&#xD;&#xA;    &lt;PostInitValue&gt;false&lt;/PostInitValue&gt;&#xD;&#xA;  &lt;/RtSwitchConfiguration&gt;&#xD;&#xA;  &lt;RtSwitchConfiguration&gt;&#xD;&#xA;    &lt;BaseConfiguration&gt;&#xD;&#xA;      &lt;Address&gt;791&lt;/Address&gt;&#xD;&#xA;      &lt;Index&gt;50&lt;/Index&gt;&#xD;&#xA;      &lt;InterfaceBoard&gt;0&lt;/InterfaceBoard&gt;&#xD;&#xA;      &lt;Name&gt;MetaEnableCh29&lt;/Name&gt;&#xD;&#xA;      &lt;RealtimeIndex&gt;791&lt;/RealtimeIndex&gt;&#xD;&#xA;      &lt;Bit&gt;8&lt;/Bit&gt;&#xD;&#xA;    &lt;/BaseConfiguration&gt;&#xD;&#xA;    &lt;Polarity&gt;true&lt;/Polarity&gt;&#xD;&#xA;    &lt;PostInit&gt;false&lt;/PostInit&gt;&#xD;&#xA;    &lt;PostInitValue&gt;false&lt;/PostInitValue&gt;&#xD;&#xA;  &lt;/RtSwitchConfiguration&gt;&#xD;&#xA;  &lt;RtSwitchConfiguration&gt;&#xD;&#xA;    &lt;BaseConfiguration&gt;&#xD;&#xA;      &lt;Address&gt;791&lt;/Address&gt;&#xD;&#xA;      &lt;Index&gt;51&lt;/Index&gt;&#xD;&#xA;      &lt;InterfaceBoard&gt;0&lt;/InterfaceBoard&gt;&#xD;&#xA;      &lt;Name&gt;MetaEnableCh30&lt;/Name&gt;&#xD;&#xA;      &lt;RealtimeIndex&gt;791&lt;/RealtimeIndex&gt;&#xD;&#xA;      &lt;Bit&gt;8&lt;/Bit&gt;&#xD;&#xA;    &lt;/BaseConfiguration&gt;&#xD;&#xA;    &lt;Polarity&gt;true&lt;/Polarity&gt;&#xD;&#xA;    &lt;PostInit&gt;false&lt;/PostInit&gt;&#xD;&#xA;    &lt;PostInitValue&gt;false&lt;/PostInitValue&gt;&#xD;&#xA;  &lt;/RtSwitchConfiguration&gt;&#xD;&#xA;  &lt;RtSwitchConfiguration&gt;&#xD;&#xA;    &lt;BaseConfiguration&gt;&#xD;&#xA;      &lt;Address&gt;791&lt;/Address&gt;&#xD;&#xA;      &lt;Index&gt;52&lt;/Index&gt;&#xD;&#xA;      &lt;InterfaceBoard&gt;0&lt;/InterfaceBoard&gt;&#xD;&#xA;      &lt;Name&gt;MetaEnableCh31&lt;/Name&gt;&#xD;&#xA;      &lt;RealtimeIndex&gt;791&lt;/RealtimeIndex&gt;&#xD;&#xA;      &lt;Bit&gt;8&lt;/Bit&gt;&#xD;&#xA;    &lt;/BaseConfiguration&gt;&#xD;&#xA;    &lt;Polarity&gt;true&lt;/Polarity&gt;&#xD;&#xA;    &lt;PostInit&gt;false&lt;/PostInit&gt;&#xD;&#xA;    &lt;PostInitValue&gt;false&lt;/PostInitValue&gt;&#xD;&#xA;  &lt;/RtSwitchConfiguration&gt;&#xD;&#xA;  &lt;RtSwitchConfiguration&gt;&#xD;&#xA;    &lt;BaseConfiguration&gt;&#xD;&#xA;      &lt;Address&gt;791&lt;/Address&gt;&#xD;&#xA;      &lt;Index&gt;53&lt;/Index&gt;&#xD;&#xA;      &lt;InterfaceBoard&gt;0&lt;/InterfaceBoard&gt;&#xD;&#xA;      &lt;Name&gt;MetaEnableCh32&lt;/Name&gt;&#xD;&#xA;      &lt;RealtimeIndex&gt;791&lt;/RealtimeIndex&gt;&#xD;&#xA;      &lt;Bit&gt;8&lt;/Bit&gt;&#xD;&#xA;    &lt;/BaseConfiguration&gt;&#xD;&#xA;    &lt;Polarity&gt;true&lt;/Polarity&gt;&#xD;&#xA;    &lt;PostInit&gt;false&lt;/PostInit&gt;&#xD;&#xA;    &lt;PostInitValue&gt;false&lt;/PostInitValue&gt;&#xD;&#xA;  &lt;/RtSwitchConfiguration&gt;&#xD;&#xA;  &lt;RtSwitchConfiguration&gt;&#xD;&#xA;    &lt;BaseConfiguration&gt;&#xD;&#xA;      &lt;Address&gt;471&lt;/Address&gt;&#xD;&#xA;      &lt;Index&gt;54&lt;/Index&gt;&#xD;&#xA;      &lt;InterfaceBoard&gt;0&lt;/InterfaceBoard&gt;&#xD;&#xA;      &lt;Name&gt;TPmtEnableGrabAdc1&lt;/Name&gt;&#xD;&#xA;      &lt;RealtimeIndex&gt;471&lt;/RealtimeIndex&gt;&#xD;&#xA;      &lt;Bit&gt;0&lt;/Bit&gt;&#xD;&#xA;    &lt;/BaseConfiguration&gt;&#xD;&#xA;    &lt;Polarity&gt;true&lt;/Polarity&gt;&#xD;&#xA;    &lt;PostInit&gt;false&lt;/PostInit&gt;&#xD;&#xA;    &lt;PostInitValue&gt;false&lt;/PostInitValue&gt;&#xD;&#xA;  &lt;/RtSwitchConfiguration&gt;&#xD;&#xA;  &lt;RtSwitchConfiguration&gt;&#xD;&#xA;    &lt;BaseConfiguration&gt;&#xD;&#xA;      &lt;Address&gt;471&lt;/Address&gt;&#xD;&#xA;      &lt;Index&gt;55&lt;/Index&gt;&#xD;&#xA;      &lt;InterfaceBoard&gt;0&lt;/InterfaceBoard&gt;&#xD;&#xA;      &lt;Name&gt;TPmtEnableHV1&lt;/Name&gt;&#xD;&#xA;      &lt;RealtimeIndex&gt;471&lt;/RealtimeIndex&gt;&#xD;&#xA;      &lt;Bit&gt;4&lt;/Bit&gt;&#xD;&#xA;    &lt;/BaseConfiguration&gt;&#xD;&#xA;    &lt;Polarity&gt;true&lt;/Polarity&gt;&#xD;&#xA;    &lt;PostInit&gt;false&lt;/PostInit&gt;&#xD;&#xA;    &lt;PostInitValue&gt;false&lt;/PostInitValue&gt;&#xD;&#xA;  &lt;/RtSwitchConfiguration&gt;&#xD;&#xA;  &lt;RtSwitchConfiguration&gt;&#xD;&#xA;    &lt;BaseConfiguration&gt;&#xD;&#xA;      &lt;Address&gt;532&lt;/Address&gt;&#xD;&#xA;      &lt;Index&gt;56&lt;/Index&gt;&#xD;&#xA;      &lt;InterfaceBoard&gt;0&lt;/InterfaceBoard&gt;&#xD;&#xA;      &lt;Name&gt;YngLsrDummySwitch&lt;/Name&gt;&#xD;&#xA;      &lt;RealtimeIndex&gt;532&lt;/RealtimeIndex&gt;&#xD;&#xA;      &lt;Bit&gt;12&lt;/Bit&gt;&#xD;&#xA;    &lt;/BaseConfiguration&gt;&#xD;&#xA;    &lt;Polarity&gt;true&lt;/Polarity&gt;&#xD;&#xA;    &lt;PostInit&gt;false&lt;/PostInit&gt;&#xD;&#xA;    &lt;PostInitValue&gt;false&lt;/PostInitValue&gt;&#xD;&#xA;  &lt;/RtSwitchConfiguration&gt;&#xD;&#xA;  &lt;RtSwitchConfiguration&gt;&#xD;&#xA;    &lt;BaseConfiguration&gt;&#xD;&#xA;      &lt;Address&gt;532&lt;/Address&gt;&#xD;&#xA;      &lt;Index&gt;57&lt;/Index&gt;&#xD;&#xA;      &lt;InterfaceBoard&gt;0&lt;/InterfaceBoard&gt;&#xD;&#xA;      &lt;Name&gt;YngLsrUserPortTTL1&lt;/Name&gt;&#xD;&#xA;      &lt;RealtimeIndex&gt;532&lt;/RealtimeIndex&gt;&#xD;&#xA;      &lt;Bit&gt;13&lt;/Bit&gt;&#xD;&#xA;    &lt;/BaseConfiguration&gt;&#xD;&#xA;    &lt;Polarity&gt;true&lt;/Polarity&gt;&#xD;&#xA;    &lt;PostInit&gt;false&lt;/PostInit&gt;&#xD;&#xA;    &lt;PostInitValue&gt;false&lt;/PostInitValue&gt;&#xD;&#xA;  &lt;/RtSwitchConfiguration&gt;&#xD;&#xA;  &lt;RtSwitchConfiguration&gt;&#xD;&#xA;    &lt;BaseConfiguration&gt;&#xD;&#xA;      &lt;Address&gt;532&lt;/Address&gt;&#xD;&#xA;      &lt;Index&gt;58&lt;/Index&gt;&#xD;&#xA;      &lt;InterfaceBoard&gt;0&lt;/InterfaceBoard&gt;&#xD;&#xA;      &lt;Name&gt;YngLsrUserPortTTL2&lt;/Name&gt;&#xD;&#xA;      &lt;RealtimeIndex&gt;532&lt;/RealtimeIndex&gt;&#xD;&#xA;      &lt;Bit&gt;14&lt;/Bit&gt;&#xD;&#xA;    &lt;/BaseConfiguration&gt;&#xD;&#xA;    &lt;Polarity&gt;true&lt;/Polarity&gt;&#xD;&#xA;    &lt;PostInit&gt;false&lt;/PostInit&gt;&#xD;&#xA;    &lt;PostInitValue&gt;false&lt;/PostInitValue&gt;&#xD;&#xA;  &lt;/RtSwitchConfiguration&gt;&#xD;&#xA;  &lt;RtSwitchConfiguration&gt;&#xD;&#xA;    &lt;BaseConfiguration&gt;&#xD;&#xA;      &lt;Address&gt;532&lt;/Address&gt;&#xD;&#xA;      &lt;Index&gt;59&lt;/Index&gt;&#xD;&#xA;      &lt;InterfaceBoard&gt;0&lt;/InterfaceBoard&gt;&#xD;&#xA;      &lt;Name&gt;YngLsrUserPortTTL3&lt;/Name&gt;&#xD;&#xA;      &lt;RealtimeIndex&gt;532&lt;/RealtimeIndex&gt;&#xD;&#xA;      &lt;Bit&gt;15&lt;/Bit&gt;&#xD;&#xA;    &lt;/BaseConfiguration&gt;&#xD;&#xA;    &lt;Polarity&gt;true&lt;/Polarity&gt;&#xD;&#xA;    &lt;PostInit&gt;false&lt;/PostInit&gt;&#xD;&#xA;    &lt;PostInitValue&gt;false&lt;/PostInitValue&gt;&#xD;&#xA;  &lt;/RtSwitchConfiguration&gt;&#xD;&#xA;  &lt;RtSwitchConfiguration&gt;&#xD;&#xA;    &lt;BaseConfiguration&gt;&#xD;&#xA;      &lt;Address&gt;516&lt;/Address&gt;&#xD;&#xA;      &lt;Index&gt;60&lt;/Index&gt;&#xD;&#xA;      &lt;InterfaceBoard&gt;0&lt;/InterfaceBoard&gt;&#xD;&#xA;      &lt;Name&gt;YngLsrEnableAdc&lt;/Name&gt;&#xD;&#xA;      &lt;RealtimeIndex&gt;516&lt;/RealtimeIndex&gt;&#xD;&#xA;      &lt;Bit&gt;9&lt;/Bit&gt;&#xD;&#xA;    &lt;/BaseConfiguration&gt;&#xD;&#xA;    &lt;Polarity&gt;true&lt;/Polarity&gt;&#xD;&#xA;    &lt;PostInit&gt;false&lt;/PostInit&gt;&#xD;&#xA;    &lt;PostInitValue&gt;false&lt;/PostInitValue&gt;&#xD;&#xA;  &lt;/RtSwitchConfiguration&gt;&#xD;&#xA;  &lt;RtSwitchConfiguration&gt;&#xD;&#xA;    &lt;BaseConfiguration&gt;&#xD;&#xA;      &lt;Address&gt;533&lt;/Address&gt;&#xD;&#xA;      &lt;Index&gt;61&lt;/Index&gt;&#xD;&#xA;      &lt;InterfaceBoard&gt;0&lt;/InterfaceBoard&gt;&#xD;&#xA;      &lt;Name&gt;YngLsrLineBlankingChannel1&lt;/Name&gt;&#xD;&#xA;      &lt;RealtimeIndex&gt;533&lt;/RealtimeIndex&gt;&#xD;&#xA;      &lt;Bit&gt;4&lt;/Bit&gt;&#xD;&#xA;    &lt;/BaseConfiguration&gt;&#xD;&#xA;    &lt;Polarity&gt;true&lt;/Polarity&gt;&#xD;&#xA;    &lt;PostInit&gt;false&lt;/PostInit&gt;&#xD;&#xA;    &lt;PostInitValue&gt;false&lt;/PostInitValue&gt;&#xD;&#xA;  &lt;/RtSwitchConfiguration&gt;&#xD;&#xA;  &lt;RtSwitchConfiguration&gt;&#xD;&#xA;    &lt;BaseConfiguration&gt;&#xD;&#xA;      &lt;Address&gt;533&lt;/Address&gt;&#xD;&#xA;      &lt;Index&gt;62&lt;/Index&gt;&#xD;&#xA;      &lt;InterfaceBoard&gt;0&lt;/InterfaceBoard&gt;&#xD;&#xA;      &lt;Name&gt;YngLsrLineBlankingChannel2&lt;/Name&gt;&#xD;&#xA;      &lt;RealtimeIndex&gt;533&lt;/RealtimeIndex&gt;&#xD;&#xA;      &lt;Bit&gt;5&lt;/Bit&gt;&#xD;&#xA;    &lt;/BaseConfiguration&gt;&#xD;&#xA;    &lt;Polarity&gt;true&lt;/Polarity&gt;&#xD;&#xA;    &lt;PostInit&gt;false&lt;/PostInit&gt;&#xD;&#xA;    &lt;PostInitValue&gt;false&lt;/PostInitValue&gt;&#xD;&#xA;  &lt;/RtSwitchConfiguration&gt;&#xD;&#xA;  &lt;RtSwitchConfiguration&gt;&#xD;&#xA;    &lt;BaseConfiguration&gt;&#xD;&#xA;      &lt;Address&gt;533&lt;/Address&gt;&#xD;&#xA;      &lt;Index&gt;63&lt;/Index&gt;&#xD;&#xA;      &lt;InterfaceBoard&gt;0&lt;/InterfaceBoard&gt;&#xD;&#xA;      &lt;Name&gt;YngLsrLineBlankingChannel3&lt;/Name&gt;&#xD;&#xA;      &lt;RealtimeIndex&gt;533&lt;/RealtimeIndex&gt;&#xD;&#xA;      &lt;Bit&gt;6&lt;/Bit&gt;&#xD;&#xA;    &lt;/BaseConfiguration&gt;&#xD;&#xA;    &lt;Polarity&gt;true&lt;/Polarity&gt;&#xD;&#xA;    &lt;PostInit&gt;false&lt;/PostInit&gt;&#xD;&#xA;    &lt;PostInitValue&gt;false&lt;/PostInitValue&gt;&#xD;&#xA;  &lt;/RtSwitchConfiguration&gt;&#xD;&#xA;  &lt;RtSwitchConfiguration&gt;&#xD;&#xA;    &lt;BaseConfiguration&gt;&#xD;&#xA;      &lt;Address&gt;533&lt;/Address&gt;&#xD;&#xA;      &lt;Index&gt;64&lt;/Index&gt;&#xD;&#xA;      &lt;InterfaceBoard&gt;0&lt;/InterfaceBoard&gt;&#xD;&#xA;      &lt;Name&gt;YngLsrLineBlankingChannel4&lt;/Name&gt;&#xD;&#xA;      &lt;RealtimeIndex&gt;533&lt;/RealtimeIndex&gt;&#xD;&#xA;      &lt;Bit&gt;7&lt;/Bit&gt;&#xD;&#xA;    &lt;/BaseConfiguration&gt;&#xD;&#xA;    &lt;Polarity&gt;true&lt;/Polarity&gt;&#xD;&#xA;    &lt;PostInit&gt;false&lt;/PostInit&gt;&#xD;&#xA;    &lt;PostInitValue&gt;false&lt;/PostInitValue&gt;&#xD;&#xA;  &lt;/RtSwitchConfiguration&gt;&#xD;&#xA;  &lt;RtSwitchConfiguration&gt;&#xD;&#xA;    &lt;BaseConfiguration&gt;&#xD;&#xA;      &lt;Address&gt;531&lt;/Address&gt;&#xD;&#xA;      &lt;Index&gt;65&lt;/Index&gt;&#xD;&#xA;      &lt;InterfaceBoard&gt;0&lt;/InterfaceBoard&gt;&#xD;&#xA;      &lt;Name&gt;YngLsrEnableUserPortDac&lt;/Name&gt;&#xD;&#xA;      &lt;RealtimeIndex&gt;531&lt;/RealtimeIndex&gt;&#xD;&#xA;      &lt;Bit&gt;12&lt;/Bit&gt;&#xD;&#xA;    &lt;/BaseConfiguration&gt;&#xD;&#xA;    &lt;Polarity&gt;true&lt;/Polarity&gt;&#xD;&#xA;    &lt;PostInit&gt;false&lt;/PostInit&gt;&#xD;&#xA;    &lt;PostInitValue&gt;false&lt;/PostInitValue&gt;&#xD;&#xA;  &lt;/RtSwitchConfiguration&gt;&#xD;&#xA;&lt;/ArrayOfRtSwitchConfiguration&gt;" Trigger="&lt;?xml version=&quot;1.0&quot; encoding=&quot;utf-16&quot;?&gt;&#xD;&#xA;&lt;ArrayOfRtTriggerConfiguration xmlns:xsd=&quot;http://www.w3.org/2001/XMLSchema&quot; xmlns:xsi=&quot;http://www.w3.org/2001/XMLSchema-instance&quot; /&gt;"></Device>
      <Device Id="RealtimeSystem" Name="Lsm 700" UniqueName="Lsm 700" Model="" IsAvailable="true" IsBroken="false" IsBrokenReason="" Motorization="Motorized" IsEmitter="false" IsDetector="false"></Device>
    </Configuration>
  </HardwareSetting>
  <Information>
    <User Id="0" />
    <Application>
      <Name>ZEN 2.3 (blue edition)</Name>
      <Version>2.3.69.1018</Version>
    </Application>
    <Document>
      <CreationDate>2021-01-17T15:42:48.1131527-05:00</CreationDate>
      <UserName>LSM User</UserName>
    </Document>
    <Image>
      <SizeX>512</SizeX>
      <SizeY>512</SizeY>
      <SizeZ>1</SizeZ>
      <SizeT>1</SizeT>
      <SizeH>1</SizeH>
      <SizeB>1</SizeB>
      <OriginalCompressionMethod>Uncompressed</OriginalCompressionMethod>
      <OriginalEncodingQuality>100</OriginalEncodingQuality>
      <AcquisitionDateAndTime>2021-01-17T20:32:32.5139424Z</AcquisitionDateAndTime>
      <SizeC>3</SizeC>
      <ComponentBitCount>8</ComponentBitCount>
      <PixelType>Bgr24</PixelType>
      <Dimensions>
        <Channels>
          <Channel Id="Channel:0" Name="EGFP-T1">
            <ExcitationWavelength>488</ExcitationWavelength>
            <EmissionWavelength>509</EmissionWavelength>
            <DyeId>McNamara-Boswell-0828</DyeId>
            <DyeDatabaseId>66071726-cbd4-4c41-b371-0a6eee4ae9c5</DyeDatabaseId>
            <Color>#FF00FF5B</Color>
            <Fluor>EGFP</Fluor>
            <Reflector>none</Reflector>
            <IlluminationType>Epifluorescence</IlluminationType>
            <ContrastMethod>Fluorescence</ContrastMethod>
            <PinholeSize>45.257522254018</PinholeSize>
            <PinholeSizeAiry>1.0628450720974842</PinholeSizeAiry>
            <PixelType>Bgr24</PixelType>
            <ComponentBitCount>8</ComponentBitCount>
            <AcquisitionMode>LaserScanningConfocalMicroscopy</AcquisitionMode>
            <DetectionWavelength>
              <Ranges>499.95100864553-564.95100864553</Ranges>
            </DetectionWavelength>
            <DetectorSettings>
              <DigitalGain>4</DigitalGain>
              <Offset>-60</Offset>
              <Voltage>659.99984741211</Voltage>
              <Detector Id="Detector: LSM800 Airyscan" />
            </DetectorSettings>
            <LightSourcesSettings>
              <LightSourceSettings>
                <Attenuation>3.5000000000000098</Attenuation>
                <Wavelength>488</Wavelength>
                <Polarization>
                  <StokesParameter1>1</StokesParameter1>
                  <StokesParameter2>1</StokesParameter2>
                  <StokesParameter3>0</StokesParameter3>
                  <StokesParameter4>0</StokesParameter4>
                </Polarization>
                <LightSource Id="MTBLSMLaserLine2_Top" />
              </LightSourceSettings>
            </LightSourcesSettings>
            <LaserScanInfo>
              <Averaging>2</Averaging>
              <LineTime>0.039563636363636363</LineTime>
              <FrameTime>20.256581818181818</FrameTime>
              <PixelTime>3.2969696969696965E-05</PixelTime>
              <SampleOffsetX>0</SampleOffsetX>
              <SampleOffsetY>0</SampleOffsetY>
              <SampleRotation>0</SampleRotation>
              <ZoomX>1</ZoomX>
              <ZoomY>1</ZoomY>
              <ScanDirection>Bidirectional</ScanDirection>
              <LaserBlanking>true</LaserBlanking>
              <ScanningMode>Frame</ScanningMode>
            </LaserScanInfo>
          </Channel>
          <Channel Id="Channel:1" Name="T-PMT-T1">
            <Color>#FFD3D3D3</Color>
            <Reflector>none</Reflector>
            <IlluminationType>Transmitted</IlluminationType>
            <ContrastMethod>Other</ContrastMethod>
            <PinholeSize>45.257522254018</PinholeSize>
            <PinholeSizeAiry>1</PinholeSizeAiry>
            <PixelType>Bgr24</PixelType>
            <ComponentBitCount>8</ComponentBitCount>
            <AcquisitionMode>LaserScanningConfocalMicroscopy</AcquisitionMode>
            <DetectionWavelength>
              <Ranges>400-700</Ranges>
            </DetectionWavelength>
            <DetectorSettings>
              <DigitalGain>1</DigitalGain>
              <Offset>0</Offset>
              <Voltage>275.00152587891</Voltage>
              <Detector Id="Detector: T-PMT" />
            </DetectorSettings>
            <LightSourcesSettings>
              <LightSourceSettings>
                <Attenuation>3.5000000000000098</Attenuation>
                <Wavelength>488</Wavelength>
                <Polarization>
                  <StokesParameter1>1</StokesParameter1>
                  <StokesParameter2>1</StokesParameter2>
                  <StokesParameter3>0</StokesParameter3>
                  <StokesParameter4>0</StokesParameter4>
                </Polarization>
                <LightSource Id="MTBLSMLaserLine2_Top" />
              </LightSourceSettings>
            </LightSourcesSettings>
            <LaserScanInfo>
              <Averaging>2</Averaging>
              <LineTime>0.039563636363636363</LineTime>
              <FrameTime>20.256581818181818</FrameTime>
              <PixelTime>3.2969696969696965E-05</PixelTime>
              <SampleOffsetX>0</SampleOffsetX>
              <SampleOffsetY>0</SampleOffsetY>
              <SampleRotation>0</SampleRotation>
              <ZoomX>1</ZoomX>
              <ZoomY>1</ZoomY>
              <ScanDirection>Bidirectional</ScanDirection>
              <LaserBlanking>true</LaserBlanking>
              <ScanningMode>Frame</ScanningMode>
            </LaserScanInfo>
          </Channel>
          <Channel Id="Channel:2" Name="mCher-T2">
            <ExcitationWavelength>587</ExcitationWavelength>
            <EmissionWavelength>610</EmissionWavelength>
            <DyeId>McNamara-Boswell-1238</DyeId>
            <DyeDatabaseId>66071726-cbd4-4c41-b371-0a6eee4ae9c5</DyeDatabaseId>
            <Color>#FFFF0900</Color>
            <Fluor>mCherry</Fluor>
            <Reflector>none</Reflector>
            <IlluminationType>Epifluorescence</IlluminationType>
            <ContrastMethod>Fluorescence</ContrastMethod>
            <PinholeSize>45.257522254018</PinholeSize>
            <PinholeSizeAiry>0.88686580606167131</PinholeSizeAiry>
            <PixelType>Bgr24</PixelType>
            <ComponentBitCount>8</ComponentBitCount>
            <AcquisitionMode>LaserScanningConfocalMicroscopy</AcquisitionMode>
            <DetectionWavelength>
              <Ranges>564.95100864553-700</Ranges>
            </DetectionWavelength>
            <DetectorSettings>
              <DigitalGain>1</DigitalGain>
              <Offset>0</Offset>
              <Voltage>509.99908447266</Voltage>
              <Detector Id="Detector: LSM800 GaAsP-Pmt2" />
            </DetectorSettings>
            <LightSourcesSettings>
              <LightSourceSettings>
                <Attenuation>1</Attenuation>
                <Wavelength>561</Wavelength>
                <Polarization>
                  <StokesParameter1>1</StokesParameter1>
                  <StokesParameter2>1</StokesParameter2>
                  <StokesParameter3>0</StokesParameter3>
                  <StokesParameter4>0</StokesParameter4>
                </Polarization>
                <LightSource Id="MTBLSMLaserLine3_Top" />
              </LightSourceSettings>
            </LightSourcesSettings>
            <LaserScanInfo>
              <Averaging>2</Averaging>
              <LineTime>0.039563636363636363</LineTime>
              <FrameTime>20.256581818181818</FrameTime>
              <PixelTime>3.2969696969696965E-05</PixelTime>
              <SampleOffsetX>0</SampleOffsetX>
              <SampleOffsetY>0</SampleOffsetY>
              <SampleRotation>0</SampleRotation>
              <ZoomX>1</ZoomX>
              <ZoomY>1</ZoomY>
              <ScanDirection>Bidirectional</ScanDirection>
              <LaserBlanking>true</LaserBlanking>
              <ScanningMode>Frame</ScanningMode>
            </LaserScanInfo>
          </Channel>
        </Channels>
        <Tracks>
          <Track Id="Track:1">
            <ChannelRefs>
              <ChannelRef Id="Channel:0" />
              <ChannelRef Id="Channel:1" />
            </ChannelRefs>
          </Track>
          <Track Id="Track:2">
            <ChannelRefs>
              <ChannelRef Id="Channel:2" />
            </ChannelRefs>
          </Track>
        </Tracks>
        <T>
          <StartTime>2021-01-17T20:32:32.5139424Z</StartTime>
          <Positions>
            <BinaryList>
              <AttachmentName>TimeStamps</AttachmentName>
            </BinaryList>
          </Positions>
        </T>
      </Dimensions>
      <ObjectiveSettings>
        <RefractiveIndex>1.518</RefractiveIndex>
        <Medium>Oil</Medium>
        <ObjectiveRef Id="Objective:1" />
      </ObjectiveSettings>
      <MicroscopeRef Id="Microscope:1" />
      <MicroscopeSettings>
        <EyepieceSettings>
          <TotalMagnification>630</TotalMagnification>
        </EyepieceSettings>
      </MicroscopeSettings>
    </Image>
    <Instrument>
      <Microscopes>
        <Microscope Id="Microscope:1" Name="Axio Imager.Z2">
          <Type>Upright</Type>
          <System>LSM 800</System>
        </Microscope>
      </Microscopes>
      <LightSources>
        <LightSource Id="MTBLSMLaserLine2_Top">
          <Power>10</Power>
          <LightSourceType>
            <Laser>
              <Tuneable>false</Tuneable>
            </Laser>
          </LightSourceType>
        </LightSource>
        <LightSource Id="MTBLSMLaserLine3_Top">
          <Power>10</Power>
          <LightSourceType>
            <Laser>
              <Tuneable>false</Tuneable>
            </Laser>
          </LightSourceType>
        </LightSource>
      </LightSources>
      <Detectors>
        <Detector Id="Detector: LSM800 Airyscan" Name="LSM800 Airyscan">
          <Type>Airyscan</Type>
          <Zoom>1</Zoom>
          <Offset>-60</Offset>
          <Manufacturer>
            <Model></Model>
          </Manufacturer>
        </Detector>
        <Detector Id="Detector: T-PMT" Name="T-PMT">
          <Type>Multialkali</Type>
          <Zoom>1</Zoom>
          <Offset>0</Offset>
          <Manufacturer>
            <Model></Model>
          </Manufacturer>
        </Detector>
        <Detector Id="Detector: LSM800 GaAsP-Pmt2" Name="LSM800 GaAsP-Pmt2">
          <Type>GaAsP</Type>
          <Zoom>1</Zoom>
          <Offset>0</Offset>
          <Manufacturer>
            <Model></Model>
          </Manufacturer>
        </Detector>
      </Detectors>
      <Objectives>
        <Objective Id="Objective:1" Name="Plan-Apochromat 63x/1.40 Oil DIC M27">
          <LensNA>1.4</LensNA>
          <NominalMagnification>63</NominalMagnification>
          <WorkingDistance>193</WorkingDistance>
          <PupilGeometry>Circular</PupilGeometry>
          <ImmersionRefractiveIndex>1.518</ImmersionRefractiveIndex>
          <Immersion>Oil</Immersion>
          <Manufacturer>
            <Model>Plan-Apochromat 63x/1.40 Oil DIC M27</Model>
          </Manufacturer>
        </Objective>
      </Objectives>
    </Instrument>
  </Information>
  <Scaling>
    <AutoScaling>
      <Type>Measured</Type>
      <Objective>Objective.420782-9900-799</Objective>
      <ObjectiveName>Plan-Apochromat 63x/1.40 Oil DIC M27</ObjectiveName>
      <CameraName>LSM 800</CameraName>
      <CameraPixelDistance>12.478515625,12.478515625</CameraPixelDistance>
      <CreationDateTime>01/17/2021 20:43:03</CreationDateTime>
    </AutoScaling>
    <Items>
      <Distance Id="X">
        <Value>1.9807167658730159E-07</Value>
        <DefaultUnitFormat>µm</DefaultUnitFormat>
      </Distance>
      <Distance Id="Y">
        <Value>1.9807167658730159E-07</Value>
        <DefaultUnitFormat>µm</DefaultUnitFormat>
      </Distance>
    </Items>
  </Scaling>
  <DisplaySetting>
    <Channels>
      <Channel Id="Channel:0" Name="EGFP-T1">
        <BitCountRange>8</BitCountRange>
        <PixelType>Gray8</PixelType>
        <DyeName>EGFP</DyeName>
        <ShortName>EGFP</ShortName>
        <IlluminationType>Fluorescence</IlluminationType>
        <DyeMaxEmission>509</DyeMaxEmission>
        <DyeMaxExcitation>488</DyeMaxExcitation>
        <DyeId>McNamara-Boswell-0828</DyeId>
        <DyeDatabaseId>66071726-cbd4-4c41-b371-0a6eee4ae9c5</DyeDatabaseId>
        <Color>#FF00FF5B</Color>
        <OriginalColor>#FF00FF5B</OriginalColor>
      </Channel>
      <Channel Id="Channel:1" Name="T-PMT-T1">
        <BitCountRange>8</BitCountRange>
        <PixelType>Gray8</PixelType>
        <DyeName>Dye2</DyeName>
        <IlluminationType>Transmitted</IlluminationType>
        <Color>#FFD3D3D3</Color>
        <OriginalColor>#FFD3D3D3</OriginalColor>
      </Channel>
      <Channel Id="Channel:2" Name="mCher-T2">
        <BitCountRange>8</BitCountRange>
        <PixelType>Gray8</PixelType>
        <DyeName>mCherry</DyeName>
        <ShortName>mCher</ShortName>
        <IlluminationType>Fluorescence</IlluminationType>
        <DyeMaxEmission>610</DyeMaxEmission>
        <DyeMaxExcitation>587</DyeMaxExcitation>
        <DyeId>McNamara-Boswell-1238</DyeId>
        <DyeDatabaseId>66071726-cbd4-4c41-b371-0a6eee4ae9c5</DyeDatabaseId>
        <Color>#FFFF0900</Color>
        <OriginalColor>#FFFF0900</OriginalColor>
      </Channel>
    </Channels>
  </DisplaySetting>
  <Layers />
</ImageMetadata>
