# Supplementary material for: The transcriptional corepressor CTBP-1 acts with the SOX family transcription factor EGL-13 to maintain AIA interneuron cell identity in Caenorhabditis elegans
Source: eLife. 2022 Feb 4;11:e74557. doi: 10.7554/eLife.74557 (PMC8816384; doi:10.7554/eLife.74557)
Supplement: Figure 5—source data 1. [file elife-74557-fig5-data1.zip › Saul_et_al_2022_Figure 5/Fig 5/Fig 5C_images/nIs348;ctbp-1(n4784);otIs123/L1/Snap-362.tiff_files/Snap-362_h0b0t0z0c1x0-512y0-512.tiff_metadata.xml]

<?xml version="1.0" encoding="utf-8"?>
<METADATA>
  <Tags>
    <AcquisitionTime>2021-01-17T18:27:22.2463797Z</AcquisitionTime>
    <StageXPosition>+000000049812.1790</StageXPosition>
    <StageYPosition>+000000042528.0050</StageYPosition>
    <FocusPosition>+000000015496.5220</FocusPosition>
    <RoiCenterOffsetX>+000000000000.0000</RoiCenterOffsetX>
    <RoiCenterOffsetY>+000000000000.0000</RoiCenterOffsetY>
    <RoiRotation>+000000000000.0000</RoiRotation>
  </Tags>
  <AttachmentSchema />
</METADATA>
