# Supplementary material for: The transcriptional corepressor CTBP-1 acts with the SOX family transcription factor EGL-13 to maintain AIA interneuron cell identity in Caenorhabditis elegans
Source: eLife. 2022 Feb 4;11:e74557. doi: 10.7554/eLife.74557 (PMC8816384; doi:10.7554/eLife.74557)
Supplement: Figure 6—source data 1. [file elife-74557-fig6-data1.zip]

Archive with 53 entries (44 files):
- Saul_et_al_2022_Figure 6/
- Saul_et_al_2022_Figure 6/.DS_Store
- __MACOSX/
- __MACOSX/Saul_et_al_2022_Figure 6/
- __MACOSX/Saul_et_al_2022_Figure 6/._.DS_Store
- Saul_et_al_2022_Figure 6/Fig 6_supplement_Fig S2/
- Saul_et_al_2022_Figure 6/Fig 6_supplement_Fig S2/Fig 6_S2B_ttx-3 alleles.xlsx
- __MACOSX/Saul_et_al_2022_Figure 6/Fig 6_supplement_Fig S2/
- __MACOSX/Saul_et_al_2022_Figure 6/Fig 6_supplement_Fig S2/._Fig 6_S2B_ttx-3 alleles.xlsx
- Saul_et_al_2022_Figure 6/Fig 6_supplement_Fig S2/Fig 6_S2C_ttx-3 rescues.xlsx
- __MACOSX/Saul_et_al_2022_Figure 6/Fig 6_supplement_Fig S2/._Fig 6_S2C_ttx-3 rescues.xlsx
- Saul_et_al_2022_Figure 6/Fig 6_supplement_Fig S2/Fig 6_S2.ai
- __MACOSX/Saul_et_al_2022_Figure 6/Fig 6_supplement_Fig S2/._Fig 6_S2.ai
- Saul_et_al_2022_Figure 6/Fig 6_supplement_Fig S2/Fig 6_S2C_ttx-3 rescues.pzfx
- __MACOSX/Saul_et_al_2022_Figure 6/Fig 6_supplement_Fig S2/._Fig 6_S2C_ttx-3 rescues.pzfx
- Saul_et_al_2022_Figure 6/Fig 6_supplement_Fig S2/Fig 6_S2B_ttx-3 alleles.pzfx
- __MACOSX/Saul_et_al_2022_Figure 6/Fig 6_supplement_Fig S2/._Fig 6_S2B_ttx-3 alleles.pzfx
- Saul_et_al_2022_Figure 6/Fig 6/
- Saul_et_al_2022_Figure 6/Fig 6/Fig 6H_AIA lengths.pzfx
- __MACOSX/Saul_et_al_2022_Figure 6/Fig 6/
- __MACOSX/Saul_et_al_2022_Figure 6/Fig 6/._Fig 6H_AIA lengths.pzfx
- Saul_et_al_2022_Figure 6/Fig 6/.DS_Store
- __MACOSX/Saul_et_al_2022_Figure 6/Fig 6/._.DS_Store
- Saul_et_al_2022_Figure 6/Fig 6/Fig 6D_misexpression in sups.pzfx
- __MACOSX/Saul_et_al_2022_Figure 6/Fig 6/._Fig 6D_misexpression in sups.pzfx
- Saul_et_al_2022_Figure 6/Fig 6/Fig 6I-J_L1 Adaptation.pzfx
- __MACOSX/Saul_et_al_2022_Figure 6/Fig 6/._Fig 6I-J_L1 Adaptation.pzfx
- Saul_et_al_2022_Figure 6/Fig 6/Fig 6F-G_AIA projections.xlsx
- __MACOSX/Saul_et_al_2022_Figure 6/Fig 6/._Fig 6F-G_AIA projections.xlsx
- Saul_et_al_2022_Figure 6/Fig 6/Fig 6K-L_L4 Adaptation.pzfx
- __MACOSX/Saul_et_al_2022_Figure 6/Fig 6/._Fig 6K-L_L4 Adaptation.pzfx
- Saul_et_al_2022_Figure 6/Fig 6/Fig 6F-G_AIA projections.pzfx
- __MACOSX/Saul_et_al_2022_Figure 6/Fig 6/._Fig 6F-G_AIA projections.pzfx
- Saul_et_al_2022_Figure 6/Fig 6/Fig 6.ai
- __MACOSX/Saul_et_al_2022_Figure 6/Fig 6/._Fig 6.ai
- Saul_et_al_2022_Figure 6/Fig 6/Fig 6I-L_L1:L4 Adaptation.xlsx
- __MACOSX/Saul_et_al_2022_Figure 6/Fig 6/._Fig 6I-L_L1:L4 Adaptation.xlsx
- Saul_et_al_2022_Figure 6/Fig 6/Fig 6D_misexpression in sups.xlsx
- __MACOSX/Saul_et_al_2022_Figure 6/Fig 6/._Fig 6D_misexpression in sups.xlsx
- Saul_et_al_2022_Figure 6/Fig 6/Fig 6H_AIA lengths.xlsx
- __MACOSX/Saul_et_al_2022_Figure 6/Fig 6/._Fig 6H_AIA lengths.xlsx
- Saul_et_al_2022_Figure 6/Fig 6_supplement_Fig S1/
- Saul_et_al_2022_Figure 6/Fig 6_supplement_Fig S1/Fig 6_S1B_egl-13 alleles.xlsx
- __MACOSX/Saul_et_al_2022_Figure 6/Fig 6_supplement_Fig S1/
- __MACOSX/Saul_et_al_2022_Figure 6/Fig 6_supplement_Fig S1/._Fig 6_S1B_egl-13 alleles.xlsx
- Saul_et_al_2022_Figure 6/Fig 6_supplement_Fig S1/Fig 6_S1.ai
- __MACOSX/Saul_et_al_2022_Figure 6/Fig 6_supplement_Fig S1/._Fig 6_S1.ai
- Saul_et_al_2022_Figure 6/Fig 6_supplement_Fig S1/Fig 6_S1C_egl-13 rescues.pzfx
- __MACOSX/Saul_et_al_2022_Figure 6/Fig 6_supplement_Fig S1/._Fig 6_S1C_egl-13 rescues.pzfx
- Saul_et_al_2022_Figure 6/Fig 6_supplement_Fig S1/Fig 6_S1C_egl-13 rescues.xlsx
- __MACOSX/Saul_et_al_2022_Figure 6/Fig 6_supplement_Fig S1/._Fig 6_S1C_egl-13 rescues.xlsx
- Saul_et_al_2022_Figure 6/Fig 6_supplement_Fig S1/Fig 6_S1B_egl-13 alleles.pzfx
- __MACOSX/Saul_et_al_2022_Figure 6/Fig 6_supplement_Fig S1/._Fig 6_S1B_egl-13 alleles.pzfx
