# Supplementary material for: The transcriptional corepressor CTBP-1 acts with the SOX family transcription factor EGL-13 to maintain AIA interneuron cell identity in Caenorhabditis elegans
Source: eLife. 2022 Feb 4;11:e74557. doi: 10.7554/eLife.74557 (PMC8816384; doi:10.7554/eLife.74557)
Supplement: Figure 7—source data 1. [file elife-74557-fig7-data1.zip]

Archive with 37 entries (26 files):
- Saul_et_al_2022_Figure 7/
- Saul_et_al_2022_Figure 7/.DS_Store
- __MACOSX/
- __MACOSX/Saul_et_al_2022_Figure 7/
- __MACOSX/Saul_et_al_2022_Figure 7/._.DS_Store
- Saul_et_al_2022_Figure 7/Fig 7_supplement_Fig S3/
- Saul_et_al_2022_Figure 7/Fig 7_supplement_Fig S3/Fig 7_S3_Misexpression in egl-13(L259H) mutants.xlsx
- __MACOSX/Saul_et_al_2022_Figure 7/Fig 7_supplement_Fig S3/
- __MACOSX/Saul_et_al_2022_Figure 7/Fig 7_supplement_Fig S3/._Fig 7_S3_Misexpression in egl-13(L259H) mutants.xlsx
- Saul_et_al_2022_Figure 7/Fig 7_supplement_Fig S3/Fig 7_S3.ai
- __MACOSX/Saul_et_al_2022_Figure 7/Fig 7_supplement_Fig S3/._Fig 7_S3.ai
- Saul_et_al_2022_Figure 7/Fig 7_supplement_Fig S2/
- Saul_et_al_2022_Figure 7/Fig 7_supplement_Fig S2/.DS_Store
- __MACOSX/Saul_et_al_2022_Figure 7/Fig 7_supplement_Fig S2/
- __MACOSX/Saul_et_al_2022_Figure 7/Fig 7_supplement_Fig S2/._.DS_Store
- Saul_et_al_2022_Figure 7/Fig 7_supplement_Fig S2/Fig 7_S2C_egl-13 expression.pzfx
- __MACOSX/Saul_et_al_2022_Figure 7/Fig 7_supplement_Fig S2/._Fig 7_S2C_egl-13 expression.pzfx
- Saul_et_al_2022_Figure 7/Fig 7_supplement_Fig S2/Fig 7_S2C_egl-13 expression.xlsx
- __MACOSX/Saul_et_al_2022_Figure 7/Fig 7_supplement_Fig S2/._Fig 7_S2C_egl-13 expression.xlsx
- Saul_et_al_2022_Figure 7/Fig 7_supplement_Fig S2/Fig 7_S2.ai
- __MACOSX/Saul_et_al_2022_Figure 7/Fig 7_supplement_Fig S2/._Fig 7_S2.ai
- Saul_et_al_2022_Figure 7/Fig 7_supplement_Fig S1/
- Saul_et_al_2022_Figure 7/Fig 7_supplement_Fig S1/Fig 7_S1.ai
- __MACOSX/Saul_et_al_2022_Figure 7/Fig 7_supplement_Fig S1/
- __MACOSX/Saul_et_al_2022_Figure 7/Fig 7_supplement_Fig S1/._Fig 7_S1.ai
- Saul_et_al_2022_Figure 7/Fig 7_supplement_Fig S1/.DS_Store
- __MACOSX/Saul_et_al_2022_Figure 7/Fig 7_supplement_Fig S1/._.DS_Store
- Saul_et_al_2022_Figure 7/Fig 7_supplement_Fig S1/Fig 7_S1B_AIA-egl-13 misexpression count.xlsx
- __MACOSX/Saul_et_al_2022_Figure 7/Fig 7_supplement_Fig S1/._Fig 7_S1B_AIA-egl-13 misexpression count.xlsx
- Saul_et_al_2022_Figure 7/Fig 7_supplement_Fig S1/Fig 7_S1B_AIA-egl-13 misexpression count.pzfx
- __MACOSX/Saul_et_al_2022_Figure 7/Fig 7_supplement_Fig S1/._Fig 7_S1B_AIA-egl-13 misexpression count.pzfx
- Saul_et_al_2022_Figure 7/Fig 7/
- Saul_et_al_2022_Figure 7/Fig 7/.DS_Store
- __MACOSX/Saul_et_al_2022_Figure 7/Fig 7/
- __MACOSX/Saul_et_al_2022_Figure 7/Fig 7/._.DS_Store
- Saul_et_al_2022_Figure 7/Fig 7/Fig 7.ai
- __MACOSX/Saul_et_al_2022_Figure 7/Fig 7/._Fig 7.ai
