# Supplementary material for: The transcriptional corepressor CTBP-1 acts with the SOX family transcription factor EGL-13 to maintain AIA interneuron cell identity in Caenorhabditis elegans
Source: eLife. 2022 Feb 4;11:e74557. doi: 10.7554/eLife.74557 (PMC8816384; doi:10.7554/eLife.74557)
Supplement: Figure 7—source data 1. [file elife-74557-fig7-data1.zip › Saul_et_al_2022_Figure 7/Fig 7_supplement_Fig S3/Fig 7_S3_Misexpression in egl-13(L259H) mutants.xlsx]

## Sheet: Sheet1
Testing nIs175 expression in AIAs of nIs175; egl-13(n6675) ctbp-1(n4784) worms								Paper figure S12
Stage	ON in AIA	OFF in AIA	% ON in AIA	n
L1	0	100	0	100
L4	0	100	0	100
