# Supplementary material for: The transcriptional corepressor CTBP-1 acts with the SOX family transcription factor EGL-13 to maintain AIA interneuron cell identity in Caenorhabditis elegans
Source: eLife. 2022 Feb 4;11:e74557. doi: 10.7554/eLife.74557 (PMC8816384; doi:10.7554/eLife.74557)
Supplement: Figure 7—source data 1. [file elife-74557-fig7-data1.zip › Saul_et_al_2022_Figure 7/Fig 7_supplement_Fig S2/Fig 7_S2C_egl-13 expression.xlsx]

## Sheet: Sheet1
nEx3083[Pegl-13::gfp] expression in wild type and ctbp-1(n4784) mutants							Paper figure S11C
nEx3083[Pegl-13::gfp];nIs843								ctbp-1(n4784);nEx3083[Pegl-13::gfp];nIs843
hours post hatching	repeat	OFF	ON	%ON in AIAs	n			hours post hatching	repeat	OFF	ON	%ON in AIAs	n
8	1	8	12	60	20			8	1	4	16	80	20
L1	2	8	12	60	20			L1	2	4	16	80	20
	3	6	14	70	20				3	2	18	90	20
20	1	4	16	80	20			20	1	8	12	60	20
L2	2	6	14	70	20			L2	2	4	16	80	20
	3	10	10	50	20				3	4	16	80	20
32	1	15	5	25	20			32	1	10	10	50	20
L3	2	14	6	30	20			L3	2	14	6	30	20
	3	16	4	20	20				3	12	8	40	20
44	1	16	4	20	20			44	1	14	6	30	20
L4	2	16	4	20	20			L4	2	16	6	27.2727	22
	3	17	3	15	20				3	16	4	20	20
68	1	20	0	0	20			68	1	20	0	0	20
Day 1 Adults	2	18	2	10	20			Day 1 Adults	2	19	1	5	20
	3	20	2	9.09091	22				3	20	0	0	20
