# Supplementary material for: The transcriptional corepressor CTBP-1 acts with the SOX family transcription factor EGL-13 to maintain AIA interneuron cell identity in Caenorhabditis elegans
Source: eLife. 2022 Feb 4;11:e74557. doi: 10.7554/eLife.74557 (PMC8816384; doi:10.7554/eLife.74557)
Supplement: Figure 7—source data 1. [file elife-74557-fig7-data1.zip › Saul_et_al_2022_Figure 7/Fig 7_supplement_Fig S1/Fig 7_S1B_AIA-egl-13 misexpression count.xlsx]

## Sheet: Sheet1
nEx3055[PAIA::egl-13(+)] effect on nIs175 misexpression in AIA								Paper figure S10B
strain	repeat	OFF in AIA	ON in AIA	% ON	n
ctbp-1(n4784)	1	4	96	96	100
	2	2	98	98	100
	3	5	95	95	100
ctbp-1 egl-13(n5937)	1	100	0	0	100
	2	99	1	1	100
	3	100	0	0	100
	4	99	1	1	100
ctbp-1 egl-13(n5937);nEx3055	1	10	90	90	100
	2	8	92	92	100
	3	10	90	90	100
