# Supplementary material for: The transcriptional corepressor CTBP-1 acts with the SOX family transcription factor EGL-13 to maintain AIA interneuron cell identity in Caenorhabditis elegans
Source: eLife. 2022 Feb 4;11:e74557. doi: 10.7554/eLife.74557 (PMC8816384; doi:10.7554/eLife.74557)
Supplement: Figure 8—source data 1. [file elife-74557-fig8-data1.zip]

Archive with 77 entries (60 files):
- Saul_et_al_2022_Figure 8/
- Saul_et_al_2022_Figure 8/.DS_Store
- __MACOSX/
- __MACOSX/Saul_et_al_2022_Figure 8/
- __MACOSX/Saul_et_al_2022_Figure 8/._.DS_Store
- Saul_et_al_2022_Figure 8/Fig 8/
- Saul_et_al_2022_Figure 8/Fig 8/Fig 8C_images/
- Saul_et_al_2022_Figure 8/Fig 8/Fig 8C_images/nIs348;egl-13(n5937) ctbp-1(n4784);ivEx138/
- Saul_et_al_2022_Figure 8/Fig 8/Fig 8C_images/nIs348;egl-13(n5937) ctbp-1(n4784);ivEx138/L1s/
- Saul_et_al_2022_Figure 8/Fig 8/Fig 8C_images/nIs348;egl-13(n5937) ctbp-1(n4784);ivEx138/L1s/Snap-04.czi
- Saul_et_al_2022_Figure 8/Fig 8/Fig 8C_images/nIs348;egl-13(n5937) ctbp-1(n4784);ivEx138/L1s/Snap-05.czi
- Saul_et_al_2022_Figure 8/Fig 8/Fig 8C_images/nIs348;egl-13(n5937) ctbp-1(n4784);ivEx138/L1s/Snap-03.czi
- Saul_et_al_2022_Figure 8/Fig 8/Fig 8C_images/nIs348;egl-13(n5937) ctbp-1(n4784);ivEx138/L1s/Snap-19.czi
- Saul_et_al_2022_Figure 8/Fig 8/Fig 8C_images/nIs348;egl-13(n5937) ctbp-1(n4784);ivEx138/L1s/Snap-27.czi
- Saul_et_al_2022_Figure 8/Fig 8/Fig 8C_images/nIs348;egl-13(n5937) ctbp-1(n4784);ivEx138/L1s/Snap-20.czi
- Saul_et_al_2022_Figure 8/Fig 8/Fig 8C_images/nIs348;egl-13(n5937) ctbp-1(n4784);ivEx138/L4s/
- Saul_et_al_2022_Figure 8/Fig 8/Fig 8C_images/nIs348;egl-13(n5937) ctbp-1(n4784);ivEx138/L4s/Snap-04.czi
- Saul_et_al_2022_Figure 8/Fig 8/Fig 8C_images/nIs348;egl-13(n5937) ctbp-1(n4784);ivEx138/L4s/Snap-05.czi
- Saul_et_al_2022_Figure 8/Fig 8/Fig 8C_images/nIs348;egl-13(n5937) ctbp-1(n4784);ivEx138/L4s/Snap-03.czi
- Saul_et_al_2022_Figure 8/Fig 8/Fig 8C_images/nIs348;egl-13(n5937) ctbp-1(n4784);ivEx138/L4s/Snap-01.czi
- Saul_et_al_2022_Figure 8/Fig 8/Fig 8C_images/nIs348;egl-13(n5937) ctbp-1(n4784);ivEx138/L4s/Snap-29.czi
- Saul_et_al_2022_Figure 8/Fig 8/Fig 8C_images/nIs348;egl-13(n5937) ctbp-1(n4784);ivEx138/L4s/Snap-19.czi
- Saul_et_al_2022_Figure 8/Fig 8/Fig 8C_images/nIs348;egl-13(n5937) ctbp-1(n4784);ivEx138/L4s/Snap-31.czi
- Saul_et_al_2022_Figure 8/Fig 8/Fig 8C_images/nIs348;egl-13(n5937) ctbp-1(n4784);ivEx138/L4s/Snap-30.czi
- Saul_et_al_2022_Figure 8/Fig 8/Fig 8C_images/nIs348;egl-13(n5937) ctbp-1(n4784);ivEx138/L4s/Snap-32.czi
- Saul_et_al_2022_Figure 8/Fig 8/Fig 8C_images/nIs348;egl-13(n5937) ctbp-1(n4784);ivEx138/L4s/Snap-27.czi
- Saul_et_al_2022_Figure 8/Fig 8/Fig 8C_images/nIs348;egl-13(n5937) ctbp-1(n4784);ivEx138/L4s/Snap-33.czi
- Saul_et_al_2022_Figure 8/Fig 8/Fig 8C_images/nIs348;egl-13(n5937) ctbp-1(n4784);ivEx138/L4s/Snap-34.czi
- Saul_et_al_2022_Figure 8/Fig 8/Fig 8C_images/nIs348;egl-13(n5937) ctbp-1(n4784);ivEx138/L4s/Snap-53.czi
- Saul_et_al_2022_Figure 8/Fig 8/Fig 8C_images/nIs348;egl-13(n5937) ctbp-1(n4784);ivEx138/L4s/Snap-54.czi
- Saul_et_al_2022_Figure 8/Fig 8/.DS_Store
- __MACOSX/Saul_et_al_2022_Figure 8/Fig 8/
- __MACOSX/Saul_et_al_2022_Figure 8/Fig 8/._.DS_Store
- Saul_et_al_2022_Figure 8/Fig 8/Fig 8A_images/
- Saul_et_al_2022_Figure 8/Fig 8/Fig 8A_images/nIs348;egl-13(n5937) ctbp-1(n4784);nEx3081/
- Saul_et_al_2022_Figure 8/Fig 8/Fig 8A_images/nIs348;egl-13(n5937) ctbp-1(n4784);nEx3081/L4/
- Saul_et_al_2022_Figure 8/Fig 8/Fig 8A_images/nIs348;egl-13(n5937) ctbp-1(n4784);nEx3081/L4/Snap-58.czi
- Saul_et_al_2022_Figure 8/Fig 8/Fig 8A_images/nIs348;egl-13(n5937) ctbp-1(n4784);nEx3081/L4/Snap-59.czi
- Saul_et_al_2022_Figure 8/Fig 8/Fig 8A_images/nIs348;egl-13(n5937) ctbp-1(n4784);nEx3081/L4/Snap-61.czi
- Saul_et_al_2022_Figure 8/Fig 8/Fig 8A_images/nIs348;egl-13(n5937) ctbp-1(n4784);nEx3081/L4/Snap-60.czi
- Saul_et_al_2022_Figure 8/Fig 8/Fig 8A_images/nIs348;egl-13(n5937) ctbp-1(n4784);nEx3081/L4/Snap-62.czi
- Saul_et_al_2022_Figure 8/Fig 8/Fig 8A_images/nIs348;egl-13(n5937) ctbp-1(n4784);nEx3081/L4/Snap-63.czi
- Saul_et_al_2022_Figure 8/Fig 8/Fig 8A_images/nIs348;egl-13(n5937) ctbp-1(n4784);nEx3081/L4/Snap-57.czi
- Saul_et_al_2022_Figure 8/Fig 8/Fig 8A_images/nIs348;egl-13(n5937) ctbp-1(n4784);nEx3081/L1/
- Saul_et_al_2022_Figure 8/Fig 8/Fig 8A_images/nIs348;egl-13(n5937) ctbp-1(n4784);nEx3081/L1/Snap-34.czi
- Saul_et_al_2022_Figure 8/Fig 8/Fig 8A_images/nIs348;egl-13(n5937) ctbp-1(n4784);nEx3081/L1/Snap-53.czi
- Saul_et_al_2022_Figure 8/Fig 8/Fig 8A_images/nIs348;egl-13(n5937) ctbp-1(n4784);nEx3081/L1/Snap-54.czi
- Saul_et_al_2022_Figure 8/Fig 8/Fig 8A_images/nIs348;egl-13(n5937) ctbp-1(n4784);nEx3081/L1/Snap-55.czi
- Saul_et_al_2022_Figure 8/Fig 8/Fig 8A_images/nIs348;egl-13(n5937) ctbp-1(n4784);nEx3081/L1/Snap-56.czi
- Saul_et_al_2022_Figure 8/Fig 8/Fig 8D_reporter expression.xlsx
- __MACOSX/Saul_et_al_2022_Figure 8/Fig 8/._Fig 8D_reporter expression.xlsx
- Saul_et_al_2022_Figure 8/Fig 8/Fig 8D_reporter expression.pzfx
- __MACOSX/Saul_et_al_2022_Figure 8/Fig 8/._Fig 8D_reporter expression.pzfx
- Saul_et_al_2022_Figure 8/Fig 8/Fig 8B_images/
- Saul_et_al_2022_Figure 8/Fig 8/Fig 8B_images/nIs348;egl-13(n5937) ctbp-1(n4784);otIs123/
- Saul_et_al_2022_Figure 8/Fig 8/Fig 8B_images/nIs348;egl-13(n5937) ctbp-1(n4784);otIs123/L1s/
- Saul_et_al_2022_Figure 8/Fig 8/Fig 8B_images/nIs348;egl-13(n5937) ctbp-1(n4784);otIs123/L1s/Snap-04.czi
- Saul_et_al_2022_Figure 8/Fig 8/Fig 8B_images/nIs348;egl-13(n5937) ctbp-1(n4784);otIs123/L1s/Snap-05.czi
- Saul_et_al_2022_Figure 8/Fig 8/Fig 8B_images/nIs348;egl-13(n5937) ctbp-1(n4784);otIs123/L1s/Snap-29.czi
- Saul_et_al_2022_Figure 8/Fig 8/Fig 8B_images/nIs348;egl-13(n5937) ctbp-1(n4784);otIs123/L1s/Snap-19.czi
- Saul_et_al_2022_Figure 8/Fig 8/Fig 8B_images/nIs348;egl-13(n5937) ctbp-1(n4784);otIs123/L1s/Snap-31.czi
- Saul_et_al_2022_Figure 8/Fig 8/Fig 8B_images/nIs348;egl-13(n5937) ctbp-1(n4784);otIs123/L1s/Snap-32.czi
- Saul_et_al_2022_Figure 8/Fig 8/Fig 8B_images/nIs348;egl-13(n5937) ctbp-1(n4784);otIs123/L1s/Snap-27.czi
- Saul_et_al_2022_Figure 8/Fig 8/Fig 8B_images/nIs348;egl-13(n5937) ctbp-1(n4784);otIs123/L1s/Snap-33.czi
- Saul_et_al_2022_Figure 8/Fig 8/Fig 8B_images/nIs348;egl-13(n5937) ctbp-1(n4784);otIs123/L1s/Snap-34.czi
- Saul_et_al_2022_Figure 8/Fig 8/Fig 8B_images/nIs348;egl-13(n5937) ctbp-1(n4784);otIs123/L4s/
- Saul_et_al_2022_Figure 8/Fig 8/Fig 8B_images/nIs348;egl-13(n5937) ctbp-1(n4784);otIs123/L4s/Snap-04.czi
- Saul_et_al_2022_Figure 8/Fig 8/Fig 8B_images/nIs348;egl-13(n5937) ctbp-1(n4784);otIs123/L4s/Snap-05.czi
- Saul_et_al_2022_Figure 8/Fig 8/Fig 8B_images/nIs348;egl-13(n5937) ctbp-1(n4784);otIs123/L4s/Snap-03.czi
- Saul_et_al_2022_Figure 8/Fig 8/Fig 8B_images/nIs348;egl-13(n5937) ctbp-1(n4784);otIs123/L4s/Snap-01.czi
- Saul_et_al_2022_Figure 8/Fig 8/Fig 8B_images/nIs348;egl-13(n5937) ctbp-1(n4784);otIs123/L4s/Snap-29.czi
- Saul_et_al_2022_Figure 8/Fig 8/Fig 8B_images/nIs348;egl-13(n5937) ctbp-1(n4784);otIs123/L4s/Snap-31.czi
- Saul_et_al_2022_Figure 8/Fig 8/Fig 8B_images/nIs348;egl-13(n5937) ctbp-1(n4784);otIs123/L4s/Snap-30.czi
- Saul_et_al_2022_Figure 8/Fig 8/Fig 8B_images/nIs348;egl-13(n5937) ctbp-1(n4784);otIs123/L4s/Snap-32.czi
- Saul_et_al_2022_Figure 8/Fig 8/Fig 8B_images/nIs348;egl-13(n5937) ctbp-1(n4784);otIs123/L4s/Snap-27.czi
- Saul_et_al_2022_Figure 8/Fig 8/Fig 8.ai
- __MACOSX/Saul_et_al_2022_Figure 8/Fig 8/._Fig 8.ai
