# Supplementary material for: The transcriptional corepressor CTBP-1 acts with the SOX family transcription factor EGL-13 to maintain AIA interneuron cell identity in Caenorhabditis elegans
Source: eLife. 2022 Feb 4;11:e74557. doi: 10.7554/eLife.74557 (PMC8816384; doi:10.7554/eLife.74557)
Supplement: Figure 9—source data 1. [file elife-74557-fig9-data1.zip]

Archive with 21 entries (16 files):
- Saul_et_al_2022_Figure 9/
- Saul_et_al_2022_Figure 9/.DS_Store
- __MACOSX/
- __MACOSX/Saul_et_al_2022_Figure 9/
- __MACOSX/Saul_et_al_2022_Figure 9/._.DS_Store
- Saul_et_al_2022_Figure 9/Fig 9/
- Saul_et_al_2022_Figure 9/Fig 9/Fig 9A-D_acbp-6 mut_butanone adaptation.pzfx
- __MACOSX/Saul_et_al_2022_Figure 9/Fig 9/
- __MACOSX/Saul_et_al_2022_Figure 9/Fig 9/._Fig 9A-D_acbp-6 mut_butanone adaptation.pzfx
- Saul_et_al_2022_Figure 9/Fig 9/Fig 9E-H_ceh-28 mut_butanone adaptation.xlsx
- __MACOSX/Saul_et_al_2022_Figure 9/Fig 9/._Fig 9E-H_ceh-28 mut_butanone adaptation.xlsx
- Saul_et_al_2022_Figure 9/Fig 9/Fig 9I-L_ceh-28 OE_butanone adaptation.pzfx
- __MACOSX/Saul_et_al_2022_Figure 9/Fig 9/._Fig 9I-L_ceh-28 OE_butanone adaptation.pzfx
- Saul_et_al_2022_Figure 9/Fig 9/Fig 9I-L_ceh-28 OE_butanone adaptation.xlsx
- __MACOSX/Saul_et_al_2022_Figure 9/Fig 9/._Fig 9I-L_ceh-28 OE_butanone adaptation.xlsx
- Saul_et_al_2022_Figure 9/Fig 9/Fig 9E-H_ceh-28 mut_butanone adaptation.pzfx
- __MACOSX/Saul_et_al_2022_Figure 9/Fig 9/._Fig 9E-H_ceh-28 mut_butanone adaptation.pzfx
- Saul_et_al_2022_Figure 9/Fig 9/Fig 9A-D_acbp-6 mut_butanone adaptation.xlsx
- __MACOSX/Saul_et_al_2022_Figure 9/Fig 9/._Fig 9A-D_acbp-6 mut_butanone adaptation.xlsx
- Saul_et_al_2022_Figure 9/Fig 9/Fig 9.ai
- __MACOSX/Saul_et_al_2022_Figure 9/Fig 9/._Fig 9.ai
