# Supplementary material for: The transcriptional corepressor CTBP-1 acts with the SOX family transcription factor EGL-13 to maintain AIA interneuron cell identity in Caenorhabditis elegans
Source: eLife. 2022 Feb 4;11:e74557. doi: 10.7554/eLife.74557 (PMC8816384; doi:10.7554/eLife.74557)
Supplement: Figure 9—source data 1. [file elife-74557-fig9-data1.zip › Saul_et_al_2022_Figure 9/Fig 9/Fig 9E-H_ceh-28 mut_butanone adaptation.xlsx]

## Sheet: Sheet1
ctbp-1(n4784) ceh-28(cu11) mutants in butanone adaptation							Paper Figure 9E-H
L1s									L4s
strain	date	adapted?	odor	control	CI	n			strain	date	adapted?	odor	control	CI	n
nIs175	2020-12-14	-	85	11	0.770833	96			nIs175	2020-12-05	-	113	3	0.948276	116
		-	91	8	0.838384	99					-	147	4	0.94702	151
	2020-12-15	-	180	45	0.6	225				2020-12-12	-	64	5	0.855072	69
		-	113	37	0.506667	150					-	49	4	0.849057	53
	2020-12-16	-	156	19	0.782857	175				2020-12-13	-	180	7	0.925134	187
		-	282	28	0.819355	310					-	143	6	0.919463	149
nIs175	2020-12-14	+	31	40	-0.126761	71			nIs175	2020-12-05	+	21	70	-0.538462	91
		+	54	64	-0.0847458	118					+	45	73	-0.237288	118
	2020-12-15	+	54	56	-0.0181818	110				2020-12-12	+	17	35	-0.346154	52
		+	45	74	-0.243697	119				2020-12-13	+	57	75	-0.136364	132
	2020-12-16	+	148	189	-0.121662	337					+	87	124	-0.175355	211
		+	115	155	-0.148148	270			nIs175;n4784	2020-12-05	-	97	23	0.616667	120
nIs175;n4784	2020-12-14	-	113	45	0.43038	158					-	47	14	0.540984	61
		-	122	52	0.402299	174				2020-12-08	-	51	19	0.457143	70
	2020-12-15	-	171	97	0.276119	268					-	90	24	0.578947	114
		-	194	96	0.337931	290				2020-12-12	-	66	15	0.62963	81
	2020-12-16	-	70	33	0.359223	103					-	70	26	0.458333	96
		-	97	25	0.590164	122				2020-12-13	-	101	22	0.642276	123
nIs175;n4784	2020-12-14	+	74	95	-0.12426	169					-	118	38	0.512821	156
		+	90	99	-0.047619	189			nIs175;n4784	2020-12-05	+	48	39	0.103448	87
	2020-12-15	+	84	138	-0.243243	222					+	35	32	0.0447761	67
		+	112	208	-0.3	320				2020-12-08	+	57	34	0.252747	91
	2020-12-16	+	55	58	-0.0265487	113					+	28	33	-0.0819672	61
		+	112	136	-0.0967742	248				2020-12-12	+	52	42	0.106383	94
nIs175;n4784 cull	2020-12-14	-	107	27	0.597015	134					+	56	64	-0.0666667	120
		-	56	23	0.417722	79					+	43	32	0.146667	75
	2020-12-15	-	142	47	0.502646	189				2020-12-13	+	74	60	0.104478	134
		-	99	22	0.636364	121					+	87	66	0.137255	153
	2020-12-16	-	177	38	0.646512	215			nIs175;n4784 cull	2020-12-05	-	83	5	0.886364	88
		-	145	51	0.479592	196					-	116	8	0.870968	124
nIs175;n4784 cull	2020-12-14	+	41	44	-0.0352941	85				2020-12-08	-	56	11	0.671642	67
		+	28	57	-0.341176	85				2020-12-12	-	89	21	0.618182	110
	2020-12-15	+	93	99	-0.03125	192					-	130	21	0.721854	151
		+	62	108	-0.270588	170				2020-12-13	-	80	6	0.860465	86
	2020-12-16	+	88	140	-0.22807	228					-	77	10	0.770115	87
		+	104	124	-0.0877193	228			nIs175;n4784 cull	2020-12-05	+	21	41	-0.322581	62
											+	29	88	-0.504274	117
										2020-12-08	+	31	25	0.107143	56
											+	28	29	-0.0175439	57
										2020-12-12	+	46	51	-0.0515464	97
											+	65	58	0.0569106	123
										2020-12-13	+	67	53	0.116667	120
