# Supplementary material for: The transcriptional corepressor CTBP-1 acts with the SOX family transcription factor EGL-13 to maintain AIA interneuron cell identity in Caenorhabditis elegans
Source: eLife. 2022 Feb 4;11:e74557. doi: 10.7554/eLife.74557 (PMC8816384; doi:10.7554/eLife.74557)
Supplement: Figure 9—source data 1. [file elife-74557-fig9-data1.zip › Saul_et_al_2022_Figure 9/Fig 9/Fig 9I-L_ceh-28 OE_butanone adaptation.xlsx]

## Sheet: Sheet1
nIs753[PAIA::ceh-28] overexpression in butanone adaptation							Paper Figures 9I-L
L1s									L4s
genotype	date	conditioned?	odor	control	CI	n			genotype	date	conditioned?	odor	control	CI	n
nIs175	2021-10-14	-	66	17	0.590361	83			nIs175	2021-10-13	-	52	2	0.925926	54
	2021-10-14	-	50	7	0.754386	57				2021-10-13	-	53	0	1	53
	2021-10-17	-	262	9	0.933579	271				2021-10-15	-	113	6	0.89916	119
	2021-10-17	-	160	11	0.871345	171				2021-10-15	-	62	2	0.9375	64
	2021-10-18	-	196	8	0.921569	204				2021-10-16	-	80	0	1	80
	2021-10-18	-	138	7	0.903448	145				2021-10-16	-	89	1	0.977778	90
	2021-10-14	+	13	47	-0.566667	60				2021-10-13	+	22	57	-0.443038	79
	2021-10-14	+	29	56	-0.317647	85				2021-10-13	+	20	38	-0.310345	58
	2021-10-17	+	49	133	-0.461538	182				2021-10-13	+	14	41	-0.490909	55
	2021-10-17	+	38	173	-0.63981	211				2021-10-15	+	18	59	-0.532468	77
	2021-10-18	+	25	87	-0.553571	112				2021-10-15	+	19	65	-0.547619	84
	2021-10-18	+	44	59	-0.145631	103				2021-10-16	+	10	61	-0.71831	71
nIs175; ctbp-1(n4784)	2021-10-14	-	37	28	0.138462	65				2021-10-16	+	15	45	-0.5	60
	2021-10-14	-	39	16	0.418182	55				2021-10-16	+	9	52	-0.704918	61
	2021-10-17	-	133	33	0.60241	166			nIs175; ctbp-1(n4784)	2021-10-13	-	64	24	0.454545	88
	2021-10-17	-	121	22	0.692308	143				2021-10-13	-	60	11	0.690141	71
	2021-10-18	-	100	24	0.612903	124				2021-10-15	-	77	18	0.621053	95
	2021-10-18	-	84	39	0.365854	123				2021-10-15	-	71	31	0.392157	102
	2021-10-18	-	78	34	0.392857	112				2021-10-15	-	52	7	0.762712	59
	2021-10-14	+	26	41	-0.223881	67				2021-10-16	-	74	8	0.804878	82
	2021-10-14	+	22	51	-0.39726	73				2021-10-16	-	60	3	0.904762	63
	2021-10-17	+	41	141	-0.549451	182				2021-10-13	+	31	34	-0.0461538	65
	2021-10-17	+	37	115	-0.513158	152				2021-10-13	+	50	59	-0.0825688	109
	2021-10-17	+	41	159	-0.59	200				2021-10-13	+	25	27	-0.0384615	52
	2021-10-18	+	36	110	-0.506849	146				2021-10-15	+	43	45	-0.0227273	88
	2021-10-18	+	50	104	-0.350649	154				2021-10-15	+	44	45	-0.011236	89
nIs753	2021-10-14	-	56	13	0.623188	69				2021-10-15	+	49	51	-0.02	100
	2021-10-14	-	47	12	0.59322	59				2021-10-16	+	21	40	-0.311475	61
	2021-10-14	-	60	13	0.643836	73				2021-10-16	+	26	30	-0.0714286	56
	2021-10-17	-	56	13	0.623188	69				2021-10-16	+	24	32	-0.142857	56
	2021-10-17	-	85	13	0.734694	98			nIs753	2021-10-13	-	44	10	0.62963	54
	2021-10-18	-	84	34	0.423729	118				2021-10-13	-	82	9	0.802198	91
	2021-10-18	-	73	12	0.717647	85				2021-10-15	-	45	8	0.698113	53
	2021-10-18	-	70	9	0.772152	79				2021-10-15	-	46	10	0.642857	56
	2021-10-14	+	55	47	0.0784314	102				2021-10-16	-	95	9	0.826923	104
	2021-10-14	+	40	19	0.355932	59				2021-10-16	-	84	10	0.787234	94
	2021-10-14	+	55	34	0.235955	89				2021-10-13	+	66	48	0.157895	114
	2021-10-17	+	48	37	0.129412	85				2021-10-13	+	47	23	0.342857	70
	2021-10-17	+	56	36	0.217391	92				2021-10-13	+	39	17	0.392857	56
	2021-10-17	+	48	20	0.411765	68				2021-10-15	+	42	24	0.272727	66
	2021-10-18	+	29	24	0.0943396	53				2021-10-15	+	24	32	-0.142857	56
	2021-10-18	+	31	22	0.169811	53				2021-10-16	+	39	15	0.444444	54
