# Supplementary material for: The transcriptional corepressor CTBP-1 acts with the SOX family transcription factor EGL-13 to maintain AIA interneuron cell identity in Caenorhabditis elegans
Source: eLife. 2022 Feb 4;11:e74557. doi: 10.7554/eLife.74557 (PMC8816384; doi:10.7554/eLife.74557)
Supplement: Figure 9—source data 1. [file elife-74557-fig9-data1.zip › Saul_et_al_2022_Figure 9/Fig 9/Fig 9A-D_acbp-6 mut_butanone adaptation.xlsx]

## Sheet: Sheet1
acbp-6(tm2295); ctbp-1(n4784) mutants in butanone adaptation							Paper Figure 9A-D
L1s:								L4s:
strain	date	adapted?	odor	control	CI	n		strain	date	adapted?	odor	control	CI	n
nIs175	2021-06-17	-	113	12	0.808	125		nIs175	2021-06-14	-	72	8	0.8	80
	2021-06-17	-	98	14	0.75	112			2021-06-15	-	127	3	0.953846	130
	2021-06-17	-	152	9	0.888199	161			2021-06-15	-	71	0	1	71
	2021-06-18	-	86	13	0.737374	99			2021-06-15	-	107	5	0.910714	112
	2021-06-18	-	153	15	0.821429	168			2021-06-16	-	174	3	0.966102	177
	2021-06-19	-	104	20	0.677419	124			2021-06-16	-	106	3	0.944954	109
	2021-06-19	-	75	18	0.612903	93		nIs175	2021-06-14	+	24	26	-0.04	50
nIs175	2021-06-17	+	64	146	-0.390476	210			2021-06-14	+	18	34	-0.307692	52
	2021-06-17	+	29	79	-0.462963	108			2021-06-15	+	25	67	-0.456522	92
	2021-06-17	+	53	85	-0.231884	138			2021-06-15	+	17	64	-0.580247	81
	2021-06-18	+	32	65	-0.340206	97			2021-06-15	+	68	57	0.088	125
	2021-06-18	+	54	81	-0.2	135			2021-06-16	+	17	36	-0.358491	53
	2021-06-19	+	24	32	-0.142857	56			2021-06-16	+	18	50	-0.470588	68
	2021-06-19	+	31	87	-0.474576	118		nIs175;n4784	2021-06-14	-	67	33	0.34	100
nIs175;n4784	2021-06-17	-	80	27	0.495327	107			2021-06-14	-	90	45	0.333333	135
	2021-06-17	-	88	29	0.504274	117			2021-06-15	-	67	19	0.55814	86
	2021-06-17	-	83	31	0.45614	114			2021-06-15	-	78	20	0.591837	98
	2021-06-18	-	47	18	0.446154	65			2021-06-15	-	144	18	0.777778	162
	2021-06-18	-	44	18	0.419355	62			2021-06-16	-	115	23	0.666667	138
	2021-06-19	-	61	28	0.370787	89			2021-06-16	-	88	16	0.692308	104
	2021-06-19	-	63	19	0.536585	82			2021-06-16	-	76	17	0.634409	93
nIs175;n4784	2021-06-17	+	39	72	-0.297297	111		nIs175;n4784	2021-06-14	+	129	118	0.0445344	247
	2021-06-17	+	42	69	-0.243243	111			2021-06-14	+	75	74	0.00671141	149
	2021-06-17	+	77	148	-0.315556	225			2021-06-15	+	30	54	-0.285714	84
	2021-06-18	+	31	46	-0.194805	77			2021-06-15	+	35	39	-0.0540541	74
	2021-06-18	+	26	38	-0.1875	64			2021-06-15	+	67	70	-0.0218978	137
	2021-06-19	+	48	81	-0.255814	129			2021-06-16	+	35	19	0.296296	54
	2021-06-19	+	20	64	-0.52381	84			2021-06-16	+	29	32	-0.0491803	61
tm2995;nIs175;n4784	2021-06-17	-	84	44	0.3125	128			2021-06-16	+	24	30	-0.111111	54
	2021-06-17	-	114	34	0.540541	148		tm2995;nIs175;n4784	2021-06-14	-	56	17	0.534247	73
	2021-06-17	-	89	40	0.379845	129			2021-06-15	-	75	18	0.612903	93
	2021-06-18	-	40	10	0.6	50			2021-06-15	-	102	19	0.68595	121
	2021-06-18	-	37	18	0.345455	55			2021-06-16	-	91	24	0.582609	115
	2021-06-19	-	56	30	0.302326	86			2021-06-16	-	47	16	0.492063	63
	2021-06-19	-	59	16	0.573333	75			2021-06-16	-	121	26	0.646259	147
tm2995;nIs175;n4784	2021-06-17	+	79	128	-0.236715	207		tm2995;nIs175;n4784	2021-06-14	+	31	19	0.24	50
	2021-06-17	+	61	93	-0.207792	154			2021-06-15	+	64	63	0.00787402	127
	2021-06-17	+	48	89	-0.29927	137			2021-06-15	+	83	113	-0.153061	196
	2021-06-18	+	29	47	-0.236842	76			2021-06-15	+	58	48	0.0943396	106
	2021-06-18	+	47	84	-0.282443	131			2021-06-15	+	36	53	-0.191011	89
	2021-06-19	+	21	41	-0.322581	62			2021-06-16	+	30	23	0.132075	53
	2021-06-19	+	20	34	-0.259259	54			2021-06-16	+	29	31	-0.0333333	60
